# Supplementary material for: An analogue of indapamide: crystal structure and Hirshfeld surface analysis of 3-chloro-4-(N,N-diethynylsulfamo­yl)-N-(2-meth­yl­indolin-1-yl)benzamide
Source: Acta Crystallogr E Crystallogr Commun. 2026 Apr 10;82(Pt 5):454–8. doi: 10.1107/S2056989026003580 (PMC13148209; doi:10.1107/S2056989026003580)
Supplement: Supplementary file 1 [file e-82-00454-sup1.cif]

##############################################################################
#                                                                            #
# This CIF contains the data in a paper accepted for publication in          #
# Acta Crystallographica Section E. It conforms to the requirements of       #
# Notes for Authors for Acta Crystallographica Section E, and has been       #
# peer reviewed under the auspices of the IUCr Commission on Journals.       #
#                                                                            #
# Full details of the Crystallographic Information File format               #
# are given in the paper "The Crystallographic Information File (CIF):       #
# a New Standard Archive File for Crystallography" by S. R. Hall, F. H.      #
# Allen and I. D. Brown [Acta Cryst. (1991), A47, 655-685].                  #
#                                                                            #
# The current version of the core CIF dictionary is obtainable from          #
# ftp://ftp.iucr.org/pub/cif_core.dic.                                       #
#                                                                            #
# Software is freely available for graphical display of the structure(s)     #
# in this CIF. For information consult the CIF software page                 #
# http://www.iucr.org/resources/cif/software.                                #
#                                                                            #
# This file may be used for bona fide research purposes within the           #
# scientific community so long as proper attribution is given to the journal # 
# article from which it was obtained.                                        #
#                                                                            #
##############################################################################
data_global
_audit_creation_method     'APEX3 v2019.1-0'
_journal_date_recd_electronic     2026-04-03
_journal_date_accepted     2026-04-07
_journal_name_full     'Acta Crystallographica, Section E'
_journal_year     2026
_journal_volume     82
_journal_issue      1
_journal_page_first     0
_journal_page_last     0
_journal_paper_category     GO
_journal_paper_doi     10.1107/S2056989026003580
_journal_coeditor_code     VM2328
_publ_contact_author_name     'Abdulsalam Alsubari'
_publ_contact_author_address
;
Laboratory of Medicinal Chemistry
Faculty of Clinical Pharmacy
21 September University,
Yemen
;
_publ_contact_author_email     'alsubaripharmaco@21umas.edu.ye'
_publ_contact_author_fax     ?
_publ_contact_author_phone     ?
_publ_section_title
;\
Novel indapamide analogue: crystal structure and Hirshfeld surface analysis of
3-chloro-4-(<i>N</i>,<i>N</i>-diethynylsulfamoyl)-<i>N</i>-(2-methylindolin-\
1-yl)benzamide
;
_publ_section_title_footnote     .
loop_
    _publ_author_name
    _publ_author_footnote
    _publ_author_address
    'Ramli, Youssef' .
;
Laboratory of Medicinal Chemistry
Drug Sciences Research Center
Faculty of Medicine and Pharmacy Mohammed V University in Rabat
Morocco
;
    'Al Garadi, Wedad' .
;
Laboratoire de Chimie Organique Heterocyclique Facult\'e des Sciences
Universit\'e Mohammed V, Rabat
Morocco
;
    'Essassi, El Mokhtar' .
;
Laboratoire de Chimie Organique Heterocyclique Facult\'e des Sciences
Universit\'e Mohammed V, Rabat
Morocco
;
    'Kalonji Mubengayi, Camille' .
;
Laboratoire de Chimie et Biochimie
Institut Superieur des Techniques Medicales
Kinshasa
Republique Democratique
Congo
;
    'Alsubari, Abdulsalam' .
;
Laboratory of Medicinal Chemistry
Faculty of Clinical Pharmacy
21 September University,
Yemen
;
    'Mague, Joel T.' .
;
Department of Chemistry, Tulane University New Orleans, LA, 70118,
USA
;
_publ_section_synopsis
;
The title molecule adopts a shallow cup-shaped conformation with the
chlorobenzamide portion as the bottom. In the crystal, helical chains along
the <i>a</i>-axis direction are formed by N---H...O hydrogen bonds reinforced
by C---H...\p(ring) and weak \p-stacking interactions. A Hirshfeld surface
analysis was performed.
;
data_I
_audit_creation_method     'SHELXL-2018/3'
_chemical_name_systematic
;\
3-Chloro-4-(<i>N</i>,<i>N</i>-diethynylsulfamoyl)-\
<i>N</i>-(2-methylindolin-1-yl)benzamide
;
_chemical_name_common     ?
_chemical_formula_moiety     'C22 H20 Cl N3 O3 S'
_chemical_formula_sum     'C22 H20 Cl N3 O3 S'
_chemical_formula_iupac     'C22 H20 Cl N3 O3 S'
_chemical_formula_weight     441.92
_chemical_melting_point     ?
_chemical_absolute_configuration     unk
_space_group_crystal_system     orthorhombic
_space_group_name_H-M_alt     'P 21 21 21'
_space_group_name_Hall     'P 2ac 2ab'
loop_
    _space_group_symop_operation_xyz
    'x, y, z'
    '-x+1/2, -y, z+1/2'
    '-x, y+1/2, -z+1/2'
    'x+1/2, -y+1/2, -z'
_cell_length_a     8.4412(2)
_cell_length_b     14.5051(3)
_cell_length_c     17.6477(4)
_cell_angle_alpha     90
_cell_angle_beta     90
_cell_angle_gamma     90
_cell_volume     2160.79(8)
_cell_formula_units_Z     4
_cell_measurement_reflns_used     9996
_cell_measurement_theta_min     3.9449
_cell_measurement_theta_max     66.6026
_cell_measurement_temperature     296(2)
_exptl_crystal_description     plate
_exptl_crystal_colour     colourless
_exptl_crystal_size_max     0.270
_exptl_crystal_size_mid     0.123
_exptl_crystal_size_min     0.066
_exptl_crystal_density_diffrn     1.358
_exptl_crystal_density_meas     ?
_exptl_crystal_density_method     'not measured'
_exptl_crystal_F_000     920
_exptl_absorpt_coefficient_mu     2.709
_exptl_absorpt_correction_type     multi-scan
_exptl_absorpt_process_details
;
<i>SADABS</i> (Krause <i>et al.</i>, 2015)
;
_exptl_absorpt_correction_T_min     0.75
_exptl_absorpt_correction_T_max     0.84
_diffrn_ambient_temperature     296(2)
_diffrn_source     'INCOATEC I\mS micro--focus source'
_diffrn_radiation_type     CuK\a
_diffrn_radiation_wavelength     1.54178
_diffrn_radiation_monochromator     mirror
_diffrn_measurement_device_type     'Bruker D8 VENTURE PHOTON 100 CMOS'
_diffrn_measurement_method     '\w scans'
_diffrn_detector_area_resol_mean     10.4167
_diffrn_reflns_number     15363
_diffrn_reflns_av_R_equivalents     0.0506
_diffrn_reflns_av_unetI/netI     0.0424
_diffrn_reflns_theta_min     3.945
_diffrn_reflns_theta_max     66.647
_diffrn_reflns_theta_full     66.647
_diffrn_measured_fraction_theta_max     0.999
_diffrn_measured_fraction_theta_full     0.999
_diffrn_reflns_limit_h_min     -10
_diffrn_reflns_limit_h_max     10
_diffrn_reflns_limit_k_min     -17
_diffrn_reflns_limit_k_max     17
_diffrn_reflns_limit_l_min     -21
_diffrn_reflns_limit_l_max     20
_refine_special_details
;
Refinement of F^2^ against ALL reflections.  The weighted R-factor wR and
goodness of fit S are based on F^2^, conventional R-factors R are based
on F, with F set to zero for negative F^2^. The threshold expression of
F^2^ > 2sigma(F^2^) is used only for calculating R-factors(gt) etc. and is
not relevant to the choice of reflections for refinement.  R-factors based
on F^2^ are statistically about twice as large as those based on F, and R-
factors based on ALL data will be even larger. H-atoms attached to carbon
were placed in calculated positions (C---H = 0.95 - 1.00 \%A) while that
attached to nitrogen was placed in a location derived from a difference
map and its coordinates adjusted to give N---H = 0.91 \%A. All were
included as riding contributions with isotropic displacement parameters
1.2 - 1.5 times those of the attached atoms. Refined as a 2-component
inversion twin.
;
_reflns_number_total     3788
_reflns_number_gt     3223
_reflns_threshold_expression     'I > 2\s(I)'
_refine_ls_structure_factor_coef     Fsqd
_refine_ls_matrix_type     full
_refine_ls_R_factor_all     0.0518
_refine_ls_R_factor_gt     0.0407
_refine_ls_wR_factor_gt     0.0886
_refine_ls_wR_factor_ref     0.0954
_refine_ls_goodness_of_fit_ref     1.068
_refine_ls_restrained_S_all     1.068
_refine_ls_number_reflns     3788
_refine_ls_number_parameters     273
_refine_ls_number_restraints     0
_refine_ls_hydrogen_treatment     constr
_refine_ls_weighting_scheme     calc
_refine_ls_weighting_details
              'w=1/[\s^2^(Fo^2^)+(0.0338P)^2^+0.5813P] where P=(Fo^2^+2Fc^2^)/3'
_atom_sites_solution_hydrogens     mixed
_atom_sites_solution_primary     dual
_atom_sites_solution_secondary     difmap
_refine_ls_shift/su_max     0.000
_refine_ls_shift/su_mean     0.000
_refine_diff_density_max     0.212
_refine_diff_density_min     -0.235
_refine_ls_extinction_method     none
_refine_ls_extinction_coef     .
_refine_ls_abs_structure_details
;
 Refined as an inversion twin
;
_refine_ls_abs_structure_Flack     0.06(3)
loop_
    _atom_type_symbol
    _atom_type_description
    _atom_type_scat_dispersion_real
    _atom_type_scat_dispersion_imag
    _atom_type_scat_source
    'C' 'C' 0.0181 0.0091
                         'International Tables Vol C Tables 4.2.6.8 and 6.1.1.4'
    'H' 'H' 0.0000 0.0000
                         'International Tables Vol C Tables 4.2.6.8 and 6.1.1.4'
    'Cl' 'Cl' 0.3639 0.7018
                         'International Tables Vol C Tables 4.2.6.8 and 6.1.1.4'
    'N' 'N' 0.0311 0.0180
                         'International Tables Vol C Tables 4.2.6.8 and 6.1.1.4'
    'O' 'O' 0.0492 0.0322
                         'International Tables Vol C Tables 4.2.6.8 and 6.1.1.4'
    'S' 'S' 0.3331 0.5567
                         'International Tables Vol C Tables 4.2.6.8 and 6.1.1.4'
_computing_data_collection
;
<i>APEX3</i> (Bruker, 2016)
;
_computing_cell_refinement
;
<i>SAINT</i> (Bruker, 2016)
;
_computing_data_reduction
;
<i>SAINT</i>  (Bruker, 2016)
;
_computing_structure_solution
;
<i>SHELXT/5</i> (Sheldrick, 2015<i>a</i>)
;
_computing_structure_refinement
;
<i>SHELXL 2018/3</i> (Sheldrick, 2015<i>b</i>)
;
_computing_molecular_graphics
;
<i>DIAMOND</i> (Brandenburg & Putz, 2012)
;
_computing_publication_material
;
<i>SHELXTL</i> (Sheldrick, 2008)
;
loop_
    _atom_site_type_symbol
    _atom_site_label
    _atom_site_fract_x
    _atom_site_fract_y
    _atom_site_fract_z
    _atom_site_U_iso_or_equiv
    _atom_site_adp_type
    _atom_site_calc_flag
    _atom_site_occupancy
    _atom_site_disorder_assembly
    _atom_site_disorder_group
    Cl Cl1 0.6475(2) 0.40841(8) 0.25598(7) 0.0937(5) Uani d 1 . .
    S S1 0.42430(12) 0.57786(8) 0.18596(5) 0.0551(3) Uani d 1 . .
    O O1 0.3490(3) 0.77986(19) 0.43008(14) 0.0479(6) Uani d 1 . .
    O O2 0.3177(4) 0.6547(2) 0.18362(17) 0.0717(9) Uani d 1 . .
    O O3 0.3681(4) 0.4885(2) 0.16709(17) 0.0746(10) Uani d 1 . .
    N N1 0.4803(4) 0.8015(2) 0.57124(16) 0.0456(7) Uani d 1 . .
    N N2 0.5376(4) 0.7404(2) 0.51591(16) 0.0490(8) Uani d 1 . .
    H H2A 0.637517 0.717908 0.521840 0.059 Uiso d 1 . .
    N N3 0.5683(5) 0.6011(2) 0.1296(2) 0.0639(10) Uani d 1 . .
    C C1 0.5577(5) 0.8871(3) 0.57830(19) 0.0431(8) Uani d 1 . .
    C C2 0.6292(5) 0.9380(3) 0.5230(2) 0.0568(11) Uani d 1 . .
    H H2 0.637507 0.916316 0.473555 0.068 Uiso calc 1 . .
    C C3 0.6892(6) 1.0237(4) 0.5436(3) 0.0758(15) Uani d 1 . .
    H H3 0.738360 1.060132 0.507165 0.091 Uiso calc 1 . .
    C C4 0.6776(7) 1.0558(3) 0.6168(3) 0.0825(16) Uani d 1 . .
    H H4 0.718053 1.113514 0.629203 0.099 Uiso calc 1 . .
    C C5 0.6061(6) 1.0027(3) 0.6716(3) 0.0702(13) Uani d 1 . .
    H H5 0.598392 1.024133 0.721099 0.084 Uiso calc 1 . .
    C C6 0.5462(5) 0.9178(3) 0.65258(19) 0.0508(9) Uani d 1 . .
    C C7 0.4650(6) 0.8443(3) 0.6988(2) 0.0600(11) Uani d 1 . .
    H H7A 0.355168 0.860240 0.708395 0.072 Uiso calc 1 . .
    H H7B 0.518555 0.834821 0.746806 0.072 Uiso calc 1 . .
    C C8 0.4776(5) 0.7588(3) 0.6483(2) 0.0507(9) Uani d 1 . .
    H H8 0.579410 0.728395 0.657652 0.061 Uiso calc 1 . .
    C C9 0.3472(6) 0.6902(3) 0.6575(3) 0.0700(13) Uani d 1 . .
    H H9A 0.247022 0.719966 0.649403 0.105 Uiso calc 1 . .
    H H9B 0.350362 0.665124 0.707849 0.105 Uiso calc 1 . .
    H H9C 0.360279 0.641427 0.621309 0.105 Uiso calc 1 . .
    C C10 0.4604(4) 0.7306(3) 0.44967(18) 0.0397(8) Uani d 1 . .
    C C11 0.5168(4) 0.6523(3) 0.40122(19) 0.0414(8) Uani d 1 . .
    C C12 0.6103(5) 0.5817(3) 0.4283(2) 0.0569(10) Uani d 1 . .
    H H12 0.647610 0.583840 0.477844 0.068 Uiso calc 1 . .
    C C13 0.6493(6) 0.5077(3) 0.3826(3) 0.0679(13) Uani d 1 . .
    H H13 0.712371 0.460407 0.401498 0.082 Uiso calc 1 . .
    C C14 0.5944(6) 0.5042(3) 0.3088(2) 0.0578(10) Uani d 1 . .
    C C15 0.5012(4) 0.5754(3) 0.2801(2) 0.0469(9) Uani d 1 . .
    C C16 0.4624(4) 0.6486(3) 0.32689(19) 0.0419(8) Uani d 1 . .
    H H16 0.399143 0.696003 0.308369 0.050 Uiso calc 1 . .
    C C17 0.6593(5) 0.5297(3) 0.0899(2) 0.0589(11) Uani d 1 . .
    H H17A 0.644749 0.537089 0.035748 0.071 Uiso calc 1 . .
    H H17B 0.618394 0.469623 0.103986 0.071 Uiso calc 1 . .
    C C18 0.8292(6) 0.5333(4) 0.1074(2) 0.0639(12) Uani d 1 . .
    C C19 0.9632(7) 0.5378(4) 0.1199(3) 0.0846(16) Uani d 1 . .
    H H19 1.071132 0.541463 0.130035 0.101 Uiso calc 1 . .
    C C20 0.6230(7) 0.6965(3) 0.1216(3) 0.0764(14) Uani d 1 . .
    H H20A 0.728463 0.702277 0.142864 0.092 Uiso calc 1 . .
    H H20B 0.552950 0.737214 0.149446 0.092 Uiso calc 1 . .
    C C21 0.6260(9) 0.7239(4) 0.0417(4) 0.0961(19) Uani d 1 . .
    C C22 0.6390(13) 0.7438(6) -0.0220(5) 0.151(4) Uani d 1 . .
    H H22 0.649338 0.759671 -0.072812 0.181 Uiso calc 1 . .
loop_
    _atom_site_aniso_label
    _atom_site_aniso_U_11
    _atom_site_aniso_U_22
    _atom_site_aniso_U_33
    _atom_site_aniso_U_12
    _atom_site_aniso_U_13
    _atom_site_aniso_U_23
    Cl1 0.1511(14) 0.0585(7) 0.0715(7) 0.0233(8) 0.0086(8) -0.0165(6)
    S1 0.0507(5) 0.0763(7) 0.0383(4) -0.0105(6) 0.0011(4) -0.0140(5)
    O1 0.0415(14) 0.0608(16) 0.0416(13) 0.0051(13) -0.0027(12) -0.0029(12)
    O2 0.0584(18) 0.110(2) 0.0466(15) 0.0233(18) -0.0116(15) -0.0128(18)
    O3 0.078(2) 0.090(2) 0.0564(18) -0.0401(19) 0.0098(15) -0.0251(16)
    N1 0.0547(19) 0.0486(17) 0.0336(13) -0.0008(15) -0.0017(13) -0.0081(13)
    N2 0.0456(18) 0.0597(19) 0.0417(15) 0.0078(16) -0.0079(14) -0.0137(14)
    N3 0.072(2) 0.061(2) 0.0580(19) -0.013(2) 0.0223(19) -0.0129(17)
    C1 0.044(2) 0.049(2) 0.0365(17) 0.0042(17) -0.0064(16) 0.0009(15)
    C2 0.059(2) 0.065(3) 0.047(2) 0.001(2) -0.0013(18) 0.0086(19)
    C3 0.078(3) 0.064(3) 0.085(4) -0.007(3) 0.003(3) 0.029(3)
    C4 0.103(4) 0.054(3) 0.091(4) -0.018(3) -0.013(3) 0.000(3)
    C5 0.095(4) 0.056(2) 0.060(3) -0.009(3) -0.014(3) -0.011(2)
    C6 0.062(2) 0.053(2) 0.0380(16) 0.000(2) -0.0078(17) -0.0053(17)
    C7 0.080(3) 0.063(3) 0.0374(19) -0.005(2) 0.001(2) -0.0046(18)
    C8 0.056(2) 0.055(2) 0.0408(18) -0.001(2) -0.0037(17) 0.0015(17)
    C9 0.075(3) 0.063(3) 0.072(3) -0.012(3) -0.004(3) 0.009(2)
    C10 0.0371(19) 0.048(2) 0.0335(16) -0.0052(17) -0.0003(14) -0.0017(15)
    C11 0.043(2) 0.045(2) 0.0361(17) -0.0052(18) 0.0005(15) -0.0025(15)
    C12 0.076(3) 0.058(2) 0.0371(17) 0.011(2) -0.0050(18) -0.0024(19)
    C13 0.097(4) 0.055(3) 0.052(2) 0.024(3) -0.002(3) 0.004(2)
    C14 0.078(3) 0.048(2) 0.048(2) 0.000(2) 0.011(2) -0.0049(18)
    C15 0.044(2) 0.054(2) 0.0421(17) -0.006(2) 0.0031(15) -0.0076(18)
    C16 0.0395(19) 0.049(2) 0.0372(18) -0.0048(16) -0.0032(15) -0.0011(15)
    C17 0.062(3) 0.072(3) 0.043(2) -0.010(2) 0.0067(19) -0.017(2)
    C18 0.062(3) 0.078(3) 0.052(2) -0.009(3) -0.002(2) -0.008(2)
    C19 0.064(3) 0.109(4) 0.080(3) -0.009(3) -0.005(3) -0.014(3)
    C20 0.085(4) 0.062(3) 0.083(3) -0.017(3) 0.015(3) -0.010(3)
    C21 0.112(5) 0.081(4) 0.095(4) -0.022(4) -0.008(4) 0.020(3)
    C22 0.230(11) 0.117(6) 0.106(6) -0.047(7) -0.025(6) 0.036(5)
_geom_special_details
;
 All esds (except the esd in the dihedral angle between two l.s. planes)
 are estimated using the full covariance matrix.  The cell esds are taken
 into account individually in the estimation of esds in distances, angles
 and torsion angles; correlations between esds in cell parameters are only
 used when they are defined by crystal symmetry.  An approximate (isotropic)
 treatment of cell esds is used for estimating esds involving l.s. planes.
;
loop_
    _geom_bond_atom_site_label_1
    _geom_bond_atom_site_label_2
    _geom_bond_site_symmetry_2
    _geom_bond_distance
    _geom_bond_publ_flag
    Cl1 C14 . 1.731(4) ?
    S1 O3 . 1.420(3) ?
    S1 O2 . 1.433(3) ?
    S1 N3 . 1.607(4) ?
    S1 C15 . 1.783(4) ?
    O1 C10 . 1.230(4) ?
    N1 N2 . 1.405(4) ?
    N1 C1 . 1.408(5) ?
    N1 C8 . 1.494(5) ?
    N2 C10 . 1.346(4) ?
    N2 H2A . 0.9100 ?
    N3 C20 . 1.465(6) ?
    N3 C17 . 1.467(5) ?
    C1 C2 . 1.365(5) ?
    C1 C6 . 1.388(5) ?
    C2 C3 . 1.391(7) ?
    C2 H2 . 0.9300 ?
    C3 C4 . 1.376(8) ?
    C3 H3 . 0.9300 ?
    C4 C5 . 1.376(7) ?
    C4 H4 . 0.9300 ?
    C5 C6 . 1.373(6) ?
    C5 H5 . 0.9300 ?
    C6 C7 . 1.507(6) ?
    C7 C8 . 1.531(5) ?
    C7 H7A . 0.9700 ?
    C7 H7B . 0.9700 ?
    C8 C9 . 1.493(6) ?
    C8 H8 . 0.9800 ?
    C9 H9A . 0.9600 ?
    C9 H9B . 0.9600 ?
    C9 H9C . 0.9600 ?
    C10 C11 . 1.499(5) ?
    C11 C12 . 1.379(5) ?
    C11 C16 . 1.391(5) ?
    C12 C13 . 1.381(6) ?
    C12 H12 . 0.9300 ?
    C13 C14 . 1.385(6) ?
    C13 H13 . 0.9300 ?
    C14 C15 . 1.395(6) ?
    C15 C16 . 1.384(5) ?
    C16 H16 . 0.9300 ?
    C17 C18 . 1.468(6) ?
    C17 H17A . 0.9700 ?
    C17 H17B . 0.9700 ?
    C18 C19 . 1.154(7) ?
    C19 H19 . 0.9300 ?
    C20 C21 . 1.465(8) ?
    C20 H20A . 0.9700 ?
    C20 H20B . 0.9700 ?
    C21 C22 . 1.165(9) ?
    C22 H22 . 0.9300 ?
loop_
    _geom_angle_atom_site_label_1
    _geom_angle_atom_site_label_2
    _geom_angle_atom_site_label_3
    _geom_angle_site_symmetry_1
    _geom_angle_site_symmetry_3
    _geom_angle
    _geom_angle_publ_flag
    O3 S1 O2 . . 119.5(2) ?
    O3 S1 N3 . . 107.43(18) ?
    O2 S1 N3 . . 107.1(2) ?
    O3 S1 C15 . . 108.8(2) ?
    O2 S1 C15 . . 105.70(18) ?
    N3 S1 C15 . . 107.79(19) ?
    N2 N1 C1 . . 117.2(3) ?
    N2 N1 C8 . . 112.1(3) ?
    C1 N1 C8 . . 107.0(3) ?
    C10 N2 N1 . . 120.2(3) ?
    C10 N2 H2A . . 120.7 ?
    N1 N2 H2A . . 117.7 ?
    C20 N3 C17 . . 117.1(4) ?
    C20 N3 S1 . . 119.8(3) ?
    C17 N3 S1 . . 122.9(3) ?
    C2 C1 C6 . . 122.2(4) ?
    C2 C1 N1 . . 128.3(3) ?
    C6 C1 N1 . . 109.5(3) ?
    C1 C2 C3 . . 117.2(4) ?
    C1 C2 H2 . . 121.4 ?
    C3 C2 H2 . . 121.4 ?
    C4 C3 C2 . . 121.5(5) ?
    C4 C3 H3 . . 119.3 ?
    C2 C3 H3 . . 119.3 ?
    C5 C4 C3 . . 120.1(4) ?
    C5 C4 H4 . . 120.0 ?
    C3 C4 H4 . . 120.0 ?
    C6 C5 C4 . . 119.5(4) ?
    C6 C5 H5 . . 120.2 ?
    C4 C5 H5 . . 120.2 ?
    C5 C6 C1 . . 119.5(4) ?
    C5 C6 C7 . . 132.0(4) ?
    C1 C6 C7 . . 108.4(3) ?
    C6 C7 C8 . . 103.0(3) ?
    C6 C7 H7A . . 111.2 ?
    C8 C7 H7A . . 111.2 ?
    C6 C7 H7B . . 111.2 ?
    C8 C7 H7B . . 111.2 ?
    H7A C7 H7B . . 109.1 ?
    C9 C8 N1 . . 112.8(3) ?
    C9 C8 C7 . . 115.1(4) ?
    N1 C8 C7 . . 101.3(3) ?
    C9 C8 H8 . . 109.1 ?
    N1 C8 H8 . . 109.1 ?
    C7 C8 H8 . . 109.1 ?
    C8 C9 H9A . . 109.5 ?
    C8 C9 H9B . . 109.5 ?
    H9A C9 H9B . . 109.5 ?
    C8 C9 H9C . . 109.5 ?
    H9A C9 H9C . . 109.5 ?
    H9B C9 H9C . . 109.5 ?
    O1 C10 N2 . . 123.6(3) ?
    O1 C10 C11 . . 121.5(3) ?
    N2 C10 C11 . . 114.9(3) ?
    C12 C11 C16 . . 119.1(3) ?
    C12 C11 C10 . . 123.2(3) ?
    C16 C11 C10 . . 117.5(3) ?
    C11 C12 C13 . . 120.8(4) ?
    C11 C12 H12 . . 119.6 ?
    C13 C12 H12 . . 119.6 ?
    C12 C13 C14 . . 119.9(4) ?
    C12 C13 H13 . . 120.1 ?
    C14 C13 H13 . . 120.1 ?
    C13 C14 C15 . . 120.2(4) ?
    C13 C14 Cl1 . . 116.7(3) ?
    C15 C14 Cl1 . . 123.0(3) ?
    C16 C15 C14 . . 119.0(3) ?
    C16 C15 S1 . . 117.1(3) ?
    C14 C15 S1 . . 123.9(3) ?
    C15 C16 C11 . . 121.0(4) ?
    C15 C16 H16 . . 119.5 ?
    C11 C16 H16 . . 119.5 ?
    N3 C17 C18 . . 112.7(4) ?
    N3 C17 H17A . . 109.0 ?
    C18 C17 H17A . . 109.0 ?
    N3 C17 H17B . . 109.0 ?
    C18 C17 H17B . . 109.0 ?
    H17A C17 H17B . . 107.8 ?
    C19 C18 C17 . . 178.4(6) ?
    C18 C19 H19 . . 180.0 ?
    N3 C20 C21 . . 110.8(4) ?
    N3 C20 H20A . . 109.5 ?
    C21 C20 H20A . . 109.5 ?
    N3 C20 H20B . . 109.5 ?
    C21 C20 H20B . . 109.5 ?
    H20A C20 H20B . . 108.1 ?
    C22 C21 C20 . . 175.4(9) ?
    C21 C22 H22 . . 180.0 ?
loop_
    _geom_torsion_atom_site_label_1
    _geom_torsion_atom_site_label_2
    _geom_torsion_atom_site_label_3
    _geom_torsion_atom_site_label_4
    _geom_torsion_site_symmetry_1
    _geom_torsion_site_symmetry_2
    _geom_torsion_site_symmetry_3
    _geom_torsion_site_symmetry_4
    _geom_torsion
    _geom_torsion_publ_flag
    C1 N1 N2 C10 . . . . -102.3(4) ?
    C8 N1 N2 C10 . . . . 133.4(4) ?
    O3 S1 N3 C20 . . . . 163.9(4) ?
    O2 S1 N3 C20 . . . . 34.4(4) ?
    C15 S1 N3 C20 . . . . -79.0(4) ?
    O3 S1 N3 C17 . . . . -21.8(4) ?
    O2 S1 N3 C17 . . . . -151.4(3) ?
    C15 S1 N3 C17 . . . . 95.3(4) ?
    N2 N1 C1 C2 . . . . 32.1(6) ?
    C8 N1 C1 C2 . . . . 159.0(4) ?
    N2 N1 C1 C6 . . . . -150.6(3) ?
    C8 N1 C1 C6 . . . . -23.8(4) ?
    C6 C1 C2 C3 . . . . -0.9(6) ?
    N1 C1 C2 C3 . . . . 176.0(4) ?
    C1 C2 C3 C4 . . . . 0.2(7) ?
    C2 C3 C4 C5 . . . . 0.4(9) ?
    C3 C4 C5 C6 . . . . -0.2(8) ?
    C4 C5 C6 C1 . . . . -0.4(7) ?
    C4 C5 C6 C7 . . . . 179.0(5) ?
    C2 C1 C6 C5 . . . . 1.0(7) ?
    N1 C1 C6 C5 . . . . -176.4(4) ?
    C2 C1 C6 C7 . . . . -178.6(4) ?
    N1 C1 C6 C7 . . . . 4.0(5) ?
    C5 C6 C7 C8 . . . . -163.0(5) ?
    C1 C6 C7 C8 . . . . 16.5(5) ?
    N2 N1 C8 C9 . . . . -74.0(4) ?
    C1 N1 C8 C9 . . . . 156.2(4) ?
    N2 N1 C8 C7 . . . . 162.5(3) ?
    C1 N1 C8 C7 . . . . 32.7(4) ?
    C6 C7 C8 C9 . . . . -150.9(4) ?
    C6 C7 C8 N1 . . . . -28.9(4) ?
    N1 N2 C10 O1 . . . . 8.2(6) ?
    N1 N2 C10 C11 . . . . -170.0(3) ?
    O1 C10 C11 C12 . . . . -162.4(4) ?
    N2 C10 C11 C12 . . . . 15.8(5) ?
    O1 C10 C11 C16 . . . . 13.2(5) ?
    N2 C10 C11 C16 . . . . -168.6(3) ?
    C16 C11 C12 C13 . . . . -0.4(6) ?
    C10 C11 C12 C13 . . . . 175.2(4) ?
    C11 C12 C13 C14 . . . . 0.1(8) ?
    C12 C13 C14 C15 . . . . 0.6(7) ?
    C12 C13 C14 Cl1 . . . . -179.4(4) ?
    C13 C14 C15 C16 . . . . -1.1(6) ?
    Cl1 C14 C15 C16 . . . . 178.9(3) ?
    C13 C14 C15 S1 . . . . -180.0(4) ?
    Cl1 C14 C15 S1 . . . . 0.0(5) ?
    O3 S1 C15 C16 . . . . -136.8(3) ?
    O2 S1 C15 C16 . . . . -7.2(3) ?
    N3 S1 C15 C16 . . . . 107.0(3) ?
    O3 S1 C15 C14 . . . . 42.1(4) ?
    O2 S1 C15 C14 . . . . 171.7(3) ?
    N3 S1 C15 C14 . . . . -74.1(4) ?
    C14 C15 C16 C11 . . . . 0.8(6) ?
    S1 C15 C16 C11 . . . . 179.8(3) ?
    C12 C11 C16 C15 . . . . -0.1(6) ?
    C10 C11 C16 C15 . . . . -175.9(3) ?
    C20 N3 C17 C18 . . . . 52.7(6) ?
    S1 N3 C17 C18 . . . . -121.7(4) ?
    C17 N3 C20 C21 . . . . 58.3(6) ?
    S1 N3 C20 C21 . . . . -127.1(5) ?
loop_
    _geom_hbond_atom_site_label_D
    _geom_hbond_atom_site_label_H
    _geom_hbond_atom_site_label_A
    _geom_hbond_site_symmetry_A
    _geom_hbond_distance_DH
    _geom_hbond_distance_HA
    _geom_hbond_distance_DA
    _geom_hbond_angle_DHA
    _geom_hbond_publ_flag
    N2 H2A O1 4_566 0.91 1.98 2.812(4) 152 yes
    C7 H7a Cg3 4_566 0.97 2.90 3.753(5) 147 y
_shelx_space_group_comment
;
The symmetry employed for this shelxl refinement is uniquely defined
by the following loop, which should always be used as a source of
symmetry information in preference to the above space-group names.
They are only intended as comments.
;
_shelx_estimated_absorpt_T_min     0.528
_shelx_estimated_absorpt_T_max     0.841
_shelx_hkl_file
;
  -1   0   0    0.40    0.40
  -3   0   0    0.50    1.30
  -4   0   0 1537.25   68.59
  -4   0   0 1530.25   68.09
  -5   0   0   -5.40    6.00
  -5   0   0   -4.80    3.50
   6   0   0  296.07   16.10
  -6   0   0  285.67   15.00
   6   0   0  292.27   16.70
   7   0   0   -0.20    3.70
  -7   0   0    3.70    2.60
   7   0   0   -3.80    3.80
  -8   0   0   17.10    4.00
   8   0   0   26.90    7.20
   9   0   0    0.00    2.80
   9   0   0    0.60    3.30
  -9   0   0    3.00    2.80
  10   0   0   21.70    3.40
   0   1   0   -0.10    0.20
   0  -1   0    0.00    0.20
   1  -1   0    1.50    0.70
  -1   1   0    1.60    0.60
  -2  -1   0  517.65   23.10
  -2   1   0  520.55   23.70
  -2  -1   0  522.25   23.20
  -3  -1   0   27.60    2.50
  -3  -1   0   27.80    3.00
  -4  -1   0  224.68   11.60
   4  -1   0  191.38   10.70
  -4   1   0  216.58   12.30
  -4  -1   0  212.98   10.90
  -5  -1   0  212.58   12.40
  -5   1   0  204.18   13.20
   6   1   0   73.59    7.50
   6  -1   0   65.99    8.70
   6  -1   0   67.79    7.60
  -6  -1   0   65.09    5.00
  -7   1   0    2.30    2.50
   7  -1   0    3.00    3.80
   7   1   0    2.50    4.40
   7  -1   0    8.50    3.80
  -7  -1   0    0.80    2.50
   7   1   0    0.20    3.70
   8   1   0   40.00    6.30
  -8   1   0   31.00    4.80
  -8  -1   0   43.50    4.60
   8   1   0   28.80    7.90
   8  -1   0   46.80    7.30
   8  -1   0   43.10    8.40
  -9   1   0   27.10    4.40
   9  -1   0   45.70    5.70
   9  -1   0   32.70    5.20
   9   1   0   30.60    5.00
  -9  -1   0   36.80    4.30
   9   1   0   28.60    8.70
  10   1   0    1.00    2.00
  10  -1   0    1.50    3.70
  10  -1   0    1.20    2.10
   0  -2   0 1977.30   88.39
   0   2   0 2098.09   88.39
  -1   2   0  849.72   37.80
  -1  -2   0  858.31   37.20
   1   2   0  906.91   37.20
   1  -2   0  803.02   37.80
   2  -2   0  825.82   37.40
  -2   2   0  847.32   37.40
  -2  -2   0  824.52   36.50
  -3  -2   0    1.00    0.90
  -3   2   0   -1.60    1.60
  -3  -2   0    4.00    1.20
  -4   2   0  996.00   46.30
   4  -2   0 1004.30   44.80
  -4  -2   0 1009.40   44.60
  -4  -2   0  985.10   44.60
   5  -2   0    0.10    4.80
  -5  -2   0    2.50    1.90
  -5   2   0    3.80    4.60
   5   2   0    8.10    5.10
   6   2   0  115.09    8.50
   6  -2   0  107.89    9.30
   6   2   0   79.39   12.30
  -6  -2   0  102.89    6.90
   6  -2   0  121.69    9.20
   7   2   0   42.50    7.00
  -7   2   0   56.39    5.40
   7  -2   0   45.80    6.70
   7  -2   0   54.39    7.20
   7   2   0   34.90   10.70
  -7  -2   0   54.19    4.90
  -8  -2   0   14.10    4.20
   8  -2   0   22.10    6.50
   8  -2   0   20.10    6.00
   8   2   0   21.90    5.80
  -8   2   0   12.90    3.30
   8   2   0   46.90   17.40
  -9   2   0    1.80    2.60
   9   2   0    4.10    4.60
   9  -2   0   -2.30    2.70
  -9  -2   0    0.80    2.60
   9  -2   0   -4.50    2.70
   0   3   0    0.10    0.70
   0  -3   0    0.10    0.60
   1  -3   0   14.20    2.20
  -1  -3   0   13.90    1.60
  -1   3   0   14.00    2.10
   1   3   0   16.10    1.50
  -2  -3   0  559.14   24.30
  -2   3   0  556.94   25.60
   2  -3   0  533.85   25.50
   3  -3   0  177.38    9.60
  -3  -3   0  179.68    9.50
  -3  -3   0  182.88    8.80
   3  -3   0  192.88   10.50
  -3   3   0  179.98   10.50
  -3  -3   0  186.98    8.90
  -4  -3   0   69.09    5.30
   4  -3   0   54.89    4.80
  -4  -3   0   62.89    4.60
  -4  -3   0   62.89    4.40
   5   3   0    4.30    5.10
   5  -3   0    0.50    2.50
  -5  -3   0   -0.70    2.00
   6   3   0    5.40    4.40
   6  -3   0    3.80    4.20
   6  -3   0    5.20    3.60
  -6  -3   0    9.90    3.00
   7   3   0   30.50    6.60
  -7  -3   0   31.80    4.30
   7  -3   0   28.10    6.80
   7  -3   0   29.80    6.40
   8   3   0   54.29    6.40
  -8   3   0   55.29    5.40
   8  -3   0   47.50    6.60
   8  -3   0   51.09    6.90
  -8  -3   0   44.20    4.80
   9  -3   0    2.80    2.50
  -9  -3   0    4.30    2.90
   9   3   0    2.20    2.50
   9  -3   0    4.00    2.90
  -9   3   0    6.70    2.90
   0  -4   0 1746.63   80.39
   0   4   0 1930.01   80.49
  -1   4   0    7.40    2.20
  -1  -4   0    7.50    1.40
   1  -4   0    8.30    2.20
   1   4   0    8.30    1.50
   2  -4   0  154.68    9.20
  -2   4   0  152.48    9.30
   2   4   0  171.08    7.90
  -2  -4   0  183.68    7.90
  -3   4   0  509.75   25.80
  -3  -4   0  527.05   23.50
  -3  -4   0  538.65   23.50
   3  -4   0  538.95   25.80
  -3  -4   0  501.45   24.20
   3  -4   0  555.74   24.70
  -4  -4   0  214.48   11.20
   4  -4   0  224.78   11.50
  -4  -4   0  224.08   10.80
   5  -4   0    8.90    6.40
  -5  -4   0    9.70    2.90
   5  -4   0    4.70    4.00
   5  -4   0    5.60    2.70
   5   4   0    5.00    5.30
  -6  -4   0   79.39    5.90
   6  -4   0   76.29    8.00
   6   4   0   91.09    8.60
   6  -4   0   76.79    8.60
   7  -4   0   74.39    7.40
   7  -4   0   62.79   11.00
   7   4   0   53.99    7.40
  -7  -4   0   65.69    5.60
   8  -4   0   15.40    4.00
   8  -4   0   12.50    3.60
   8   4   0   16.10    5.80
   9  -4   0   -2.20    2.50
  -9  -4   0    1.20    2.70
   9   4   0   -2.80    3.20
  -9   4   0    0.70    2.80
   0   5   0    1.30    1.20
  -1  -5   0    8.00    1.90
   1   5   0    9.50    2.10
   1  -5   0    9.90    2.70
  -1   5   0    9.20    3.10
   2  -5   0   88.29    5.80
  -2   5   0   82.59    6.60
   2  -5   0   77.29    7.30
   2   5   0   94.99    4.80
  -2  -5   0   82.19    5.40
  -2  -5   0   93.49    4.70
   3  -5   0  274.67   15.10
  -3  -5   0  258.87   13.20
   3  -5   0  278.57   13.70
   4  -5   0   10.30    3.10
  -4  -5   0    7.00    2.70
   5  -5   0  182.48   11.50
   5  -5   0  147.19   15.70
   5   5   0  179.28   12.60
   5  -5   0  186.78   10.20
  -5  -5   0  172.38    9.60
  -5  -5   0  146.39   14.60
  -6  -5   0   61.29    6.40
   6  -5   0   50.29    5.70
   6  -5   0   42.40    8.30
   6  -5   0   66.39    7.50
   6   5   0   54.29    8.40
   7  -5   0   20.40    7.60
  -7  -5   0   10.80    4.00
   7  -5   0    9.20    3.30
   7   5   0    7.70    4.00
  -8   5   0    6.00    3.10
   8  -5   0   -1.70    3.10
  -8  -5   0   -0.80    2.60
   8  -5   0    0.30    4.00
   8   5   0    0.30    3.60
   9  -5   0    2.20    2.10
   9   5   0   -1.30    2.50
  -9   5   0    0.90    2.80
  -9  -5   0    0.20    3.10
   9  -5   0    0.30    3.50
   0  -6   0 1554.74   66.79
   0   6   0 1522.25   66.79
   0  -6   0 1433.96   66.39
   1   6   0   23.80    3.20
  -1  -6   0   21.80    3.40
  -1   6   0   25.60    4.80
   1  -6   0   17.30    3.20
  -1  -6   0   23.30    3.00
   1  -6   0   19.40    4.10
   2   6   0  611.54   26.00
  -2   6   0  559.04   28.20
  -2  -6   0  568.84   26.60
   2  -6   0  573.74   26.70
   2  -6   0  583.74   28.00
  -2  -6   0  568.34   25.90
  -3  -6   0  167.38    9.00
   3  -6   0  172.58    9.30
   3  -6   0  158.08   11.60
   4  -6   0   10.10    3.50
   4  -6   0   25.10    8.40
  -4  -6   0   12.00    3.00
   5  -6   0   36.00    7.10
  -5  -6   0   44.10    4.20
  -5  -6   0   24.80    6.80
   5  -6   0   38.30    4.60
   6  -6   0  119.59    9.50
  -6  -6   0  126.79    9.00
   6  -6   0  129.59    8.60
   6   6   0   99.29   10.20
   7   6   0   10.20    3.90
   7  -6   0   23.00    8.80
   7  -6   0   14.40    3.80
  -7  -6   0    9.30    2.90
  -8  -6   0    9.70    3.00
   8   6   0   23.80    6.20
  -9   6   0   -0.90    3.10
  -9  -6   0    4.00    3.10
   9   6   0    0.60    2.60
   9  -6   0    1.50    2.30
   0  -7   0    0.80    2.20
   0  -7   0   -0.40    2.00
   1  -7   0  327.97   16.90
  -1   7   0  319.07   17.30
   1  -7   0  327.97   15.80
  -1  -7   0  308.87   15.70
   1   7   0  317.57   15.90
  -1  -7   0  332.47   15.90
  -2  -7   0   16.20    3.10
   2   7   0   17.40    3.80
   2  -7   0   15.60    3.50
  -2  -7   0   12.90    3.90
   3  -7   0   32.70   10.20
  -3  -7   0   27.20    3.50
   3  -7   0   25.50    3.80
   4  -7   0   33.30    4.30
  -4  -7   0   32.80    4.00
  -4  -7   0   34.90    5.80
  -4  -7   0   34.50   11.00
   4  -7   0   35.50    8.40
   5   7   0  239.38   16.00
  -5  -7   0  265.87   13.60
   5  -7   0  256.17   13.80
   5  -7   0  241.58   14.50
  -5  -7   0  254.67   13.90
   6   7   0  149.19   11.60
   6  -7   0  156.28   10.50
   6  -7   0  156.18   10.30
  -6  -7   0  149.49    9.30
  -6  -7   0  138.29   10.10
   7   7   0    2.30    3.90
   7  -7   0    0.90    3.00
  -7  -7   0    6.90    3.00
  -8  -7   0   11.20    4.10
   8   7   0   16.70    5.20
  -9   7   0    0.70    3.20
   9   7   0    7.30    3.40
  -9  -7   0   12.70    3.60
   0  -8   0    3.90    2.30
   0   8   0    0.50    3.80
   0  -8   0    0.80    3.20
  -1  -8   0    1.80    3.10
   1   8   0    1.10    3.30
   1  -8   0    4.10    3.80
  -1  -8   0   -0.40    2.10
   1  -8   0    2.30    2.40
  -2  -8   0   10.80    6.30
  -2  -8   0   16.50    3.20
   2  -8   0    9.00    2.80
  -3  -8   0  290.97   16.00
  -3  -8   0  287.77   14.50
   3  -8   0  290.17   24.60
  -3  -8   0  267.97   14.50
   3  -8   0  269.97   14.50
  -4  -8   0    3.70    3.00
   4  -8   0    1.40    4.50
  -4  -8   0    2.20    4.20
  -4  -8   0   -0.70    2.40
   4  -8   0    1.60    2.60
   5  -8   0  177.48   11.70
  -5  -8   0  176.38   10.40
   5  -8   0  161.28   10.40
  -5  -8   0  176.98   10.40
   6  -8   0   -1.10    3.40
   6  -8   0    1.20    3.90
  -6  -8   0   -0.50    2.70
   6   8   0   -0.60    5.00
  -6  -8   0    3.20    3.30
   7  -8   0   42.80    6.60
  -7  -8   0   44.90    5.00
   7   8   0   54.09    8.10
   8  -8   0   -0.10    2.50
  -8  -8   0   -1.50    5.30
   8   8   0   -0.30    3.80
   0  -9   0   -0.60    3.30
   0  -9   0   -0.10    5.00
   0  -9   0    1.90    2.40
   1  -9   0  381.36   19.90
   1  -9   0  390.36   19.00
  -1  -9   0  400.76   19.00
  -1  -9   0  395.76   19.80
  -1  -9   0  374.36   18.80
   1  -9   0  338.07   22.10
   2  -9   0  136.29   10.50
  -2  -9   0  142.79    8.80
  -2  -9   0  142.69   10.20
  -2  -9   0  145.79    8.60
   2  -9   0  141.99    8.80
   3  -9   0   95.49    6.90
  -3  -9   0   92.99    8.70
  -3  -9   0   90.39    6.90
   3  -9   0   87.49   10.00
  -3  -9   0   92.49    6.60
  -4  -9   0    6.50    2.80
  -4  -9   0    0.00    3.90
   4  -9   0   -1.60    3.20
  -4  -9   0    1.20    2.70
   4  -9   0    2.00    4.60
  -5  -9   0   64.69    6.10
   5  -9   0   64.79    7.80
  -5  -9   0   58.69    9.20
   5  -9   0   68.99    6.40
  -5  -9   0   62.59    5.80
  -6  -9   0   21.40    5.00
  -6  -9   0   18.10    4.30
   6  -9   0   19.40    5.00
   6  -9   0   21.90    6.80
  -7  -9   0    2.00    3.00
   7  -9   0   -3.70    2.80
   8  -9   0    1.20    2.10
  -8  -9   0    2.20    3.00
   0 -10   0  210.78   12.70
   0 -10   0  188.08   11.60
   0 -10   0  216.98   11.60
   1 -10   0   49.80    5.00
   1 -10   0   45.60    8.00
  -1 -10   0   43.80    6.30
  -1 -10   0   45.20    4.60
   1 -10   0   41.10    7.10
  -1 -10   0   29.40    5.60
  -2 -10   0   10.10    3.00
   2 -10   0   11.50    3.70
   2 -10   0   11.10    3.10
  -2 -10   0   10.30    3.00
  -2 -10   0   12.30    3.70
  -3 -10   0   14.80    3.80
   3 -10   0    8.10    4.40
  -3 -10   0    5.90    3.60
  -3 -10   0    8.60    2.80
  -4 -10   0  342.07   18.40
   4 -10   0  347.97   19.50
  -4 -10   0  343.07   17.60
  -4 -10   0  354.16   17.90
   4 -10   0  333.67   18.30
   5 -10   0   38.90    8.70
   5 -10   0   34.40    6.40
  -5 -10   0   46.70    8.10
  -5 -10   0   45.00    5.10
  -5 -10   0   45.70    5.20
   6 -10   0   15.60    3.60
  -6 -10   0   17.60    4.20
   6 -10   0   21.00    4.90
  -7 -10   0    6.00    3.00
   7 -10   0   -0.40    2.70
  -8 -10   0    2.90    3.30
   8 -10   0    3.20    2.30
   0 -11   0   -0.50    3.20
   0 -11   0    0.30    3.10
   0 -11   0   -2.70    2.70
  -1 -11   0    6.20    2.90
  -1 -11   0    6.00    2.70
  -1 -11   0    7.40    3.10
   1 -11   0    7.80    3.00
   1 -11   0    1.30    3.30
   1 -11   0    6.10    4.00
   2 -11   0   29.90    5.00
   2 -11   0   26.70    6.70
  -2 -11   0   32.50    4.80
  -2 -11   0   32.20    4.50
  -2 -11   0   30.80    6.00
  -3 -11   0    5.00    3.30
  -3 -11   0    4.60    3.10
   3 -11   0    3.60    4.00
  -3 -11   0    3.20    2.40
   3 -11   0    0.60    3.20
  -4 -11   0   33.60    4.50
  -4 -11   0   23.80    6.50
   4 -11   0   20.90    5.50
  -4 -11   0   23.40    4.50
   5 -11   0    0.60    4.60
  -5 -11   0    2.50    2.80
  -5 -11   0    5.50    2.50
  -5 -11   0    2.60    3.90
   6 -11   0    3.70    3.20
   6 -11   0    7.00    3.50
  -6 -11   0    7.90    3.00
  -7 -11   0    1.00    3.00
   0 -12   0  533.55   26.80
   0 -12   0  522.45   25.60
   0 -12   0  551.34   26.50
   1 -12   0  128.79    9.30
   1 -12   0  118.89    8.50
  -1 -12   0  115.99    8.00
  -1 -12   0  127.89    9.20
  -1 -12   0  117.89    8.30
  -2 -12   0   93.59    7.00
  -2 -12   0   94.69    7.40
   2 -12   0  105.09    8.20
   2 -12   0   94.19    8.60
  -2 -12   0   86.29    8.10
   3 -12   0   74.39    7.50
  -3 -12   0   88.19    8.00
   3 -12   0   94.19    8.50
  -3 -12   0   81.59    6.50
  -3 -12   0   67.89    6.50
  -4 -12   0   13.40    4.20
   4 -12   0   23.70    5.20
  -4 -12   0   22.70    4.10
  -4 -12   0   24.00    6.20
   5 -12   0    0.70    3.50
  -5 -12   0    0.20    3.70
  -5 -12   0    1.30    2.40
  -5 -12   0    6.30    3.10
  -6 -12   0   12.20    4.10
   6 -12   0    8.00    3.10
  -7 -12   0    1.40    3.30
   0 -13   0    0.90    3.20
   0 -13   0    4.40    3.10
   0 -13   0   -3.00    2.70
  -1 -13   0   -1.80    2.80
  -1 -13   0    0.40    2.50
  -1 -13   0    4.00    3.10
   1 -13   0    2.10    3.20
   1 -13   0   -1.20    3.00
  -2 -13   0    0.50    3.00
  -2 -13   0    5.80    3.00
   2 -13   0   -0.80    2.90
   2 -13   0    1.30    3.30
  -2 -13   0    4.50    2.20
   3 -13   0   21.00    5.00
  -3 -13   0   21.80    4.00
  -3 -13   0   13.00    4.10
  -3 -13   0   31.60    5.90
   3 -13   0   25.30    6.60
  -4 -13   0    1.80    3.00
   4 -13   0    2.80    3.40
  -4 -13   0    5.20    2.40
  -4 -13   0    3.10    3.30
   5 -13   0   17.30    4.40
  -5 -13   0   14.50    3.90
   6 -13   0    4.60    3.00
  -6 -13   0    6.20    2.80
   0 -14   0   72.49    6.60
   0 -14   0   78.49    7.50
   1 -14   0   17.50    5.10
  -1 -14   0   20.70    4.60
   1 -14   0   24.20    5.90
  -1 -14   0   21.80    5.00
   2 -14   0   13.20    4.90
  -2 -14   0   11.60    4.00
  -2 -14   0   14.60    3.80
   2 -14   0   16.10    5.70
  -2 -14   0   19.80    5.40
   3 -14   0   56.29    6.10
  -3 -14   0   58.59    6.70
  -4 -14   0    4.50    2.90
  -4 -14   0   -0.40    2.50
   4 -14   0    3.70    3.10
  -5 -14   0    2.40    3.30
  -5 -14   0    0.90    3.00
   0 -15   0   -2.10    2.90
   1 -15   0   21.80    4.90
   1 -15   0   25.20    5.00
  -1 -15   0   16.50    5.00
  -1 -15   0   29.90    4.60
   2 -15   0   22.20    5.10
   2 -15   0   16.80    4.90
  -2 -15   0   21.90    4.80
  -2 -15   0   21.30    4.50
  -3 -15   0   12.60    4.00
  -3 -15   0   13.30    4.30
   4 -15   0    1.40    2.80
  -4 -15   0    0.40    3.10
  -4 -15   0    5.40    2.40
   0 -16   0   18.70    4.00
   0 -16   0   20.30    5.10
  -1 -16   0   12.70    4.10
   1 -16   0   11.90    4.40
   1 -16   0   11.80    4.40
  -1 -16   0   12.40    4.70
  -2 -16   0    2.80    3.40
  -2 -16   0    1.20    2.20
   3 -16   0    3.20    2.90
  -3 -16   0    3.20    3.50
  -3 -16   0    2.60    2.00
   0 -17   0    1.40    2.00
   0 -17   0    3.90    3.10
   1  17   0   15.40    3.30
  -1 -17   0   14.60    3.30
   0   0  -1    0.20    0.20
   0   0   1    0.10    0.20
   1   0   1 3167.18  138.39
  -1   0   1 3232.18  138.49
  -2   0   1  645.34   29.90
   2   0   1  671.83   29.70
  -2   0  -1  674.03   29.70
  -2   0   1  673.03   29.90
  -3   0   1 1404.96   63.29
  -3   0  -1 1459.65   63.29
  -3   0   1 1436.66   63.59
  -4   0  -1   16.40    4.40
  -4   0   1   12.50    3.10
  -4   0   1   14.60    3.50
  -5   0   1  223.08   13.40
  -5   0  -1  221.38   13.10
   6   0   1   24.10    7.10
   6   0   1   34.00    8.60
  -6   0   1   27.70    3.80
   6   0  -1   28.70    8.00
   6   0  -1   19.90    5.80
  -6   0  -1   22.40    3.90
   7   0  -1    3.00    3.80
  -7   0   1    1.40    2.40
   7   0   1    3.70    4.10
  -7   0  -1    7.60    2.70
   7   0   1    5.90    3.70
   7   0  -1    2.80    3.50
   8   0   1   36.70    6.00
   8   0  -1   18.70    7.00
   8   0  -1   31.70    8.90
  -8   0   1   20.00    4.40
  -8   0  -1   25.20    4.30
   8   0   1   23.40    7.20
   9   0  -1    4.50    2.90
   9   0  -1    0.30    3.30
   9   0   1   -0.60    2.70
   9   0   1    5.80    3.30
  -9   0   1   -0.80    2.50
  -9   0  -1    2.40    2.90
  10   0  -1    5.30    2.00
  10   0   1    4.70    2.00
 -10   0   1    5.40    3.70
   0  -1   1 2075.79   89.89
   1   1  -1 1204.58   50.09
  -1   1   1 1202.78   50.39
  -1  -1  -1 1245.08   49.70
   1  -1   1 1146.29   50.29
  -1   1  -1 1072.99   50.19
  -1  -1   1 1027.00   49.99
  -2   1   1 3684.13  151.68
   2  -1   1 3262.17  151.38
  -2  -1   1 3462.45  151.18
  -2   1  -1 3540.45  151.48
  -3  -1  -1  433.36   20.70
  -3  -1  -1  441.36   20.60
   3  -1   1  420.46   21.30
  -3   1   1  426.76   21.50
  -3   1  -1  469.85   21.40
  -3  -1   1  477.65   20.90
  -3  -1   1  508.75   21.40
  -4   1   1  567.04   27.10
  -4  -1  -1  579.94   25.50
  -4   1   1  619.44   26.60
  -4  -1  -1  582.54   25.90
  -4  -1  -1  596.04   25.60
   4  -1   1  551.84   25.60
  -4  -1   1  513.15   25.70
  -4  -1   1  507.65   26.20
   4  -1  -1  506.55   25.50
  -4   1  -1  521.75   26.50
  -5   1   1   32.70    7.80
  -5  -1  -1   29.50    3.60
  -5  -1  -1   23.90    6.70
  -5  -1   1   34.10    7.10
  -5  -1   1   27.50    3.50
  -5   1  -1   35.70    8.30
   6  -1   1  191.88   12.90
   6   1  -1  171.98   13.70
  -6  -1  -1  192.68   10.70
   6   1  -1  206.88   12.40
   6  -1   1  219.78   12.60
   6  -1  -1  208.38   13.00
  -6  -1   1  183.68   10.60
   6   1   1  192.88   13.70
   6  -1  -1  205.88   12.50
   6   1   1  192.08   12.40
   7  -1   1   19.60    6.60
   7  -1   1   25.10    7.40
  -7  -1  -1   26.10    4.20
   7   1  -1   19.50    5.00
   7   1  -1   23.30    5.60
  -7   1   1   19.90    4.20
  -7   1  -1   17.00    4.10
   7   1   1   18.50    6.40
   7  -1  -1   11.20    3.80
   7  -1  -1   26.30    6.00
   7   1   1   37.30    8.60
  -7  -1   1   16.00    3.90
   8  -1   1    6.30    3.60
  -8   1   1   15.70    4.00
  -8  -1  -1    7.00    2.70
   8   1  -1    9.60    4.20
   8   1  -1    5.40    3.40
   8  -1   1   11.50    3.40
   8  -1  -1    6.90    3.30
  -8   1  -1   15.50    4.10
   8   1   1    5.00    4.60
   8  -1  -1    8.60    3.70
   8   1   1    4.50    3.20
  -9  -1  -1   14.20    4.00
   9  -1   1   12.30    3.30
   9   1  -1   20.30    4.80
  -9   1   1   16.40    3.80
   9  -1   1   10.50    3.00
   9   1  -1   12.40    4.90
   9   1   1   13.50    4.70
   9   1   1   20.30    7.60
   9  -1  -1   20.00    4.50
  -9   1  -1   20.30    4.20
   9  -1  -1    8.40    2.80
  -9  -1   1   14.80    3.70
  10   1  -1   16.10    3.80
 -10   1   1   14.50    5.40
  10  -1   1   10.60    3.90
  10  -1   1   19.20    3.40
  10  -1  -1   11.30    3.60
 -10  -1   1   19.10    6.80
  10  -1  -1   20.20    7.00
   0  -2   1 4646.64  200.98
  -1   2   1 1246.18   55.29
   1  -2   1 1215.18   55.29
   1   2  -1 1294.57   54.89
  -1   2  -1 1323.67   55.39
   1  -2  -1 1251.37   55.29
  -1  -2   1 1227.28   54.89
  -2   2   1 9973.10  413.96
   2  -2   1 9999.00  413.86
  -2  -2  -1 9084.59  412.56
  -2  -2   1 9206.38  413.06
   3  -2   1  122.49    7.40
  -3  -2  -1  127.49    6.10
  -3  -2  -1  132.49    6.30
  -3   2   1  116.19    7.70
  -3  -2   1  124.39    6.80
  -3  -2   1  114.49    6.50
  -3   2  -1  113.79    7.40
  -4  -2  -1  442.66   20.40
  -4  -2  -1  455.55   20.50
   4  -2   1  438.56   20.70
  -4   2   1  460.25   22.70
  -4  -2  -1  446.66   20.20
  -4  -2   1  435.36   20.70
  -4  -2   1  421.56   21.20
   4  -2  -1  448.46   20.70
  -4  -2   1  399.26   20.30
  -4   2  -1  430.66   22.20
   5   2  -1   38.70    8.80
  -5  -2  -1   52.59    4.20
  -5   2   1   32.70    8.80
   5  -2   1   45.50    8.30
  -5  -2   1   45.90    4.10
   5  -2  -1   36.80    8.40
   5   2   1   38.40    8.00
   6   2  -1   67.29   10.70
   6  -2   1   57.09    7.90
  -6  -2  -1   49.40    4.90
   6   2  -1   57.39    6.70
   6  -2   1   63.19    8.20
   6   2   1   31.10   11.60
   6  -2  -1   57.69    7.40
   6  -2  -1   70.99    8.10
   6   2   1   55.29    7.70
  -6  -2   1   64.59    5.10
   7  -2   1   -1.10    3.60
   7   2  -1   -1.80    3.60
  -7  -2  -1   -0.40    2.40
   7  -2   1   -1.80    3.80
   7   2  -1   -2.20    5.40
  -7   2   1   -3.30    2.50
   7  -2  -1   -0.60    3.40
   7  -2  -1   -2.90    3.60
   7   2   1    3.60    5.30
  -7  -2   1    0.90    2.40
  -7   2  -1   -1.40    2.60
   7   2   1    5.10    4.10
  -8  -2  -1   67.39    5.60
   8  -2   1   64.99    7.30
   8   2  -1   70.09    6.80
   8  -2   1   57.09    6.90
  -8   2   1   44.90    5.50
   8   2   1   59.69   13.80
   8   2   1   53.39    6.60
  -8  -2   1   59.49    5.40
  -8   2  -1   48.80    5.50
   8  -2  -1   64.49    7.10
   8  -2  -1   55.29    6.60
  -9  -2  -1    4.90    3.00
  -9   2   1   10.50    3.50
   9  -2   1   -1.80    2.90
   9  -2   1   13.90    5.20
   9   2  -1    6.20    2.70
  -9  -2   1    3.90    2.60
   9  -2  -1    1.60    2.70
   9   2   1    5.50    2.90
  -9   2  -1    4.70    2.90
   9  -2  -1    1.30    2.70
   0   3  -1 1137.89   47.50
   0  -3   1 1032.10   47.40
   0  -3  -1 1022.30   47.20
   0   3   1 1120.09   47.40
  -1  -3  -1  482.15   24.50
  -1   3   1  540.75   25.20
   1   3  -1  543.75   24.80
   1  -3   1  531.55   25.20
   1  -3  -1  568.14   25.30
   1   3   1  618.14   24.30
  -1  -3   1  557.44   24.80
  -1   3  -1  598.94   25.40
   2   3  -1  108.09    5.70
  -2   3   1  113.39    6.70
   2  -3   1   98.99    6.60
   2  -3  -1  116.59    6.70
  -2  -3   1  120.69    5.80
  -2   3  -1  107.99    6.60
  -3   3   1  410.36   20.60
   3  -3   1  413.06   20.40
  -3  -3  -1  397.86   19.30
  -3  -3  -1  439.86   18.40
   3  -3   1  377.26   19.50
  -3  -3  -1  432.06   18.40
   3  -3  -1  411.16   19.50
  -3   3  -1  427.06   20.50
  -3  -3   1  416.46   19.40
  -3  -3   1  429.86   19.10
   4  -3   1  196.88   10.70
  -4  -3  -1  203.68   10.00
  -4  -3  -1  211.88   10.50
  -4  -3  -1  202.18    9.70
  -4   3  -1  229.88   16.70
  -4  -3   1  199.08   11.40
  -4  -3   1  194.78   10.40
  -4  -3   1  193.98   10.60
   4  -3  -1  212.48   10.80
  -5  -3  -1   68.49    4.90
   5   3  -1   54.79    8.80
   5  -3   1   60.79    5.20
   5  -3   1   60.49    8.00
   5  -3  -1   55.89    8.30
  -5  -3   1   67.19    4.90
   5  -3  -1   70.29    5.30
   5  -3  -1   63.79    9.20
   5   3   1   74.19    8.20
   6   3  -1   89.49    8.70
  -6  -3  -1   86.59    6.10
   6  -3   1   94.99    9.20
   6  -3   1   90.89    8.60
   6  -3  -1   79.49    8.10
   6  -3  -1   83.79    8.30
   6   3   1   90.19    7.70
  -6  -3   1   73.99    5.90
  -7  -3  -1    1.30    2.60
   7   3  -1    8.40    3.50
   7  -3   1   -0.50    4.10
   7  -3   1    1.30    3.50
   7  -3  -1    0.90    3.30
   7  -3  -1    4.30    3.80
  -7  -3   1    4.10    2.50
   7   3   1    3.90    3.90
  -8   3   1   40.60    4.70
   8  -3   1   26.30    6.00
  -8  -3  -1   29.60    4.30
   8  -3   1   45.70    6.20
   8  -3  -1   32.10    6.20
   8   3   1   32.80    5.80
   8  -3  -1   29.70    6.40
  -8  -3   1   31.40    4.60
   9   3  -1   10.30    2.80
   9  -3   1   16.30    4.80
   9  -3   1    6.50    2.80
  -9   3   1    3.70    2.80
  -9  -3  -1   13.80    5.80
   9   3   1    6.80    3.10
  -9   3  -1    7.90    3.40
   9  -3  -1    5.10    2.70
  -9  -3   1    8.00    2.60
   9  -3  -1    3.70    2.70
   0   4   1    1.80    0.90
   0  -4  -1    2.40    0.90
   0  -4   1    2.40    1.00
   0   4  -1    5.50    2.00
   1  -4   1  565.74   26.40
   1   4  -1  584.94   25.80
  -1   4   1  555.74   26.20
  -1  -4  -1  576.54   25.30
   1   4   1  588.54   25.30
   1  -4  -1  535.35   26.20
  -1  -4   1  599.54   25.80
  -2   4   1  485.35   22.90
   2  -4   1  475.65   22.90
   2   4  -1  513.95   21.70
  -2   4  -1  464.95   22.80
   2  -4  -1  442.16   22.70
  -2  -4   1  487.35   21.70
   3  -4   1   49.10    5.30
  -3   4   1   46.10    6.10
  -3  -4  -1   41.30    3.60
  -3   4  -1   45.20    6.00
  -3  -4   1   43.50    3.60
   3  -4  -1   40.00    4.00
  -3  -4   1   50.19    3.50
   4  -4   1    9.10    3.20
  -4  -4  -1    7.30    2.20
   4  -4  -1    4.00    2.00
  -4  -4   1    4.00    2.00
  -4  -4   1    3.20    2.20
  -4  -4   1    3.10    4.80
   5  -4   1   40.30    4.60
   5   4  -1   54.69    8.40
   5  -4   1   38.60   14.50
  -5  -4  -1   41.40    4.10
   5  -4   1   45.40    7.20
   5  -4  -1   53.69    8.90
   5   4   1   36.20    7.60
   5  -4  -1   45.80    4.70
   5  -4  -1   39.60    7.00
  -5  -4   1   36.90    3.80
  -6  -4  -1  127.09    7.50
   6  -4   1  113.19    9.50
   6  -4   1  107.39   10.10
   6   4  -1  122.49    9.60
   6  -4  -1  122.49    9.70
   6   4   1  124.19    9.60
  -6  -4   1  115.29    8.00
   6  -4  -1  118.59    9.40
   7  -4   1   34.30    7.70
  -7  -4  -1   39.70    4.60
   7   4  -1   40.10    6.50
   7  -4   1   33.20    9.30
   7  -4  -1   39.30    7.00
   7   4   1   38.40    7.80
  -7  -4   1   42.30    4.60
   7  -4  -1   35.60    6.90
   8   4  -1   13.40    3.60
   8  -4   1   23.80    8.10
  -8   4   1   21.80    4.50
  -8  -4  -1   21.10    4.20
   8  -4   1   30.60    6.40
  -8  -4   1   25.50    4.30
   8  -4  -1   19.70    5.70
   8  -4  -1   18.70    7.30
   8   4   1   31.10    5.70
   9  -4   1   15.70    5.20
  -9  -4  -1   22.80    4.30
   9   4  -1   15.60    5.30
  -9   4   1   10.50    4.60
   9  -4   1   17.30    4.40
   9  -4  -1   26.20    5.00
  -9   4  -1   17.40    4.50
   9   4   1   21.80    4.90
   9  -4  -1   14.20    4.60
  -9  -4   1   22.50    4.50
   0   5  -1  183.98   10.30
   0  -5   1  185.18    9.50
   0   5   1  190.98    9.40
   0  -5  -1  171.08    9.20
  -1   5   1   59.59    4.70
   1   5  -1   56.99    4.10
  -1  -5  -1   53.89    3.60
   1  -5   1   54.79    4.70
   1  -5  -1   64.39    4.60
   1   5   1   65.99    3.70
  -1   5  -1   64.19    5.00
  -1  -5   1   66.69    4.10
   2  -5   1   44.40    4.10
  -2  -5  -1   44.90    3.90
  -2   5   1   47.00    5.00
   2   5  -1   44.10    3.30
   2  -5   1   40.20    4.60
  -2   5  -1   31.40    5.10
   2  -5  -1   26.70    4.70
  -2  -5   1   29.20    3.20
  -2  -5   1   29.30    3.50
   2  -5  -1   33.60    3.90
   3  -5   1  357.66   19.70
   3  -5   1  368.16   18.20
  -3  -5  -1  363.76   17.90
  -3  -5   1  394.36   18.10
   3  -5  -1  409.86   18.50
  -3  -5   1  383.26   17.60
  -4  -5  -1   17.10    3.00
   4  -5   1   11.00    3.40
  -4  -5   1   10.30    4.00
   4  -5  -1    5.40    3.60
  -5  -5  -1   50.19    4.50
  -5  -5  -1   43.30   10.40
   5  -5   1   53.09    7.50
   5   5  -1   52.39    9.00
   5  -5   1   55.69    5.20
  -5  -5   1   52.19   14.30
   5   5   1   44.10    8.80
  -5  -5   1   50.59    4.40
   5  -5  -1   55.39    5.10
   5  -5  -1   40.10    9.80
   5  -5  -1   49.90    7.20
   6   5  -1    4.60    5.00
   6  -5   1    6.10    5.30
   6  -5   1   14.00    3.60
   6  -5   1    8.60    3.30
  -6  -5  -1    9.70    3.70
   6  -5  -1   10.40    3.60
   6  -5  -1   19.30    4.30
   6  -5  -1   16.00    5.10
  -7  -5  -1   91.29    6.80
   7  -5   1   71.99    9.10
   7  -5   1   95.49    8.90
   7   5  -1  106.79    8.50
   7  -5  -1   92.19    8.30
  -7  -5   1   95.79    6.90
   7   5   1   83.59    8.50
   7  -5  -1   93.79    7.90
   8  -5   1   50.59    6.40
   8   5  -1   60.99    6.80
  -8  -5  -1   39.70    4.70
  -8   5   1   48.00    5.60
   8  -5   1   36.70    7.40
  -8  -5   1   39.50    4.70
  -8   5  -1   46.70    5.20
   8  -5  -1   50.39    6.30
   8  -5  -1   32.50    7.20
   8   5   1   32.00    6.50
   9  -5   1   20.90    6.60
   9   5  -1    6.60    2.50
  -9   5   1   11.00    3.80
   9  -5   1   13.70    4.30
  -9  -5  -1   12.20    4.60
   9  -5  -1   11.40    3.80
   9  -5  -1    7.50    3.30
  -9  -5   1   14.70    4.10
  -9   5  -1    6.90    3.10
   9   5   1    9.10    3.40
   0  -6   1    0.30    1.60
   0  -6   1    1.10    2.40
   0  -6  -1    6.20    2.40
   0  -6  -1    4.10    1.50
   0   6   1    0.80    1.60
   0   6  -1    2.60    1.80
  -1   6   1  431.66   20.90
   1  -6   1  427.26   20.10
   1   6  -1  389.56   20.80
  -1  -6  -1  435.16   19.60
  -1  -6  -1  416.46   20.00
   1  -6   1  497.55   22.00
  -1   6  -1  426.76   21.00
   1   6   1  442.16   19.70
  -1  -6   1  406.36   20.00
  -1  -6   1  430.76   20.10
   1  -6  -1  418.96   20.00
   1  -6  -1  402.76   20.60
   2  -6   1   26.70    3.80
   2   6  -1   29.60    3.80
  -2   6   1   24.50    6.30
   2  -6   1   25.80    5.60
  -2  -6  -1   30.10    3.50
  -2  -6   1   29.60    3.50
   2  -6  -1   37.70    3.80
   2  -6  -1   35.80    5.10
  -2   6  -1   32.50    7.00
  -2  -6   1   28.30    3.50
   3  -6   1   25.80    7.30
  -3  -6  -1    8.90    2.90
   3  -6   1   16.00    3.40
   3  -6  -1    8.40    2.40
  -3  -6   1    9.00    2.10
  -3  -6   1   10.80    2.60
   4  -6   1  119.59    7.50
   4  -6   1  115.59   10.60
  -4  -6  -1  105.69    7.00
   4  -6  -1  118.29   10.20
  -4  -6   1  126.29    7.30
   4  -6  -1  121.99    7.60
   5  -6   1  108.19    9.80
  -5  -6  -1  120.69    9.20
  -5  -6  -1  131.59    7.90
   5   6  -1  122.69   11.00
   5  -6   1  125.79    8.40
  -5  -6   1   99.09    8.80
   5   6   1  113.39   11.30
  -5  -6   1  110.99    7.40
   5  -6  -1  118.09    7.90
   5  -6  -1  114.59    9.40
   6   6  -1   -1.60    4.60
   6  -6   1    2.30    3.30
   6  -6   1    3.50    3.30
  -6  -6  -1    6.50    2.60
   6   6   1    3.80    4.90
  -6  -6   1    3.30    2.50
   6  -6  -1    4.50    3.30
   6  -6  -1    4.30    5.60
   6  -6  -1    4.30    3.00
  -7  -6  -1   31.10    4.40
   7  -6   1   21.90    6.50
   7   6  -1   36.50    6.90
   7  -6  -1   23.70    7.70
   7  -6  -1   27.50    6.20
  -7  -6   1   18.00    4.10
   7   6   1   22.40    6.60
   8   6  -1    2.70    3.30
   8  -6   1    1.10    4.30
  -8  -6  -1    5.50    3.00
   8  -6  -1   -0.20    4.00
   8   6   1   -0.60    3.30
  -8  -6   1    0.20    2.70
   8  -6  -1   -4.20    4.40
   9   6  -1   -0.70    2.40
  -9  -6  -1    7.30    3.50
   9  -6   1   -0.10    2.60
  -9   6  -1    0.60    3.20
   9   6   1   -1.30    2.40
  -9  -6   1    2.70    2.80
   9  -6  -1    3.50    2.00
   0  -7  -1  336.97   16.60
   0  -7   1  333.37   16.70
   0   7  -1  334.97   17.70
   0  -7  -1  353.96   17.20
   0  -7   1  350.56   17.90
   0   7   1  358.66   17.40
  -1  -7  -1 1061.19   46.10
   1   7  -1 1031.00   46.70
  -1   7   1  996.00   47.60
  -1  -7  -1 1037.20   46.30
   1  -7   1 1031.60   46.40
   1  -7   1 1089.29   47.80
  -1   7  -1  978.20   47.70
   1   7   1 1050.99   46.20
  -1  -7   1 1039.30   46.70
  -1  -7   1  995.20   46.30
   1  -7  -1 1028.20   46.40
   1  -7  -1 1055.09   47.40
   2   7  -1   78.99   10.20
   2  -7   1   94.49    6.30
  -2  -7  -1  105.39    6.30
   2  -7   1   94.49    9.30
  -2  -7   1   96.19    6.20
   2  -7  -1   95.19    8.60
   2  -7  -1   96.39    6.20
  -2  -7   1   86.99    6.60
   3  -7   1  163.78    9.60
  -3  -7  -1  145.89   10.50
  -3  -7   1  182.88    9.50
   3  -7  -1  182.78    9.70
  -4  -7  -1  397.26   18.50
  -4  -7  -1  353.26   20.00
   4  -7   1  361.96   19.70
  -4  -7  -1  371.56   18.60
   4  -7   1  402.46   18.90
  -4  -7   1  337.27   18.50
   4  -7  -1  362.66   18.90
  -4  -7   1  372.36   18.40
   4  -7  -1  373.46   19.70
   5  -7   1   36.80    7.70
  -5  -7  -1   38.90    4.70
   5   7  -1   41.20   10.30
  -5  -7  -1   45.70    6.40
   5  -7   1   40.10    5.30
  -5  -7  -1   32.50   11.30
   5  -7  -1   30.30    6.80
  -5  -7   1   37.60    4.20
   5   7   1   49.90   10.00
  -5  -7   1   43.70    6.20
   5  -7  -1   46.30    5.00
   6  -7   1   30.90    6.90
  -6  -7  -1   29.40    4.60
   6   7  -1   16.70    5.00
   6  -7   1   29.10    6.40
  -6  -7  -1   35.30    6.50
  -6  -7   1   22.20    4.30
   6   7   1   23.00    5.20
   6  -7  -1   28.00    5.50
   6  -7  -1   26.50    6.30
   7   7  -1    7.40    4.10
   7  -7   1    7.00    3.10
  -7  -7  -1    6.50    2.80
  -7  -7   1    9.70    2.90
   7   7   1    8.50    4.20
   7  -7  -1   17.80    5.70
   8   7  -1   54.89    6.30
   8  -7   1   56.99    5.80
  -8  -7  -1   50.49    5.20
   8  -7  -1   42.90    5.70
   8   7   1   53.89    6.30
  -8  -7   1   44.00    5.10
   9   7  -1   -1.00    2.80
   9  -7   1   -1.70    2.20
   9  -7  -1    0.40    2.10
  -9  -7   1   -4.00    3.10
  -9   7  -1   -4.90    3.50
   0   8   1  107.29   10.10
   0   8  -1  111.69   10.20
   0  -8  -1  107.79    6.90
   0  -8   1  113.59    7.00
   0  -8  -1   98.99    8.30
   0  -8   1  136.79    9.30
   1   8  -1   10.90    4.00
  -1  -8  -1   11.40    3.20
   1  -8   1   13.00    3.30
   1  -8   1    7.70    4.20
  -1  -8   1   12.20    6.00
   1  -8  -1    7.20    3.60
   1  -8  -1    9.70    3.40
   1   8   1   10.30    3.60
  -1  -8   1    7.40    2.90
  -2  -8  -1  192.18   11.10
  -2  -8  -1  193.28   10.30
   2  -8   1  181.48   10.20
   2  -8   1  180.88   14.90
  -2  -8   1  190.58   10.30
   2  -8  -1  188.28   10.40
  -2  -8   1  174.48   10.90
  -3  -8  -1   48.20    5.70
  -3  -8  -1   52.09    4.70
  -3  -8  -1   53.49    7.90
   3  -8   1   44.20    9.60
   3  -8   1   46.00    4.70
  -3  -8   1   69.99    8.70
  -3  -8   1   45.80    5.70
  -3  -8   1   57.69    4.80
   3  -8  -1   53.89    5.00
   4  -8   1    6.80    3.20
  -4  -8  -1   18.30    4.80
   4  -8   1    5.60    4.40
  -4  -8  -1   10.10    3.60
  -4  -8  -1    6.10    4.20
  -4  -8   1    0.30    4.90
  -4  -8   1    7.40    2.50
  -4  -8   1   10.50    3.10
   4  -8  -1   13.50    4.40
   4  -8  -1   10.20    4.30
  -5  -8  -1   41.80    8.60
   5  -8   1   31.70    4.50
  -5  -8  -1   33.20    5.90
  -5  -8  -1   29.40    4.50
   5  -8   1   37.30    7.50
  -5  -8   1   31.60    5.20
   5  -8  -1   38.40    6.80
   5  -8  -1   33.10    4.70
  -5  -8   1   23.60    4.30
   5   8   1   29.30    7.30
  -6  -8  -1  154.68    9.80
  -6  -8  -1  161.48   10.10
   6  -8   1  170.48   13.80
   6   8  -1  176.08   12.30
   6  -8   1  156.38   10.80
   6  -8  -1  163.28   12.10
   6  -8  -1  166.48   10.80
  -6  -8   1  160.78   10.10
   6   8   1  174.28   12.10
   7   8  -1   21.00    7.80
  -7  -8  -1   16.80    4.50
   7  -8   1   17.10    5.90
   7  -8  -1   12.10    3.20
  -7  -8   1   13.60    4.10
   7   8   1    9.30    4.60
   8  -8   1   -0.40    2.50
  -8  -8  -1    1.30    3.30
   8   8  -1   -3.90    3.70
   8  -8  -1    3.10    2.50
  -8  -8   1   -1.20    4.00
   8   8   1    2.00    3.40
   0  -9   1   19.80    3.50
   0  -9   1   20.60    6.70
   0  -9   1   17.90    5.70
   0  -9  -1   13.10    3.50
   0  -9  -1   30.40    6.50
   1  -9   1  262.57   15.00
  -1  -9  -1  250.77   14.30
   1  -9   1  237.18   18.80
  -1  -9  -1  273.57   14.10
   1  -9   1  269.27   14.20
  -1  -9  -1  254.67   15.00
  -1  -9   1  284.87   14.30
   1  -9  -1  287.07   14.20
  -1  -9   1  287.67   15.30
  -1  -9   1  307.67   14.40
   1  -9  -1  271.87   15.50
   2  -9   1  415.36   21.20
  -2  -9  -1  401.66   20.80
  -2  -9  -1  396.16   20.00
   2  -9   1  405.86   20.30
  -2  -9  -1  407.56   20.10
   2  -9  -1  425.86   21.50
  -2  -9   1  416.06   20.10
  -2  -9   1  417.66   20.20
  -2  -9   1  411.86   20.90
   2  -9  -1  402.86   20.20
  -3  -9  -1  165.78   11.00
   3  -9   1  158.28   11.80
  -3  -9  -1  171.88    9.90
  -3  -9  -1  172.78    9.90
   3  -9   1  175.18   11.80
  -3  -9   1  170.78    9.90
   3  -9  -1  170.88   10.10
   3  -9  -1  158.18   12.80
  -3  -9   1  150.98   11.40
  -3  -9   1  179.18    9.90
   4  -9   1   49.80    5.80
  -4  -9  -1   54.29    7.60
   4  -9   1   53.09    9.70
  -4  -9  -1   59.39    7.90
  -4  -9  -1   53.39    5.50
   4  -9  -1   51.19    9.50
  -4  -9   1   64.39    5.60
  -4  -9   1   54.89    8.20
  -4  -9   1   62.09    6.50
   4  -9  -1   68.59    6.00
   5  -9   1    6.20    3.80
  -5  -9  -1   -2.00    4.20
  -5  -9  -1    4.20    2.90
   5  -9   1    0.50    3.10
  -5  -9  -1    1.10    2.70
   5  -9  -1   -0.50    2.70
  -5  -9   1   -0.20    2.60
  -5  -9   1    3.30    2.80
   5  -9  -1    5.00    4.00
  -6  -9  -1   28.80    5.20
   6  -9   1   28.30    6.50
  -6  -9  -1   28.90    4.70
   6  -9   1   28.60    5.40
   6  -9  -1   34.20    6.40
   6  -9  -1   20.60    5.10
  -7  -9  -1    5.20    3.10
   7  -9   1   -0.20    3.00
  -7  -9   1   -1.10    2.70
   7  -9  -1    0.80    2.90
   7   9   1    5.10    5.90
   8  -9   1    0.30    2.30
  -8  -9  -1    7.00    3.50
   8  -9  -1    1.20    2.30
  -8  -9   1    3.60    2.90
   0 -10   1   51.09    5.10
   0 -10  -1   46.40    4.70
   0 -10  -1   49.30    6.20
   0 -10   1   47.00    6.00
   0 -10  -1   39.10    6.50
   0 -10   1   57.09    6.70
   1 -10   1  131.29    8.40
   1 -10   1  120.29    9.80
   1 -10   1  120.49    9.40
  -1 -10  -1  139.19    8.30
  -1 -10  -1  132.19    9.60
  -1 -10  -1  134.79    8.50
   1 -10  -1  119.99   10.40
   1 -10  -1  134.79    8.40
  -1 -10   1  138.79    8.50
  -1 -10   1  119.69    9.50
   1 -10  -1  123.29    9.80
  -1 -10   1  134.99    8.40
  -2 -10  -1  110.69    8.70
  -2 -10  -1  109.99    7.60
  -2 -10  -1  110.79    7.60
   2 -10   1  101.59    9.20
   2 -10   1  105.29    7.60
   2 -10  -1  106.69    7.70
   2 -10  -1  114.19    9.70
  -2 -10   1  110.79    7.40
  -2 -10   1  115.29    7.60
  -2 -10   1  122.79    8.80
   3 -10   1  170.78   10.20
  -3 -10  -1  171.68   10.10
   3 -10   1  164.88   11.50
  -3 -10  -1  142.89   12.50
  -3 -10  -1  178.88   11.30
   3 -10  -1  167.78   12.30
   3 -10  -1  168.38   10.20
  -3 -10   1  162.98   10.90
  -3 -10   1  158.78   11.30
  -3 -10   1  170.78   10.10
   4 -10   1   -1.00    5.10
  -4 -10  -1    4.20    3.50
  -4 -10  -1    6.90    2.90
   4 -10   1    2.30    3.40
  -4 -10  -1    5.40    3.00
  -4 -10   1    2.70    2.50
   4 -10  -1    4.80    3.20
  -4 -10   1    1.00    3.80
  -4 -10   1    8.10    3.30
   4 -10  -1    3.50    5.00
  -5 -10  -1   45.90    5.60
   5 -10   1   40.60    5.60
  -5 -10  -1   54.59    5.50
  -5 -10  -1   61.59    7.80
   5 -10   1   45.80    8.00
  -5 -10   1   49.40    5.50
   5 -10  -1   46.50    5.60
  -5 -10   1   44.50   10.20
   5 -10  -1   41.50    7.90
  -5 -10   1   58.89    5.50
   6 -10   1   46.80    6.10
  -6 -10  -1   41.70    5.10
  -6 -10  -1   44.40    5.30
   6 -10   1   48.30    7.40
   6 -10  -1   41.10    5.40
  -6 -10   1   34.30    4.90
   6 -10  -1   40.80    6.30
   7 -10   1    3.40    2.90
  -7 -10  -1    2.80    3.00
  -7 -10   1    2.20    2.70
   7 -10  -1    5.30    2.60
   8 -10   1    1.40    2.20
   8 -10  -1    1.70    2.30
  -8 -10   1    5.30    3.10
   0 -11   1   41.20    4.90
   0 -11  -1   44.70    6.20
   0 -11  -1   53.09    5.00
   0 -11   1   46.00    6.30
   0 -11  -1   40.70    6.40
   0 -11   1   37.00    5.80
   1 -11   1  113.39    8.20
  -1 -11  -1  112.59    8.00
   1 -11   1  104.59    8.80
  -1 -11  -1  117.79    8.70
  -1 -11  -1  111.79    7.70
  -1 -11   1  114.79    8.60
   1 -11  -1  125.09    9.50
  -1 -11   1  113.39    7.70
  -1 -11   1  105.99    7.60
   1 -11  -1  111.09    9.00
   1 -11  -1  103.29    9.10
   2 -11   1  178.38   10.70
  -2 -11  -1  181.38   10.40
   2 -11   1  183.38   11.50
  -2 -11  -1  167.68   10.00
  -2 -11  -1  169.28   11.10
  -2 -11   1  168.78   10.30
  -2 -11   1  162.28    9.90
   2 -11  -1  168.58   10.60
   2 -11  -1  152.68   11.50
  -2 -11   1  165.78   11.20
  -3 -11  -1  172.88   10.40
   3 -11   1  160.88   11.90
  -3 -11  -1  182.18   11.90
   3 -11   1  165.18   11.50
  -3 -11  -1  182.98   10.80
   3 -11  -1  174.08   12.60
   3 -11  -1  176.78   11.00
  -3 -11   1  186.68   10.50
  -3 -11   1  181.88   10.80
  -3 -11   1  176.08   11.70
   4 -11   1    5.10    3.90
  -4 -11  -1    1.00    2.50
  -4 -11  -1    3.00    3.10
  -4 -11  -1    5.20    2.90
   4 -11  -1    8.00    4.00
  -4 -11   1    1.30    3.60
  -4 -11   1    9.20    3.50
  -4 -11   1    6.60    2.60
   5 -11   1   -0.10    4.60
  -5 -11  -1   -0.70    3.00
   5 -11   1    0.50    3.00
  -5 -11  -1   -3.10    3.60
  -5 -11  -1   -1.80    2.30
   5 -11  -1    0.50    2.90
  -5 -11   1    2.30    2.90
   5 -11  -1   -2.20    4.20
  -5 -11   1    2.10    4.60
   6 -11   1    5.20    3.70
   6 -11   1    4.30    3.30
  -6 -11  -1    4.20    2.90
   6 -11  -1   -0.40    3.40
  -6 -11   1    2.20    2.80
   6 -11  -1   12.70    4.40
   7 -11   1   20.00    5.10
  -7 -11  -1    7.90    3.40
  -7 -11   1    8.40    2.80
   7 -11  -1   11.00    2.90
   0 -12   1  137.69    9.40
   0 -12  -1  119.29    9.20
   0 -12  -1  115.49    8.20
   0 -12   1  117.99    8.40
   0 -12  -1  120.69    8.10
   0 -12   1  110.09    8.10
   1 -12   1  141.89   10.40
  -1 -12  -1  152.28   10.70
  -1 -12  -1  155.58    9.80
   1 -12   1  159.28   10.10
  -1 -12  -1  149.59    9.50
   1 -12  -1  152.48   10.30
   1 -12  -1  166.48   10.70
  -1 -12   1  150.68   10.40
  -1 -12   1  156.38    9.40
   1 -12  -1  164.18   10.20
  -1 -12   1  167.48   10.20
  -2 -12  -1  119.69    9.20
   2 -12   1  117.89    9.60
   2 -12   1  133.89    9.40
  -2 -12  -1  118.19    8.20
  -2 -12  -1  121.89    8.40
  -2 -12   1  117.89    9.10
   2 -12  -1  122.79    9.70
  -2 -12   1  127.99    8.90
  -2 -12   1  124.99    8.10
   2 -12  -1  117.29   10.20
  -3 -12  -1   55.29    6.60
   3 -12   1   44.70    7.40
   3 -12   1   46.10    6.10
  -3 -12  -1   48.80    5.20
  -3 -12  -1   34.20    4.80
  -3 -12   1   40.70    4.80
  -3 -12   1   47.00    6.40
   3 -12  -1   44.50    6.30
  -3 -12   1   47.80    5.60
   3 -12  -1   38.40    7.50
   4 -12   1   13.30    4.70
  -4 -12  -1    1.60    3.00
  -4 -12  -1   -0.90    3.10
  -4 -12  -1    6.60    2.40
  -4 -12   1    9.40    3.10
  -4 -12   1   10.00    3.50
  -4 -12   1    5.40    2.40
   4 -12  -1    5.00    3.50
  -5 -12  -1   -1.90    3.10
  -5 -12  -1   -1.20    2.30
   5 -12   1    4.10    2.90
  -5 -12  -1    1.70    3.40
  -5 -12   1    2.20    4.10
  -5 -12   1    0.80    3.30
   5 -12  -1    0.40    3.30
  -6 -12  -1    7.60    5.50
   6 -12  -1   13.30    4.30
  -6 -12   1   11.80    4.00
  -7 -12  -1    0.80    3.80
  -7 -12   1    2.80    3.10
   0 -13  -1    7.70    3.20
   0 -13  -1    8.30    3.20
   0 -13   1    3.40    3.30
   0 -13   1    6.10    3.10
   0 -13  -1    7.60    2.90
  -1 -13  -1   29.70    4.80
   1 -13   1   32.10    5.90
  -1 -13  -1   30.30    5.80
   1 -13   1   29.80    5.60
  -1 -13  -1   34.10    4.90
  -1 -13   1   39.20    4.80
  -1 -13   1   37.20    6.10
   1 -13  -1   36.60    5.20
  -1 -13   1   29.40    5.20
   2 -13   1    5.80    3.30
   2 -13   1   10.00    3.20
  -2 -13  -1    3.80    2.40
  -2 -13  -1    1.20    2.90
  -2 -13  -1    3.50    2.80
   2 -13  -1    6.00    2.90
  -2 -13   1    5.70    3.00
  -2 -13   1    4.00    3.00
   2 -13  -1   -0.30    3.20
  -2 -13   1    7.10    2.50
  -3 -13  -1   30.70    4.80
  -3 -13  -1   34.40    6.00
   3 -13   1   37.80    6.20
  -3 -13  -1   39.90    4.60
  -3 -13   1   39.20    4.40
   3 -13  -1   33.10    5.60
  -3 -13   1   33.10    4.80
  -3 -13   1   41.20    6.30
   3 -13  -1   46.30    7.20
  -4 -13  -1   23.70    4.50
  -4 -13  -1   23.60    4.50
  -4 -13  -1   33.20    6.20
   4 -13   1   28.00    6.60
  -4 -13   1   20.40    6.50
   4 -13  -1   21.40    5.60
  -5 -13  -1    5.60    2.90
   5 -13   1   12.30    4.30
  -5 -13  -1    7.50    3.10
  -5 -13   1    1.90    3.90
  -5 -13   1   -4.10    2.60
   5 -13  -1    2.70    3.10
   6 -13   1    1.00    3.20
  -6 -13  -1    7.20    3.10
  -6 -13   1    4.50    2.70
   6 -13  -1    7.70    3.00
   0 -14   1   15.00    4.80
   0 -14  -1    5.40    2.80
   0 -14  -1   10.80    3.60
   0 -14   1    4.90    2.80
   1 -14   1   49.99    5.90
  -1 -14  -1   64.99    6.60
  -1 -14  -1   50.59    5.20
   1 -14   1   51.39    6.50
  -1 -14  -1   51.29    5.90
   1 -14  -1   46.70    5.70
  -1 -14   1   50.69    5.50
   1 -14  -1   59.99    6.30
  -1 -14   1   48.80    6.20
  -2 -14  -1   24.80    5.40
   2 -14   1   30.60    5.10
  -2 -14  -1   24.00    4.80
   2 -14   1   35.00    5.90
  -2 -14  -1   34.90    4.30
   2 -14  -1   26.40    5.00
  -2 -14   1   31.20    6.00
   2 -14  -1   27.60    6.10
  -2 -14   1   22.30    4.50
   3 -14   1    9.30    4.50
  -3 -14  -1   10.50    4.10
  -3 -14  -1    0.20    3.00
  -3 -14   1    1.60    2.70
  -3 -14   1    4.50    3.50
   3 -14  -1    2.80    3.00
  -4 -14  -1   11.00    3.90
  -4 -14  -1   13.90    4.60
   4 -14   1   18.80    4.60
  -4 -14   1    8.70    2.80
  -4 -14   1   10.60    2.90
   4 -14  -1    1.30    3.50
  -5 -14  -1    4.10    2.90
   5 -14   1    4.90    3.10
  -5 -14  -1    1.40    2.70
   5 -14  -1   -0.10    3.00
   0 -15  -1    4.50    2.80
   0 -15   1    2.20    3.00
   0 -15  -1    1.00    4.30
   0 -15   1    8.10    4.60
  -1 -15  -1   34.10    6.00
   1 -15   1   22.20    4.70
  -1 -15  -1   30.20    5.00
   1 -15   1   25.20    5.00
  -1 -15   1   23.60    5.60
   1 -15  -1   27.80    5.50
  -1 -15   1   25.20    4.90
   1 -15  -1   28.80    5.80
  -2 -15  -1   -0.70    2.30
   2 -15   1    2.20    2.70
  -2 -15  -1   -3.30    4.40
   2 -15   1    1.90    3.30
   2 -15  -1    4.30    5.10
  -2 -15   1    0.40    2.50
  -2 -15   1   -1.50    2.90
   2 -15  -1    0.70    2.80
  -3 -15  -1    5.90    3.60
   3 -15   1   14.90    4.50
  -3 -15  -1   13.30    3.90
  -3 -15   1   12.10    4.20
  -3 -15   1    6.30    2.40
   3 -15  -1    5.40    3.10
   4 -15   1   -4.30    2.90
  -4 -15  -1    2.10    3.20
  -4 -15  -1   -1.00    2.20
   4 -15  -1   -1.60    2.80
  -4 -15   1   -1.50    2.50
  -4 -15   1   -4.10    2.90
  -4  15  -1    0.10    5.30
   0  16  -1   12.50    4.10
   0 -16   1   12.80    4.90
   0 -16   1   17.00    4.10
   0 -16  -1   20.00    4.30
   0 -16  -1   11.50    4.90
   1 -16   1   24.80    5.00
  -1 -16  -1   21.90    4.10
  -1 -16  -1   21.40    4.50
   1 -16   1   20.00    4.20
  -1 -16   1   16.30    4.70
  -1 -16   1   21.60    4.40
   1 -16  -1   23.40    4.30
   1 -16  -1   16.30    4.50
  -2 -16  -1   20.00    4.70
  -2 -16  -1   18.50    3.80
  -2 -16   1   17.80    3.90
  -2 -16   1   24.00    4.50
  -3 -16  -1   12.20    3.70
   3 -16   1   29.10    4.50
  -3 -16  -1   26.10    5.10
   3 -16  -1   23.50    4.50
  -3 -16   1   16.80    4.40
  -3 -16   1   19.10    3.80
   0 -17  -1   -1.10    3.30
   0 -17   1   -1.70    1.90
   0 -17  -1    0.60    2.00
   0 -17   1    4.60    3.10
   1  17  -1    2.50    2.00
  -1 -17  -1    4.00    1.90
  -1 -17  -1    4.80    3.20
  -1 -17   1   -1.20    3.20
  -1 -17   1    2.40    1.70
   0   0   2  350.86   15.90
   0   0  -2  361.16   16.00
   1   0   2  213.58   10.10
  -1   0   2  220.48   10.20
   1   0  -2  223.38   10.30
  -1   0  -2  222.28   10.10
   2   0   2  124.79    6.40
  -2   0  -2  129.29    6.40
  -2   0   2  115.69    6.50
  -3   0   2   17.20    3.40
  -3   0  -2   19.60    2.70
  -3   0   2   24.90    2.70
   3   0   2   18.00    2.60
  -4   0  -2   27.90    4.90
  -4   0   2   23.80    4.10
  -4   0   2   20.60    6.60
  -5   0   2   -6.90    3.90
   5   0  -2    3.70    4.90
   5   0   2    7.20    8.70
  -5   0  -2    1.60    3.60
  -6   0  -2   64.59    5.40
  -6   0   2   70.19    5.50
   6   0  -2   66.19    7.10
   6   0  -2   81.29    8.70
   6   0   2   74.89    7.20
   6   0   2   55.09    9.50
   7   0  -2   41.40    8.10
   7   0  -2   53.69    6.70
  -7   0   2   57.49    5.10
  -7   0  -2   46.90    5.10
   7   0   2   57.79    8.20
   8   0   2    6.40    3.40
   8   0  -2   11.90    3.50
  -8   0   2   16.10    3.80
  -8   0  -2   10.70    4.20
   8   0  -2    9.00    3.40
   8   0   2    7.00    4.00
  -9   0  -2   11.00    4.20
   9   0  -2    9.20    2.70
   9   0   2   10.60    3.60
   9   0  -2    4.10    3.30
   9   0   2    6.70    4.70
  -9   0   2    6.60    2.50
  10   0  -2    6.00    2.70
  10   0   2    9.00    3.40
 -10   0   2   16.70    4.50
   0  -1  -2   17.50    1.20
   0  -1   2   13.00    1.60
   0   1  -2   13.70    1.40
   0   1   2   15.50    1.20
   1  -1   2 1615.34   70.89
  -1   1   2 1574.34   70.79
   1   1  -2 1700.13   70.79
  -1  -1  -2 1784.62   70.29
   1   1   2 1505.15   70.39
  -1  -1   2 1574.04   70.69
  -1   1  -2 1612.54   70.79
  -2  -1  -2 3165.68  129.09
  -2   1   2 3038.20  129.99
   2  -1   2 2747.43  130.29
  -2   1   2 2954.40  129.69
   2   1   2 2996.20  129.09
  -2  -1   2 2891.71  129.49
  -2   1  -2 3061.89  129.69
   3  -1   2  203.78   11.00
  -3   1   2  216.48   10.80
  -3   1   2  212.28   11.30
  -3  -1  -2  217.18   10.20
  -3   1  -2  202.28   10.80
  -3  -1   2  202.18   10.50
  -4  -1  -2  275.47   13.70
  -4   1   2  301.47   15.00
  -4   1   2  280.07   16.00
  -4  -1  -2  282.87   13.90
  -4   1  -2  286.87   15.20
  -4  -1   2  296.47   15.50
  -4  -1   2  270.27   15.20
   5   1  -2   73.69    8.20
  -5  -1  -2   76.09    5.50
  -5   1   2   80.89    9.20
  -5  -1   2   77.39    8.80
   5   1   2   84.49    9.40
  -5  -1   2   72.69    5.30
   5  -1  -2   79.49    9.00
   6   1  -2   18.80    4.90
  -6  -1  -2   16.70    3.80
   6   1  -2   20.10    5.80
   6  -1   2   23.40    6.70
   6  -1   2   14.20    4.30
   6  -1  -2   11.00    3.90
   6   1   2   18.30    4.90
   6  -1  -2   17.70    6.20
   6   1   2   17.10    5.40
  -6  -1   2   23.10    3.20
   7  -1   2   31.30    7.50
   7  -1   2   19.50    6.90
   7   1  -2   28.60    8.10
   7   1  -2   24.80    5.80
  -7   1   2   19.00    4.20
  -7  -1  -2   24.60    4.10
   7   1   2   19.50    4.90
   7   1   2   23.10    6.50
   7  -1  -2   18.50    7.20
  -7   1  -2   24.00    4.60
  -7  -1   2   17.60    4.00
   7  -1  -2   26.30    6.10
   8  -1   2   22.80    5.60
   8   1  -2   26.00    5.60
  -8  -1  -2   19.60    4.50
   8   1  -2   26.40    7.10
  -8   1   2   31.00    7.00
   8  -1   2   26.40    6.70
  -8  -1   2   19.30    3.80
   8  -1  -2   18.80    6.40
  -8   1  -2   17.50    4.40
   8  -1  -2   21.10    5.70
   8   1   2   24.20    7.90
   8   1   2   36.80    6.20
   9  -1   2    4.00    3.20
  -9  -1  -2    5.60    3.10
   9   1  -2    4.30    3.00
   9   1  -2    4.10    6.70
  -9   1   2    5.20    2.40
   9  -1   2    4.80    2.90
   9   1   2    2.60    4.40
  -9  -1   2    3.00    2.40
   9  -1  -2    4.60    3.00
  -9   1  -2    2.00    3.10
   9   1   2    6.30    2.90
   9  -1  -2    3.90    3.10
   0   2   2 3880.81  170.38
   0  -2   2 4000.80  170.78
   1   2  -2   80.49    4.30
  -1   2   2   77.09    4.50
   1  -2   2   80.39    4.60
  -1   2  -2   63.09    4.40
  -1  -2   2   73.69    4.20
   2   2  -2 1717.93   74.99
   2  -2   2 1682.53   75.39
  -2  -2   2 1692.03   74.89
  -2   2  -2 1758.82   75.39
  -3  -2  -2  479.15   20.80
   3  -2   2  477.55   22.90
  -3  -2  -2  442.56   20.60
  -3   2   2  457.05   22.60
  -3   2  -2  515.65   22.40
  -3  -2   2  479.85   21.50
  -3  -2   2  435.26   21.30
   3  -2  -2  437.06   21.70
  -4  -2  -2   36.70    3.20
  -4   2   2   33.30    5.30
  -4   2   2   25.40    8.40
   4  -2   2   28.60    3.90
  -4  -2  -2   37.80    3.70
  -4  -2  -2   35.30    3.90
  -4  -2   2   41.50    4.60
  -4   2  -2   26.50    6.90
  -4  -2   2   36.40    3.20
   4  -2  -2   36.40    3.70
  -4  -2   2   26.90    5.80
  -5   2   2    8.90    5.00
  -5  -2  -2   11.70    3.50
   5  -2   2   13.70    4.50
   5   2  -2    9.90    4.80
   5   2   2   20.30    5.00
   5  -2  -2   13.10    4.70
   5  -2  -2   18.20    4.80
  -5  -2   2    7.90    4.90
   6  -2   2    6.80    3.80
   6  -2   2   13.90    4.80
   6   2  -2    8.20    5.90
   6   2  -2   11.40    4.00
  -6  -2  -2    4.70    2.40
   6  -2  -2    9.70    3.60
   6   2   2   12.50    4.70
   6  -2  -2    7.90    4.00
   6   2   2    9.20    5.80
  -6  -2   2    8.30    3.20
  -7   2   2  120.69    8.60
   7   2  -2  109.69    9.80
   7  -2   2  114.49    9.80
   7   2  -2   95.19   11.30
  -7  -2  -2  127.29    8.10
   7  -2   2  121.69    9.80
   7   2   2  130.79    9.80
   7  -2  -2  148.39   10.00
  -7   2  -2  144.69    8.80
   7   2   2  106.89   12.50
  -7  -2   2  137.49    8.50
   7  -2  -2  140.89   10.40
   8  -2   2    1.70    3.40
   8   2  -2    2.40    3.30
  -8  -2  -2    0.20    2.60
   8  -2   2   -0.10    3.50
   8  -2  -2   -0.20    3.20
   8   2   2    2.10    3.70
  -8   2  -2   -3.90    3.00
   8  -2  -2    2.30    3.10
  -8  -2   2    4.80    2.60
  -9  -2  -2    6.40    4.80
   9  -2   2   -1.90    2.80
   9   2  -2   -3.30    2.50
  -9   2   2    1.40    2.50
   9  -2   2    1.80    2.90
   9  -2  -2    0.20    2.70
  -9  -2   2    3.80    2.50
   9   2   2   -1.30    3.80
   9  -2  -2    4.10    2.70
   0   3   2    1.10    0.70
   0   3  -2   -0.60    0.80
   0  -3   2   -1.00    0.90
   1   3  -2  197.48   10.10
   1  -3   2  191.78   10.50
  -1   3   2  209.98   10.50
  -1  -3   2  238.08   10.40
   2   3  -2 3607.74  149.59
   2  -3   2 3396.96  150.18
  -2   3   2 3634.74  150.38
  -2  -3   2 3119.49  149.39
   3  -3   2   40.00    5.30
   3  -3   2   42.60    4.50
  -3   3   2   44.80    5.50
   3  -3  -2   46.10    3.80
  -3   3  -2   39.60    5.30
  -3  -3   2   45.50    3.60
  -3  -3   2   41.70    3.60
   4  -3   2  587.84   27.20
   4  -3   2  600.34   29.10
  -4  -3  -2  604.34   27.00
  -4   3   2  620.94   28.70
  -4  -3   2  562.54   28.00
  -4  -3   2  578.84   27.10
   4  -3  -2  587.54   27.20
  -4  -3   2  558.94   27.30
   5  -3   2  185.18   10.30
   5   3  -2  181.18   12.60
   5  -3   2  187.58   12.20
  -5  -3  -2  188.98   10.00
   5  -3  -2  180.08   12.20
  -5  -3   2  191.38   10.20
   5  -3  -2  172.28   12.30
   5  -3  -2  190.28   10.40
   5   3   2  188.18   12.10
   6  -3   2   21.90    5.30
  -6  -3  -2   21.80    3.50
   6  -3   2   21.20    7.10
   6   3  -2   18.10    6.40
   6  -3  -2   21.80    6.60
   6  -3  -2   20.40    6.30
  -6  -3   2   22.80    3.50
   6   3   2   20.10    7.00
  -7  -3  -2  137.79    8.50
   7  -3   2  138.39   10.40
   7   3  -2  137.59   10.20
   7  -3   2  133.99   10.20
   7  -3  -2  141.09   10.30
   7   3   2  135.09   10.30
   7  -3  -2  140.79   10.00
  -7  -3   2  146.69    9.20
  -8  -3  -2   -1.20    2.90
   8   3  -2   -2.60    3.20
   8  -3   2    3.20    3.20
  -8   3   2    1.80    2.70
   8  -3   2    2.60    3.80
  -8  -3   2    2.20    2.40
  -8   3  -2   -0.50    2.90
   8  -3  -2   -1.00    3.00
   8  -3  -2    1.50    3.10
   8   3   2   -0.80    3.50
   9   3  -2   37.50    4.90
  -9   3   2   32.70    4.70
   9  -3   2   43.80    5.50
  -9  -3  -2   35.60    5.00
   9  -3   2   38.60    5.20
   9  -3  -2   31.50    5.20
   9   3   2   42.80    5.90
  -9  -3   2   33.30    4.30
   9  -3  -2   31.40    4.80
  -9   3  -2   39.90    4.90
   0   4  -2 4434.16  190.58
   0  -4   2 4291.17  190.58
   0   4   2 4435.26  190.18
  -1   4   2  343.27   16.20
   1  -4   2  329.47   16.30
   1   4  -2  338.47   15.80
  -1   4  -2  331.87   16.20
   1   4   2  343.17   14.90
  -1  -4   2  323.67   15.80
   2  -4   2  137.09    8.10
   2   4  -2  141.09    7.20
  -2   4   2  139.49    8.20
  -2  -4   2  126.59    7.10
  -2   4  -2  118.69    8.20
  -3   4   2  894.51   41.30
   3  -4   2  896.11   40.90
  -3  -4  -2  820.52   39.20
   3  -4   2  871.61   39.60
  -3  -4   2  849.52   39.30
   3  -4  -2  888.61   39.60
  -3  -4   2  912.31   39.50
  -3   4  -2  884.41   41.00
   4  -4   2  964.40   45.30
  -4  -4  -2  980.10   42.70
   4  -4   2 1008.70   43.00
  -4  -4   2  895.21   43.60
  -4  -4   2  935.71   42.70
  -4  -4   2  912.81   42.90
   4  -4  -2  954.50   43.00
   5  -4   2  102.39   14.30
   5  -4   2  133.39    9.50
  -5  -4  -2  120.69    7.10
   5  -4   2  122.99    7.70
   5   4  -2  127.69   10.10
   5   4   2  116.49    9.80
  -5  -4   2  112.69    7.10
   5  -4  -2  110.29    9.70
   5  -4  -2  111.69    7.60
   5  -4  -2  105.99    9.20
   6  -4   2  152.88   10.40
   6   4  -2  146.79   10.60
   6  -4   2  144.19   11.50
  -6  -4  -2  141.19    8.50
   6   4   2  155.78   10.70
   6  -4  -2  129.29   10.20
   6  -4  -2  149.19   10.40
  -6  -4   2  127.79    8.50
   7  -4   2   37.90    6.60
   7  -4   2   21.90    7.70
   7   4  -2   42.30    6.40
  -7  -4  -2   35.30    6.30
   7   4   2   30.10    6.80
   7  -4  -2   33.40    6.40
   7  -4  -2   39.40    6.60
  -8   4   2   10.30    4.00
   8   4  -2   17.20    5.30
   8  -4   2    0.90    3.80
  -8  -4  -2    7.60    3.00
   8  -4   2    8.70    3.30
   8  -4  -2    6.50    3.30
  -8   4  -2   19.50    4.60
  -8  -4   2    9.00    2.90
   8  -4  -2   13.90    5.20
   8   4   2    4.40    3.60
  -9   4   2    8.70    3.10
  -9  -4  -2    5.00    3.60
   9   4  -2    0.60    2.40
   9  -4   2    3.90    2.50
   9  -4   2   -1.30    3.30
  -9  -4   2    0.70    2.60
   9   4   2    3.30    2.70
   9  -4  -2    3.00    2.30
  -9   4  -2   -3.80    3.10
   9  -4  -2    0.60    2.70
   0  -5   2  214.28   11.20
   0   5  -2  217.28   11.20
   0   5   2  215.48   10.70
   1  -5   2  859.31   39.20
  -1   5   2  863.81   39.00
   1   5  -2  862.71   39.30
  -1  -5   2  840.12   38.50
  -1   5  -2  846.32   39.10
   1   5   2  864.31   37.70
  -2  -5  -2  442.96   21.70
   2  -5   2  453.25   21.80
   2   5  -2  475.35   21.80
   2  -5   2  455.35   22.80
  -2   5   2  447.06   22.90
  -2  -5   2  485.55   21.80
  -2  -5   2  499.85   21.80
  -2   5  -2  471.45   23.10
   2  -5  -2  475.35   21.90
   3   5  -2  809.82   35.10
   3  -5   2  759.12   35.00
  -3  -5  -2  742.73   34.70
   3  -5   2  796.92   36.80
   3  -5  -2  778.62   35.10
  -3  -5   2  742.93   34.80
  -3  -5   2  744.93   34.70
  -4  -5  -2  161.78    9.40
   4  -5   2  170.18    9.70
   4  -5  -2  180.28    9.60
  -4  -5   2  184.98    9.60
   5   5  -2  326.97   18.70
   5  -5   2  335.57   18.30
  -5  -5  -2  364.46   17.20
  -5  -5  -2  332.37   18.60
   5  -5   2  366.86   17.60
   5  -5  -2  350.26   18.40
   5   5   2  332.27   18.70
  -5  -5   2  336.87   17.10
   5  -5  -2  355.96   17.60
   5  -5  -2  341.47   18.80
  -6  -5  -2  176.48    9.50
   6  -5   2  168.18   10.90
   6  -5   2  172.68   10.10
   6  -5   2  149.09   12.50
   6  -5  -2  156.18   10.30
   6  -5  -2  147.99    9.90
   6   5   2  132.59   11.10
  -6  -5   2  154.08    9.40
   6  -5  -2  143.59   10.90
  -7  -5  -2    9.50    2.90
   7   5  -2    9.30    3.90
   7  -5   2    8.00    3.70
   7  -5   2   21.40    8.00
  -7  -5   2   12.00    3.80
   7  -5  -2   10.70    4.10
   7  -5  -2    9.30    3.80
   7   5   2   11.00    4.10
   8  -5   2   18.80    4.60
   8  -5   2   23.70    6.30
  -8   5   2   22.70    4.40
   8   5  -2   22.30    5.80
  -8  -5  -2   23.90    4.40
   8  -5  -2   25.80    6.00
  -8  -5   2   19.60    4.30
   8   5   2   21.00    6.60
  -8   5  -2   18.20    4.80
   8  -5  -2   19.20    5.70
  -9   5   2   24.20    4.20
  -9  -5  -2   18.50    5.40
   9   5  -2   24.40    4.40
   9  -5   2   28.10    4.40
  -9  -5   2   18.80    4.20
   9   5   2   28.40    5.10
  -9   5  -2   23.50    5.00
   9  -5  -2   24.80    4.30
   0  -6  -2  108.89    6.80
   0  -6   2  108.79    7.00
   0   6   2  124.59    7.30
   0  -6   2  124.09    7.40
   0   6  -2  127.29    7.70
   1   6  -2  176.88   10.20
   1  -6   2  176.48   10.70
  -1  -6  -2  165.78    9.60
   1  -6   2  163.88    9.70
  -1   6   2  177.68   10.60
   1  -6  -2  196.68    9.80
  -1  -6   2  192.98    9.90
  -1   6  -2  197.88   11.30
   1   6   2  210.98    9.30
  -1  -6   2  202.18   10.10
  -2  -6  -2   12.40    2.70
   2  -6   2   13.60    3.50
  -2   6   2    6.90    3.00
   2   6  -2   13.90    4.30
   2  -6   2   19.10    5.30
  -2  -6   2   15.10    3.90
  -2  -6   2   12.10    2.90
  -2   6  -2   11.20    4.10
   2  -6  -2   15.50    3.20
  -3  -6  -2   14.70    3.20
   3  -6   2   10.50    2.60
   3  -6   2   28.20    7.90
   3   6  -2    3.60    2.80
  -3  -6   2    4.90    2.10
  -3  -6   2    7.90    2.90
   3  -6  -2   10.40    3.50
   4  -6   2   11.10    4.50
  -4  -6  -2   19.10    3.30
   4  -6   2   23.60    4.00
  -4  -6  -2   20.20    4.60
  -4  -6   2   33.10    7.70
   4  -6  -2   18.80    3.70
   4  -6  -2   37.40    7.60
  -4  -6   2   18.20    3.10
  -5  -6  -2   38.00   11.40
  -5  -6  -2   19.10    4.20
   5  -6   2   30.00    7.30
   5   6  -2   26.50    8.60
  -5  -6  -2   32.40    4.00
   5  -6   2   22.20    4.60
   5  -6  -2   35.00    6.90
   5   6   2   30.60    8.50
  -5  -6   2   21.80    3.80
   5  -6  -2   34.20    4.50
  -5  -6   2   25.10    6.80
   6  -6   2    2.00    3.40
   6   6  -2   -2.10    4.30
   6  -6   2    5.80    3.30
  -6  -6  -2    2.80    2.60
   6  -6  -2    6.10    3.30
   6  -6  -2    8.30    4.90
   6  -6  -2    2.10    3.00
  -6  -6   2    2.00    2.50
   6   6   2    3.80    4.60
   7   6  -2   32.50    7.40
   7  -6   2   36.00    6.60
  -7  -6  -2   34.90    4.60
  -7  -6   2   32.80    4.50
   7  -6  -2   34.40    6.30
   7   6   2   44.80    7.00
   7  -6  -2   42.00    7.70
   8  -6   2    6.60    3.00
   8   6  -2    0.70    3.40
  -8  -6  -2    0.70    3.10
  -8   6  -2    4.30    3.10
   8  -6  -2    5.80    3.00
  -8  -6   2    0.40    2.50
   8  -6  -2    2.40    3.90
   8   6   2    3.30    3.30
  -9  -6  -2    8.20    4.50
   9   6  -2   16.40    4.20
  -9   6  -2   11.00    3.60
   9   6   2   11.30    4.30
  -9  -6   2   16.30    4.00
   9  -6  -2    4.90    2.30
   0   7   2  418.86   20.40
   0  -7   2  431.56   20.90
   0  -7   2  420.46   19.90
   0  -7  -2  409.86   19.70
   0   7  -2  401.76   20.90
  -1  -7  -2  420.36   19.30
  -1   7   2  378.66   20.70
   1  -7   2  413.16   19.40
   1  -7   2  470.35   21.30
   1   7  -2  400.16   20.20
  -1   7  -2  385.76   21.50
   1  -7  -2  399.56   19.30
  -1  -7   2  393.56   19.90
  -1  -7   2  402.06   19.40
   1   7   2  396.56   19.00
   2  -7   2  434.76   22.10
  -2  -7  -2  431.86   19.70
   2  -7   2  392.66   19.60
   2   7  -2  402.96   20.30
  -2  -7   2  388.26   19.60
   2  -7  -2  407.96   19.70
  -2  -7   2  408.16   20.00
  -3  -7  -2  185.78   12.00
   3  -7   2  191.08   11.00
   3  -7  -2  215.38   11.30
  -3  -7   2  212.48   11.00
  -3  -7   2  228.48   14.50
   4  -7   2   62.89    8.70
  -4  -7  -2   69.19    5.30
  -4  -7  -2   63.69    6.20
  -4  -7  -2   61.89    8.60
   4  -7   2   68.19    5.60
   4  -7  -2   57.19    5.40
   4   7   2   61.79   12.60
  -4  -7   2   68.49    5.20
   4  -7  -2   53.39    8.20
  -4  -7   2   56.69    6.40
   5  -7   2   60.59    6.30
   5   7  -2   45.00   10.30
  -5  -7  -2   64.89   10.00
  -5  -7  -2   65.59    6.90
  -5  -7  -2   65.89    5.70
   5  -7   2   76.19    8.40
  -5  -7   2   65.09    5.40
   5  -7  -2   63.89    7.50
   5  -7  -2   56.49    5.80
  -5  -7   2   75.29    6.80
   5   7   2   62.09    9.70
  -6  -7  -2   53.89    7.20
   6  -7   2   73.89    7.70
   6  -7   2   64.19    6.80
  -6  -7  -2   76.99    6.00
   6   7  -2   70.19    9.10
   6  -7  -2   62.89    7.00
   6  -7  -2   61.39    7.40
   6   7   2   56.99    8.60
  -6  -7   2   62.69    6.60
   7   7  -2   41.10    6.90
  -7  -7  -2   30.60    5.00
   7  -7   2   43.20    6.80
  -7  -7   2   35.20    4.70
   7  -7  -2   44.20    6.30
   7   7   2   39.20    7.20
   8   7  -2    3.50    3.30
  -8  -7  -2   -2.50    3.20
   8  -7   2    3.90    2.70
   8   7   2    2.60    3.20
  -8  -7   2    6.00    2.70
   8  -7  -2    4.60    2.60
   9  -7   2   10.10    3.90
   9   7  -2    3.90    3.00
   9  -7  -2    4.20    2.10
  -9  -7   2    0.40    2.90
   0   8   2   71.79    8.50
   0   8  -2   37.40   10.20
   0  -8   2   62.59    4.90
   0  -8  -2   61.79    4.80
   0  -8   2   60.09    7.80
  -1  -8  -2   21.90    3.60
   1   8  -2   17.60    4.80
   1  -8   2   28.60    3.80
   1  -8   2   14.40    4.30
   1  -8  -2   31.00    3.80
  -1  -8   2   22.70    3.50
   2  -8   2   79.69    6.00
   2  -8   2  105.09   20.10
  -2  -8  -2   80.29    7.10
  -2  -8  -2   89.09    8.50
  -2  -8  -2   73.49    5.70
  -2  -8   2   79.69    6.80
  -2  -8   2   79.59    5.60
   2  -8  -2   79.19    5.80
  -3  -8  -2  141.59    8.20
  -3  -8  -2  130.49   10.00
   3  -8   2  136.59   10.80
  -3  -8  -2  125.89    8.60
   3  -8   2  113.39    8.00
  -3  -8   2  135.09    8.10
   3  -8  -2  135.39   15.60
  -3  -8   2  135.09   11.20
  -3  -8   2  142.79    8.60
   3  -8  -2  129.49    8.30
   4  -8   2   40.00    5.10
  -4  -8  -2   44.60    4.90
   4  -8   2   46.40    8.80
  -4  -8  -2   39.30    5.70
  -4  -8  -2   46.60    7.50
   4  -8  -2   53.19    5.40
  -4  -8   2   59.39    5.60
   4  -8  -2   52.99    8.60
  -4  -8   2   62.69   10.60
  -4  -8   2   49.80    5.40
   5  -8   2   96.79    7.30
  -5  -8  -2  101.49    7.10
  -5  -8  -2  102.99    7.30
  -5  -8  -2   95.49   13.20
   5  -8   2   94.79    8.80
   5   8   2  100.89   15.70
   5  -8  -2   89.49    9.10
   5  -8  -2   95.09    7.30
  -5  -8   2  100.49    7.50
  -5  -8   2   88.39    7.50
  -6  -8  -2    4.30    3.00
   6  -8   2    7.10    4.40
   6   8  -2    7.60    6.20
   6  -8   2    4.60    3.60
  -6  -8  -2    8.70    3.30
   6  -8  -2    2.80    3.20
   6   8   2    2.10    5.00
   6  -8  -2    5.70    3.50
  -6  -8   2    6.50    2.90
   7  -8   2   -0.20    3.00
  -7  -8  -2    3.70    3.10
  -7  -8   2    1.70    2.70
   7  -8  -2   14.40    5.60
   7   8   2    3.40    4.60
  -8  -8  -2   20.00    5.10
   8  -8   2   34.90    7.10
   8   8  -2   20.80    6.90
   8   8   2   23.70    6.10
  -8  -8   2   23.00    5.70
   8  -8  -2   22.60    4.70
   0  -9  -2   -1.50    2.10
   0  -9  -2   -1.70    3.50
   0  -9   2    1.10    2.40
   0  -9   2   -3.10    3.50
   0  -9   2    3.20    3.50
   0  -9   2   -1.00    5.80
   0  -9  -2    6.20    6.30
  -1  -9  -2  481.25   24.20
   1  -9   2  505.95   25.10
  -1  -9  -2  522.15   24.40
  -1  -9  -2  495.35   25.10
   1  -9   2  507.05   24.50
  -1  -9   2  549.54   24.70
   1  -9  -2  504.15   25.40
  -1  -9   2  519.75   24.30
   1  -9  -2  509.45   24.40
  -1  -9   2  509.75   25.30
   2  -9   2  254.07   13.10
  -2  -9  -2  250.97   14.00
   2  -9   2  249.08   14.20
  -2  -9  -2  237.58   12.70
  -2  -9  -2  229.98   12.70
   2  -9  -2  238.58   12.90
  -2  -9   2  239.18   12.80
  -2  -9   2  228.38   14.00
   2  -9  -2  221.48   14.90
  -3  -9  -2   12.70    4.60
  -3  -9  -2   18.50    6.30
   3  -9   2   18.80    4.40
   3  -9   2   17.80    4.20
  -3  -9  -2   14.70    4.00
  -3  -9   2   13.10    4.40
  -3  -9   2   16.00    4.20
  -3  -9   2   22.60    3.80
   3  -9  -2   26.10    4.20
   3  -9  -2   18.20    6.30
   4  -9   2    6.60    4.70
  -4  -9  -2   13.90    3.80
  -4  -9  -2   13.70    3.40
  -4  -9  -2    9.30    4.10
  -4  -9   2   11.10    3.20
  -4  -9   2   11.80    4.30
   4  -9  -2   13.10    4.20
   4  -9  -2    5.60    4.40
  -4  -9   2   13.40    4.70
   5  -9   2   47.60    7.80
  -5  -9  -2   49.60    5.70
   5  -9   2   37.10    5.70
  -5  -9  -2   47.30    5.40
  -5  -9  -2   43.70    7.50
   5  -9  -2   52.29    6.00
   5  -9  -2   45.00    7.10
  -5  -9   2   48.70    5.50
  -5  -9   2   42.10    5.70
  -6  -9  -2   50.99    5.80
  -6  -9  -2   57.89    5.50
   6  -9   2   45.00    6.00
  -6  -9   2   50.09    5.40
   6   9   2   75.89   10.30
   6  -9  -2   41.40    5.50
   6  -9  -2   44.80    6.80
  -7  -9  -2    8.40    3.20
   7  -9   2    8.70    3.00
  -7  -9   2    4.60    2.80
   7  -9  -2    7.30    2.90
   7   9   2   14.70    5.00
  -8  -9  -2   12.70    4.00
   8  -9   2   17.10    4.40
   8  -9  -2   13.20    4.20
  -8  -9   2   17.40    3.80
   0 -10   2  233.28   14.00
   0 -10  -2  244.78   13.80
   0 -10   2  241.58   12.80
   0 -10  -2  229.08   12.70
   0 -10   2  233.28   13.60
   0 -10  -2  231.08   13.10
  -1 -10  -2  115.39    8.90
  -1 -10  -2  116.39    7.90
  -1 -10  -2  101.09    7.20
   1 -10   2  111.19    8.60
   1 -10   2  113.49    7.50
  -1 -10   2  117.19    8.80
   1 -10  -2  113.19    7.60
  -1 -10   2  120.19    7.60
   1 -10  -2  108.59    9.20
  -1 -10   2  100.69    7.40
   1 -10  -2   95.29   10.10
   2 -10   2   87.09    6.80
  -2 -10  -2   76.89    7.40
   2 -10   2   83.19    8.10
  -2 -10  -2   76.19    6.30
  -2 -10  -2   81.19    6.50
  -2 -10   2   91.09    6.50
   2 -10  -2   80.79    9.10
  -2 -10   2   87.79    8.00
   2 -10  -2   84.69    6.60
  -2 -10   2   83.49    8.00
   3 -10   2   23.30    7.10
  -3 -10  -2   17.50    6.40
  -3 -10  -2   21.40    4.30
   3 -10   2   26.40    4.80
  -3 -10  -2   29.30    4.90
  -3 -10   2   32.00    4.30
   3 -10  -2   29.80    6.30
  -3 -10   2   30.80    6.70
  -3 -10   2   25.20    5.70
   3 -10  -2   25.80    9.60
  -4 -10  -2  189.58   11.70
   4 -10   2  182.58   11.70
   4 -10   2  169.08   13.70
  -4 -10  -2  193.68   10.80
  -4 -10  -2  184.28   10.80
  -4 -10   2  181.78   12.30
   4 -10  -2  169.58   12.70
  -4 -10   2  195.18   11.60
   4 -10  -2  177.48   11.30
  -4 -10   2  176.68   10.70
  -5 -10  -2   26.70    4.80
  -5 -10  -2   30.60    7.20
   5 -10   2   24.20    8.00
   5 -10   2   18.30    4.70
  -5 -10  -2   25.20    4.80
  -5 -10   2   25.40    4.40
   5 -10  -2   16.10    4.60
   5 -10  -2   23.30    6.90
  -6 -10  -2   -0.30    3.10
   6 -10   2    0.50    3.50
  -6 -10  -2    3.80    2.60
   6 -10   2    5.60    3.50
   6 -10  -2    2.80    3.00
  -6 -10   2   12.40    4.50
   6 -10  -2    6.20    3.20
   7 -10   2    3.50    2.80
   7 -10  -2    4.60    2.70
  -7 -10   2   -1.40    3.90
   8 -10   2    2.80    2.30
  -8 -10   2    5.30    2.90
   8 -10  -2    2.80    2.20
   0 -11  -2    1.80    3.10
   0 -11  -2   -0.70    3.30
   0 -11   2   -3.10    2.80
   0 -11   2    0.90    2.90
   0 -11  -2   -0.40    2.90
  -1 -11  -2   53.89    5.20
   1 -11   2   48.90    5.20
  -1 -11  -2   52.49    8.50
   1 -11   2   63.49    7.40
   1 -11  -2   40.30    5.20
  -1 -11   2   41.30    6.60
  -1 -11   2   41.80    4.90
   1 -11  -2   46.00    7.10
   1 -11  -2   44.80    7.70
  -1 -11   2   42.30    5.30
  -2 -11  -2  118.19    8.70
  -2 -11  -2  117.89    7.60
  -2 -11  -2  106.89    7.60
   2 -11   2  105.39    8.00
   2 -11   2  104.89    9.20
  -2 -11   2  101.99    8.80
  -2 -11   2  101.69    7.40
  -2 -11   2  112.69    7.90
   2 -11  -2  105.39    9.40
   2 -11  -2  100.49    7.70
  -3 -11  -2   15.60    4.30
  -3 -11  -2    5.80    2.90
  -3 -11  -2   15.20    5.90
   3 -11   2   11.50    3.80
   3 -11   2   12.70    4.80
  -3 -11   2   19.50    4.30
  -3 -11   2   11.20    4.10
   3 -11  -2   17.10    4.90
  -3 -11   2   18.30    6.40
   3 -11  -2   10.20    4.70
  -4 -11  -2   23.40    6.30
  -4 -11  -2    9.60    2.60
  -4 -11  -2   17.20    4.50
   4 -11   2   15.80    5.40
  -4 -11   2   20.00    4.10
  -4 -11   2   13.50    4.20
  -4 -11   2   13.90    4.30
   4 -11  -2   15.40    5.30
   5 -11   2   21.90    4.90
   5 -11   2   49.10    9.40
  -5 -11  -2   34.20    4.60
  -5 -11  -2   33.20    6.10
  -5 -11  -2   32.40    4.90
   5 -11  -2   31.50    8.40
  -5 -11   2   30.30    4.60
  -5  11  -2   54.49   11.10
   5 -11  -2   25.90    4.70
   6 -11   2   18.50    6.70
   6 -11   2    6.10    3.20
  -6 -11  -2    3.50    2.30
  -6 -11  -2    6.20    5.60
  -6 -11  -2   12.40    4.80
   6 -11  -2   13.70    4.40
   6 -11  -2    2.80    3.40
  -6 -11   2   10.50    3.80
   7 -11   2    1.80    2.90
  -7 -11  -2    8.00    3.80
  -7 -11   2    4.60    2.60
   7 -11  -2    3.90    2.80
   0 -12  -2  398.36   20.30
   0 -12   2  409.66   21.20
   0 -12   2  405.96   21.40
   0 -12  -2  425.86   20.90
   0 -12  -2  407.56   21.40
  -1 -12  -2  136.89    9.50
   1 -12   2  140.79    9.00
  -1 -12  -2  134.79    8.60
   1 -12   2  131.19    9.50
  -1 -12  -2  124.59    8.30
   1 -12  -2  109.99    9.30
   1 -12  -2  116.49    8.50
  -1 -12   2  121.69    8.60
  -1 -12   2  115.59    9.10
   1 -12  -2  101.39    9.30
  -1 -12   2   99.09    7.80
   2 -12   2   11.90    3.30
  -2 -12  -2   18.00    6.00
   2 -12   2   19.30    5.80
  -2 -12  -2   11.80    4.40
  -2 -12  -2   17.20    4.40
  -2 -12   2   13.20    4.80
   2 -12  -2    5.10    3.60
  -2 -12   2    8.00    2.40
   2 -12  -2   15.20    4.90
  -3 -12  -2  108.59    7.30
  -3 -12  -2   94.69    7.30
   3 -12   2   93.89    8.00
   3 -12   2  111.99    9.10
  -3 -12  -2   95.79    8.00
   3 -12  -2   97.59    9.50
  -3 -12   2  100.39    7.80
   3 -12  -2   98.69    7.90
  -3 -12   2  101.59    8.00
  -3 -12   2   89.79    8.50
  -4 -12  -2   13.90    3.90
  -4 -12  -2   14.80    4.50
  -4 -12  -2   17.50    5.50
   4 -12   2    6.70    3.30
  -4 -12   2   22.30    6.60
  -4 -12   2   11.60    3.50
   4 -12  -2   17.30    5.00
  -5 -12  -2    8.40    2.90
  -5 -12  -2   13.70    4.50
  -5 -12  -2   11.20    3.80
  -5  12  -2    3.40    6.40
  -5 -12   2   14.50    4.40
   5 -12  -2    5.70    3.20
  -6 -12  -2    1.30    3.20
   6 -12   2    2.80    4.00
   6 -12  -2    1.50    3.10
  -6 -12   2    2.40    2.80
  -7 -12   2   -0.90    2.90
   0 -13  -2   73.39    6.60
   0 -13   2   70.19    6.70
   0 -13  -2   71.29    7.40
   0 -13  -2   72.79    6.40
   0 -13   2   76.29    7.40
  -1 -13  -2   14.90    4.60
   1 -13   2   17.30    6.10
  -1 -13  -2   19.20    5.50
   1 -13  -2   15.30    4.80
   1 -13  -2   12.70    4.20
   1 -13  -2    7.00    3.30
  -1 -13   2    9.90    3.20
  -1 -13   2    9.10    3.20
  -2 -13  -2   46.80    5.20
  -2 -13  -2   49.70    6.50
   2 -13   2   43.50    5.70
  -2 -13  -2   60.99    5.50
   2 -13   2   49.20    6.80
   2 -13  -2   57.09    7.20
  -2 -13   2   58.09    7.10
  -2 -13   2   51.49    5.70
   2 -13  -2   60.69    5.90
  -3 -13  -2   13.90    4.40
  -3 -13  -2   13.30    3.40
  -3 -13  -2   21.20    4.60
   3 -13   2   18.60    4.90
  -3 -13   2   22.10    4.40
  -3 -13   2   23.60    5.60
  -4 -13  -2   -3.20    3.40
  -4 -13  -2    5.20    2.50
  -4 -13  -2    1.90    3.10
   4 -13   2    0.00    3.40
   4 -13  -2    0.00    2.90
  -4 -13   2   -6.70    4.40
  -4 -13   2   -0.60    3.20
  -5 -13  -2    4.30    3.10
  -5 -13  -2   -0.50    1.80
  -5 -13  -2    5.10    2.90
   5 -13   2    8.70    3.20
   5 -13  -2    8.50    3.10
  -5 -13   2    2.90    2.50
  -6 -13  -2   16.40    5.20
   6 -13  -2   11.30    4.40
   0 -14  -2   15.30    5.00
   0 -14   2   29.10    5.90
   0 -14  -2   20.90    5.00
   0 -14   2   29.20    6.10
   0 -14  -2   35.10    5.80
   1 -14   2   64.79    6.80
   1 -14   2   91.59    7.80
  -1 -14  -2   94.09    7.90
  -1 -14  -2   71.29    6.50
  -1 -14  -2   86.89    6.20
  -1 -14   2   89.49    7.60
   1 -14  -2   81.99    8.60
   1 -14  -2   74.19    7.40
  -1 -14   2   82.39    7.80
   2 -14   2   13.40    5.40
  -2 -14  -2   19.60    5.50
  -2 -14  -2   20.40    4.60
  -2 -14  -2   21.90    4.00
   2 -14   2   22.70    4.90
   2 -14  -2   12.10    3.60
  -2 -14   2   16.80    5.40
   2 -14  -2   22.00    6.20
  -2 -14   2   21.60    4.20
  -3 -14  -2    9.80    3.30
  -3 -14  -2    7.00    3.60
  -3 -14  -2    9.50    3.00
  -3 -14   2   17.70    4.70
  -3 -14   2   17.10    5.30
   3 -14  -2   12.70    4.00
  -4 -14  -2   11.40    3.10
  -4 -14  -2    6.10    2.70
   4 -14   2   15.00    4.60
  -4 -14  -2   14.00    4.10
  -4 -14   2    6.10    2.90
   4 -14  -2   -2.50    3.70
  -4 -14   2    9.10    3.00
  -5 -14  -2    5.00    2.60
   5 -14   2    4.90    3.30
  -5 -14  -2    8.20    3.30
   5 -14  -2    6.50    3.10
  -5 -14   2    6.90    2.70
   0 -15  -2    3.30    3.30
   0 -15   2    9.10    3.20
   0 -15   2    8.90    3.50
   0 -15  -2   13.80    4.80
  -1 -15  -2   18.20    5.00
   1 -15   2   24.10    4.60
   1 -15   2   24.00    5.20
  -1 -15  -2   29.80    5.10
   1 -15  -2   18.50    4.40
   1 -15  -2   14.40    5.00
  -1 -15   2   18.60    5.20
  -1 -15   2   17.60    4.40
  -2 -15  -2   13.40    4.80
  -2 -15  -2   13.50    3.20
  -2 -15  -2   10.90    4.20
  -2 -15   2   12.10    4.30
   2 -15  -2    6.90    2.90
  -2 -15   2   13.70    4.90
   2 -15  -2    9.70    3.50
  -3 -15  -2   15.20    4.70
   3 -15   2   12.90    4.70
  -3 -15  -2    7.30    3.10
  -3 -15   2    6.20    2.50
   3 -15  -2    6.30    3.30
  -3 -15   2    8.50    2.90
  -4 -15  -2    3.60    2.30
   4 -15   2    0.30    3.00
  -4 -15  -2   -2.00    3.60
  -4 -15   2    6.00    2.90
  -4  15  -2    2.10    3.00
   4 -15  -2    3.20    2.80
  -4 -15   2   -4.90    2.70
   0 -16   2    9.70    3.70
   0 -16   2   13.30    4.00
   0  16  -2   14.30    4.20
   0 -16  -2    6.90    2.90
   0 -16  -2    3.90    3.00
   1 -16   2   19.00    4.30
  -1 -16  -2   22.10    4.90
  -1 -16  -2   18.30    3.90
   1 -16  -2   21.80    4.90
  -1 -16   2   20.40    4.10
  -1 -16   2   21.80    4.20
   1 -16  -2   18.60    4.30
  -2 -16  -2   13.60    4.70
  -2 -16   2    5.90    3.20
   2 -16  -2    5.20    3.40
   3 -16   2   21.10    4.40
  -3 -16  -2   18.80    5.60
  -3 -16  -2   13.70    3.30
  -3 -16   2   17.50    4.10
  -3 -16   2   15.10    4.20
   0 -17   2   -0.40    3.10
   0 -17  -2    2.40    3.80
   0 -17  -2   10.00    3.40
   1  17  -2    2.70    1.90
  -1 -17  -2    0.50    4.00
   1 -17  -2    7.10    3.00
  -1 -17   2    5.60    3.20
   0   0  -3    0.20    0.50
   0   0   3    0.00    0.50
   1   0   3  778.42   35.30
  -1   0  -3  816.52   35.30
   1   0  -3  825.12   35.60
  -1   0   3  783.02   35.50
  -2   0  -3 2018.70   84.69
  -2   0   3 1882.41   84.89
   2   0   3 1916.21   84.69
  -3   0  -3   20.20    3.00
  -3   0   3   28.10    3.20
   3   0   3   23.20    3.00
  -4   0   3    0.60    2.20
  -4   0  -3   -2.50    2.50
  -4   0   3   -2.60    3.30
  -5   0   3  113.69   10.50
   5   0  -3  115.69    9.10
  -5   0  -3  107.29    6.90
   5   0   3  105.29    9.20
   6   0  -3    5.20    3.60
   6   0   3    4.50    4.50
  -6   0  -3    4.20    2.70
  -6   0   3   10.90    3.60
   6   0  -3   12.30    4.10
   6   0   3   10.20    4.60
  -7   0   3   41.30    4.80
   7   0  -3   35.10    7.20
   7   0  -3   48.70    6.30
  -7   0  -3   40.20    4.80
   7   0   3   49.10    8.00
   7   0   3   38.60    7.20
   8   0   3   20.60    7.30
   8   0  -3   21.50    5.70
   8   0  -3   30.30    6.50
  -8   0   3   25.20    4.00
  -8   0  -3   33.30    4.60
   8   0   3   31.90    6.30
   9   0   3    3.00    2.70
  -9   0  -3   -3.80    3.40
   9   0  -3   -2.10    2.50
   9   0  -3   -3.30    3.40
  -9   0   3   -0.60    2.60
   9   0   3    0.60    3.60
   0   1  -3   81.09    4.50
   0  -1  -3   84.29    4.30
   0   1   3   82.99    4.30
   0  -1   3   80.99    4.60
   1   1  -3 1152.08   50.09
   1  -1   3 1125.29   50.09
  -1  -1  -3 1187.88   49.60
  -1   1   3 1101.79   49.99
   1   1   3 1113.29   49.60
  -1   1  -3 1143.69   50.09
  -1  -1   3 1140.89   50.09
  -2  -1  -3  982.60   41.00
   2   1  -3  979.90   41.80
  -2   1   3  903.81   41.70
   2  -1   3  899.21   41.70
   2   1   3  926.81   41.10
  -2   1  -3  942.11   41.70
  -2  -1   3  912.41   41.70
  -3  -1  -3   51.59    3.60
   3  -1   3   54.19    4.60
  -3   1   3   45.10    5.00
  -3   1   3   48.40    4.20
  -3   1  -3   50.99    4.40
  -3  -1   3   57.19    4.20
  -4   1   3  108.09    7.30
  -4  -1  -3  103.59    6.50
  -4   1   3  102.59   10.10
   4  -1   3   99.19    7.40
  -4  -1  -3   90.59    6.00
  -4  -1   3   80.89    8.50
  -4  -1   3   80.49    5.70
  -4  -1   3   92.49    6.90
  -4   1  -3   91.19    7.70
   5  -1   3  178.08   13.40
   5  -1   3  195.38   13.20
  -5  -1  -3  211.28   10.00
  -5   1   3  189.98   14.00
   5   1  -3  187.68   11.90
   5  -1  -3  171.78   12.50
   5  -1  -3  184.08   11.90
  -5  -1   3  176.68   13.10
  -5  -1   3  194.38   10.20
   5   1   3  159.78   12.10
   6   1  -3   43.80    8.50
  -6  -1  -3   46.60    4.60
   6  -1   3   38.90    8.10
   6  -1   3   38.20    7.50
   6   1  -3   49.90    6.30
  -6   1  -3   34.20    4.60
  -6  -1   3   38.10    4.20
   6  -1  -3   36.70    6.20
   6  -1  -3   26.70    7.40
   6   1   3   34.30   10.00
   6   1   3   47.60    7.30
   7  -1   3  106.29    9.10
   7   1  -3  107.39    8.80
  -7   1   3  109.99    7.90
  -7  -1  -3   99.39    7.30
   7   1  -3  101.19    9.60
   7  -1   3  105.19    9.90
  -7  -1   3  114.69    7.80
   7   1   3  110.69   10.40
   7  -1  -3  108.09    8.50
   7   1   3   98.49    9.40
  -7   1  -3  130.09    7.50
   7  -1  -3  105.19    9.20
   8  -1   3   24.80    7.20
  -8   1   3   27.40    4.30
   8  -1   3   23.80    5.80
   8   1  -3   30.10    7.70
  -8  -1  -3   24.70    4.60
   8   1  -3   19.00    5.70
  -8   1  -3   28.70    4.50
   8   1   3   22.20    8.10
   8  -1  -3   24.20    6.20
   8  -1  -3   26.50    5.40
  -8  -1   3   26.00    4.00
   8   1   3   35.30    7.80
   9  -1   3    4.10    3.00
  -9   1   3    6.90    3.80
   9   1  -3    5.00    2.50
   9  -1   3   17.70    6.00
  -9  -1  -3   -1.40    3.80
  -9   1  -3    8.20    3.60
   9   1   3   17.10    6.50
   9  -1  -3    6.60    3.00
   9  -1  -3   12.60    4.40
  -9  -1   3   10.60    3.40
   9   1   3    5.20    4.70
   0  -2   3 2684.43  118.29
   0   2   3 2615.24  117.79
   0   2  -3 2849.51  118.29
   1  -2   3 1108.59   50.39
  -1   2   3 1093.69   49.90
   1   2  -3 1154.28   50.09
   1   2   3 1156.48   49.30
  -1   2  -3 1183.08   50.29
  -1  -2   3 1104.99   50.19
  -2   2   3 1858.41   80.99
   2   2  -3 1862.31   80.49
   2  -2   3 1779.62   80.79
  -2   2   3 1769.42   80.49
  -2   2  -3 1887.81   80.89
  -2  -2   3 1837.92   80.39
  -3   2   3  151.38    9.00
  -3   2   3  168.18    9.30
   3  -2   3  157.18    8.60
  -3   2  -3  120.79    8.20
  -3  -2   3  120.19    7.20
   3  -2  -3  119.39    7.50
  -3  -2   3  125.19    7.60
   4  -2   3  540.65   26.50
   4  -2   3  526.45   25.00
  -4  -2  -3  510.25   24.10
  -4   2   3  527.15   26.30
  -4  -2  -3  552.54   24.30
  -4  -2  -3  522.45   24.80
  -4  -2   3  557.04   25.80
  -4   2  -3  539.95   26.80
  -4  -2   3  552.64   26.70
   4  -2  -3  545.55   25.10
  -4  -2   3  565.44   25.00
   5  -2   3    9.30    6.10
   5  -2   3    4.90    4.10
   5   2  -3   -3.40    4.20
   5  -2  -3    4.70    4.00
   5  -2  -3    3.20    3.60
  -5  -2   3   10.30    5.30
  -5  -2   3    9.30    2.80
  -6  -2  -3   12.90    3.60
   6   2  -3   16.50    5.90
   6  -2   3   26.60    7.10
   6  -2   3   18.40    6.90
   6   2  -3   14.80    5.50
   6   2   3   14.20    4.60
   6  -2  -3   14.40    4.00
   6   2   3   12.10    6.20
   6  -2  -3   30.10    6.80
  -6  -2   3    9.60    3.30
   7   2  -3    8.40    3.50
   7  -2   3    2.20    4.10
   7   2  -3    6.90    4.80
  -7   2   3    5.30    3.00
  -7  -2  -3    3.70    2.90
   7  -2   3    9.20    3.70
   7   2   3   17.20    6.30
   7   2   3   31.30   10.30
   7  -2  -3    7.10    3.30
  -7  -2   3   10.70    3.70
  -7   2  -3   11.90    4.40
   7  -2  -3   -0.70    3.40
   8  -2   3    6.60    3.50
  -8   2   3    2.20    2.50
  -8  -2  -3    7.20    3.00
   8   2  -3    1.80    3.20
   8  -2   3    8.60    3.40
  -8  -2   3   -1.20    2.60
   8   2   3    7.50    5.70
   8  -2  -3    9.70    3.40
  -8   2  -3    1.30    3.10
   8   2   3    3.90    3.50
   8  -2  -3    4.20    3.00
   9   2  -3   26.00    5.30
  -9  -2  -3   34.30    5.60
  -9   2   3   30.40    3.80
   9  -2   3   25.90    5.20
   9  -2   3   28.20    5.70
   9   2   3   24.10    5.00
   9  -2  -3   28.10    5.00
   9  -2  -3   28.30    5.20
  -9   2  -3   30.00    5.50
  -9  -2   3   28.30    3.90
   0   3  -3 1712.23   71.69
   0  -3   3 1536.15   71.59
   0   3   3 1597.04   70.99
   0   3   3 1667.33   71.19
  -1   3   3 3107.69  130.89
   1   3  -3 2985.50  130.69
   1  -3   3 2822.02  130.89
  -1  -3   3 2844.02  130.59
   1   3   3 3243.18  129.69
   2  -3   3   95.99    6.40
  -2   3   3  110.09    6.80
   2   3  -3   96.89    6.10
  -2  -3   3  109.79    6.00
  -2   3  -3   94.69    6.40
  -3   3   3  246.48   13.90
   3  -3   3  262.17   14.80
  -3   3   3  251.07   12.90
   3  -3   3  240.28   13.10
  -3  -3   3  223.88   11.70
  -3  -3   3  223.08   12.00
  -3   3  -3  229.18   13.10
   3  -3  -3  238.48   11.80
   4  -3   3  461.55   22.20
  -4   3   3  503.65   24.00
  -4  -3  -3  458.25   22.00
   4  -3   3  492.25   24.40
  -4  -3   3  476.35   22.20
  -4  -3   3  452.95   22.80
   4  -3  -3  463.85   22.30
   5   3  -3  178.28   11.80
  -5  -3  -3  194.08    9.90
   5  -3   3  190.28   11.80
   5  -3   3  193.78   10.30
   5  -3   3  157.38   14.30
   5  -3  -3  177.98   11.70
  -5  -3   3  174.88   10.00
   5  -3  -3  185.98   11.80
   5  -3  -3  183.28   10.30
   6  -3   3   99.49    8.80
   6  -3   3   96.19    9.60
   6   3  -3   94.09    8.20
  -6  -3  -3   97.39    6.70
  -6  -3   3  107.79    6.90
   6   3   3   92.79    8.00
   6  -3  -3   99.19    8.50
   6  -3  -3   99.99    8.50
   7  -3   3   23.20    5.00
   7   3  -3   25.30    6.10
  -7  -3  -3   33.30    4.40
   7  -3   3   31.60    7.30
   7  -3  -3   28.20    6.40
   7  -3  -3   23.90    5.90
  -7  -3   3   29.80    5.00
   7   3   3   23.50    6.40
   8  -3   3   21.40    6.50
   8  -3   3   20.70    6.30
   8   3  -3   13.90    5.40
  -8  -3  -3   14.30    4.70
  -8  -3   3   21.10    3.70
   8   3   3   20.80    6.00
   8  -3  -3   12.00    3.50
  -8   3  -3   15.70    3.40
   8  -3  -3   22.50    5.10
   9   3  -3   -0.50    3.60
  -9  -3  -3   -4.00    3.90
  -9   3   3   -1.70    2.40
   9  -3   3    1.40    2.70
   9  -3   3    0.00    3.20
   9  -3  -3   -2.40    2.50
  -9   3  -3    1.30    3.60
   9  -3  -3   -3.80    2.40
  -9  -3   3    1.90    2.50
   9   3   3   -0.30    2.70
   0  -4   3  483.45   23.00
   0   4   3  494.15   22.40
   0   4  -3  501.45   23.00
   1  -4   3  205.08   11.30
  -1   4   3  201.98   11.10
  -1  -4   3  224.58   11.20
  -1   4  -3  230.88   11.60
   1   4   3  221.28    9.90
   1   4   3  228.78   10.00
   2   4  -3 1034.80   47.00
  -2   4   3 1022.10   47.70
   2  -4   3 1037.60   47.70
  -2   4  -3 1094.29   47.80
  -2  -4   3 1054.29   46.90
   3   4  -3  754.92   33.80
   3  -4   3  724.93   33.40
  -3  -4  -3  697.73   33.00
  -3   4   3  707.13   35.30
   3  -4   3  738.63   34.90
  -3  -4   3  744.53   33.60
  -3  -4   3  708.33   33.10
   3  -4  -3  790.92   33.50
  -3   4  -3  727.93   35.00
   4  -4   3  516.15   24.10
  -4  -4  -3  511.65   23.90
   4  -4   3  487.45   26.70
  -4   4   3  512.05   26.20
   4  -4  -3  534.25   24.30
  -4  -4   3  528.25   24.10
  -4  -4   3  507.65   24.80
  -5  -4  -3   30.60    3.70
   5  -4   3   24.70    4.50
   5  -4   3   26.20    4.50
   5   4  -3   27.80    7.50
   5  -4  -3   41.00    6.60
   5  -4  -3   43.00    7.60
  -6  -4  -3   75.49    5.90
   6  -4   3   79.69    9.90
   6   4  -3   71.79    8.10
   6  -4  -3   67.79   12.10
   6  -4  -3   81.19    8.00
   6   4   3   97.59   10.90
  -6  -4   3   97.19    6.50
   7   4  -3   21.50    7.10
   7  -4   3   16.40    6.50
  -7  -4  -3   23.10    4.80
   7  -4   3   30.20    7.10
   7   4   3   27.60    6.70
   7  -4  -3   23.60    5.50
  -7  -4   3   16.30    4.10
   7  -4  -3   28.00    6.00
  -8  -4  -3    4.30    3.20
   8   4  -3    2.70    3.40
  -8   4   3   12.40    4.20
   8  -4   3    5.60    5.30
   8  -4   3    0.60    3.20
   8  -4  -3    6.20    3.40
   8  -4  -3   -1.70    2.80
   8   4   3    4.80    3.40
  -8   4  -3    8.70    3.40
  -8  -4   3    3.10    2.50
   9  -4   3   13.00    3.60
  -9  -4  -3   13.20    4.40
   9  -4   3   13.40    5.00
  -9   4   3   16.60    3.60
   9   4  -3   12.40    3.00
  -9   4  -3   12.40    3.80
   9  -4  -3    6.60    2.80
  -9  -4   3   10.50    3.80
   9  -4  -3   15.10    4.10
   0  -5   3  536.25   25.20
   0   5   3  540.05   24.60
   0   5  -3  533.35   25.20
  -1   5   3  556.14   26.00
   1   5  -3  583.14   25.90
   1  -5   3  542.35   26.20
  -1  -5   3  540.65   25.70
  -1   5  -3  537.05   26.20
   1   5   3  540.15   24.40
   1   5   3  563.94   24.50
  -2   5   3  706.83   34.10
   2   5  -3  698.63   33.10
   2  -5   3  742.03   34.20
  -2  -5  -3  617.94   32.50
   2  -5   3  698.13   32.70
  -2   5  -3  748.63   34.20
   2  -5  -3  749.03   32.70
  -2  -5   3  769.12   33.20
  -2  -5   3  756.32   32.70
   3  -5   3   11.10    4.00
  -3  -5  -3   12.90    2.50
   3   5  -3   13.80    5.30
   3  -5   3   17.40    6.60
   3  -5  -3    8.80    3.10
  -3  -5   3    6.00    2.30
   4  -5   3  815.62   38.00
  -4  -5  -3  803.12   36.00
   4  -5   3  781.02   36.30
   4  -5  -3  784.92   36.30
  -4  -5   3  786.72   36.20
   4  -5  -3  781.82   37.60
   5  -5   3   42.00    7.30
  -5  -5  -3   46.70    4.50
  -5  -5  -3   40.70    8.00
  -5  -5  -3   49.80   10.10
   5  -5   3   42.00    5.10
   5   5  -3   40.20    8.10
   5  -5  -3   35.50    7.90
  -5  -5   3   41.00    4.10
   5  -5  -3   43.00    6.50
   5   5   3   42.70    7.40
   5  -5  -3   35.80    4.70
   6  -5   3  170.18   14.00
   6   5  -3  171.28   11.60
   6  -5   3  199.68   10.90
  -6  -5  -3  190.28   10.20
   6  -5   3  174.88   11.80
   6   5   3  165.78   11.80
   6  -5  -3  167.08   11.50
  -6  -5   3  170.58   10.20
   6  -5  -3  163.68   11.20
   7  -5   3   77.49    8.00
  -7  -5  -3   72.09    6.20
   7  -5   3   76.49   10.00
   7   5  -3   75.19    7.80
   7   5   3   83.79    8.80
   7  -5  -3   83.79    7.70
   7  -5  -3   95.19    7.90
  -7  -5   3   74.39    6.40
  -8  -5  -3   24.10    5.10
   8  -5   3   16.50    4.90
   8  -5   3   25.20    6.60
  -8   5   3   24.90    5.30
   8  -5  -3   16.00    5.30
  -8   5  -3   29.80    5.10
   8   5   3   12.60    4.30
   8  -5  -3   25.50    5.90
  -8  -5   3   22.30    4.20
  -9  -5  -3   18.60    5.90
   9  -5   3   19.40    5.10
  -9   5   3   14.50    3.80
   9   5  -3   11.30    4.30
  -9  -5   3   19.60    3.80
   9   5   3    9.10    2.80
   9  -5  -3   11.20    3.20
   9  -5  -3   15.10    3.90
  -9   5  -3   14.40    4.10
   0   6  -3   -1.90    2.10
   0   6   3    2.10    1.80
   0  -6   3    1.80    2.60
   0  -6  -3    4.80    2.40
  -1   6   3  639.74   29.00
   1   6  -3  644.74   28.80
  -1  -6  -3  600.64   27.90
   1  -6   3  590.44   28.00
   1  -6   3  649.64   29.40
   1   6   3  623.94   27.30
   1   6   3  625.34   27.10
  -1  -6   3  587.04   28.50
   1  -6  -3  611.74   28.00
  -1   6  -3  572.14   29.20
  -1  -6   3  567.64   27.90
   2   6  -3   25.80    5.50
   2  -6   3   22.60    4.00
  -2   6   3   18.00    7.20
  -2  -6  -3   25.60    3.80
  -2  -6   3   22.00    4.50
   2  -6  -3   14.10    3.40
   3   6  -3   36.00    7.70
   3  -6   3   60.59    9.70
  -3  -6   3   39.00    6.10
  -3  -6   3   35.40    3.70
   3  -6  -3   40.00    4.10
  -4  -6  -3   96.89    6.40
   4  -6   3  100.49    6.80
   4  -6   3  106.09    9.60
  -4  -6  -3   87.29    7.80
  -4  -6  -3   96.49    9.90
   4  -6  -3   96.29    8.90
   4  -6  -3   93.89    6.70
  -4  -6   3   95.49    6.30
  -4  -6   3   96.19    7.90
   5  -6   3   38.40    5.20
   5  -6   3   32.00    7.10
  -5  -6  -3   36.00    4.20
  -5  -6  -3   41.70    6.40
  -5  -6  -3   33.20    8.80
   5   6  -3   45.90    9.00
   5  -6  -3   27.40    9.30
   5  -6  -3   36.70    4.70
   5   6   3   35.30    8.30
  -5  -6   3   26.10    4.10
   5  -6  -3   30.60    7.00
  -6  -6  -3   55.89    5.20
   6  -6   3   55.69    6.00
   6   6  -3   70.39    8.30
   6  -6   3   52.79    7.60
  -6  -6  -3   51.79    8.80
   6   6   3   57.49    8.40
   6  -6  -3   48.70    7.10
  -6  -6   3   55.09    5.30
   6  -6  -3   44.00    5.80
   6  -6  -3   55.79    8.20
   7   6  -3   18.10    6.30
   7  -6   3    9.90    3.30
  -7  -6  -3   12.40    3.50
  -7  -6   3   15.10    3.80
   7  -6  -3    9.80    4.10
   7  -6  -3   11.50    3.20
   7   6   3   11.00    4.30
  -8  -6  -3    4.60    3.50
   8  -6   3    5.10    2.90
   8   6  -3   16.40    5.40
  -8  -6   3    3.70    2.60
   8  -6  -3    1.20    2.70
   8  -6  -3    6.20    3.80
  -8   6  -3    4.60    3.50
   8   6   3    2.10    3.50
   9   6  -3    3.90    2.60
  -9   6   3   -2.10    2.60
   9  -6   3   -0.30    2.00
   9   6   3   -1.90    2.60
  -9  -6   3   -2.20    2.70
   0  -7   3  129.19    7.50
   0  -7   3  129.19    8.70
   0   7  -3  104.69    9.50
   0  -7  -3  122.39    7.20
   0   7   3  124.89    8.60
   1  -7   3  310.67   16.30
  -1   7   3  287.27   15.90
  -1  -7  -3  306.57   14.10
   1   7  -3  288.67   15.70
   1  -7   3  308.47   14.30
  -1  -7   3  262.87   15.00
  -1  -7   3  244.38   13.90
   1   7   3  264.77   13.50
   1  -7  -3  265.47   14.00
   1   7   3  285.17   13.40
  -2  -7  -3   65.79    4.90
   2   7  -3   57.39    8.30
   2  -7   3   68.29    5.20
   2  -7  -3   51.29    4.70
  -2  -7   3   54.69    4.50
  -2  -7   3   45.90    6.80
  -3  -7  -3  297.77   15.70
   3  -7   3  317.17   15.60
  -3  -7  -3  304.97   17.00
  -3  -7   3  285.77   15.60
  -3  -7   3  317.07   15.50
   3  -7  -3  316.17   15.60
  -4  -7  -3   21.80    5.50
  -4  -7  -3   13.70    3.70
  -4  -7  -3   17.50    7.10
   4  -7   3   21.40    4.20
   4  -7   3   24.80    8.20
   4  -7  -3   27.70    7.80
   4  -7  -3   13.60    3.80
  -4  -7   3   22.70    5.30
  -4  -7   3   15.50    3.20
   5  -7   3   32.60    5.10
  -5  -7  -3   35.90    6.20
   5  -7   3   34.40    6.30
  -5  -7  -3   27.50    7.90
   5   7  -3   31.90    7.10
  -5  -7  -3   38.80    4.70
   5  -7  -3   34.40    8.40
  -5  -7   3   28.70    4.20
  -5   7  -3   48.50   10.40
   5  -7  -3   33.10    5.50
   5   7   3   24.90    8.80
   6   7  -3  103.79    9.80
   6  -7   3  103.69    8.90
  -6  -7  -3  115.09    8.60
  -6  -7  -3  114.59   13.10
  -6  -7  -3  102.29    7.30
   6  -7   3  102.29    8.30
  -6  -7   3   83.79    7.70
   6   7   3  117.19    9.70
   6  -7  -3   91.69    8.30
   6  -7  -3   92.09    8.20
   7   7  -3  162.48   11.40
   7  -7   3  168.98   11.00
  -7  -7  -3  154.68    9.80
   7  -7  -3  182.78   11.10
   7   7   3  198.08   11.50
  -7  -7   3  155.88   10.10
   8  -7   3   28.20    4.60
   8   7  -3   25.30    5.60
  -8  -7  -3   25.80    5.60
  -8   7  -3   34.00    6.90
   8  -7  -3   21.50    4.70
  -8  -7   3   21.60    4.20
   8   7   3   23.60    5.30
   9  -7   3    5.60    2.20
  -9   7   3    1.80    2.80
   9   7  -3    5.30    3.30
  -9  -7   3   12.40    4.10
   9  -7  -3    4.20    1.90
   9   7   3    7.60    3.00
   0  -8   3  282.97   16.30
   0  -8   3  276.07   13.80
   0  -8  -3  269.07   13.60
   0   8   3  245.78   15.70
   1  -8   3  136.89   12.20
  -1  -8  -3  115.09    7.40
   1   8  -3  103.89   13.30
   1  -8   3  119.59    7.50
   1  -8  -3  120.79    7.40
  -1  -8   3  120.89   10.00
  -1  -8   3  119.49    7.30
  -2  -8  -3  117.49    7.20
  -2  -8  -3  115.29    9.30
  -2  -8  -3  107.49    7.70
   2  -8   3  115.09    7.50
   2  -8   3  118.59   10.10
  -2  -8   3  110.99    7.20
  -2  -8   3  112.99    7.70
   2  -8  -3  119.49    7.50
  -3  -8  -3   25.80    4.30
   3  -8   3   22.30    4.10
  -3  -8  -3   30.30    5.00
  -3  -8  -3   17.90    3.80
  -3  -8   3   27.50    3.80
   3  -8  -3   17.90    5.90
  -3  -8   3   29.70    5.90
  -3  -8   3   32.70    4.80
   4  -8   3  155.38   10.00
  -4  -8  -3  159.48    9.60
  -4  -8  -3  149.99   10.90
  -4  -8  -3  154.68    9.70
   4  -8   3  159.88   12.10
  -4  -8   3  188.08   10.10
   4  -8  -3  161.08   11.40
   4   8   3  152.58   14.80
  -4  -8   3  176.28    9.90
   4  -8  -3  162.88   10.00
  -5  -8  -3   31.50    7.50
  -5  -8  -3   38.30    5.00
   5  -8   3   35.60    7.50
  -5  -8  -3   35.00    5.70
   5  -8   3   36.90    5.30
   5   8   3   43.90    9.40
   5  -8  -3   47.90    5.20
   5  -8  -3   36.00    6.80
  -5  -8   3   43.00    4.90
   6  -8   3  210.98   12.00
  -6  -8  -3  206.48   11.20
  -6  -8  -3  194.08   11.20
   6  -8   3  198.38   11.70
  -6  -8  -3  185.88   13.10
   6   8   3  187.28   12.90
   6  -8  -3  167.28   11.40
   6  -8  -3  185.38   11.80
  -6  -8   3  174.28   11.20
   7  -8   3    8.70    3.10
  -7  -8  -3   14.30    5.20
  -7  -8   3   11.10    3.70
   7  -8  -3    7.30    3.00
   7   8   3    3.80    6.40
   8  -8   3   -0.70    5.30
  -8  -8  -3    3.90    4.30
  -8  -8   3   -1.50    3.00
  -8   8  -3    7.70    3.60
   8   8   3    3.20    3.20
   8  -8  -3    1.40    2.60
   0  -9   3  291.37   14.60
   0  -9  -3  274.27   15.50
   0  -9  -3  284.97   14.50
   0  -9   3  276.87   14.70
   0  -9  -3  255.37   15.10
   0  -9   3  291.77   15.60
   0  -9   3  295.67   21.30
  -1  -9  -3   86.29    7.40
   1  -9   3   83.49    6.70
   1  -9   3   85.89    8.00
  -1  -9  -3   89.99    8.20
  -1  -9  -3   91.39    6.40
   1  -9  -3  104.69    9.30
  -1  -9   3  118.89    8.70
   1  -9  -3  104.19    6.80
  -1  -9   3  115.49    7.30
  -2  -9  -3   36.50    4.90
   2  -9   3   42.50    7.10
  -2  -9  -3   49.50    6.60
   2  -9   3   46.70    5.10
  -2  -9  -3   52.89    5.50
  -2  -9   3   56.79    4.90
   2  -9  -3   49.90    5.00
  -2  -9   3   57.29    7.50
   2  -9  -3   57.19    9.20
  -2  -9   3   50.39    5.30
  -3  -9  -3  183.18   11.90
   3  -9   3  181.28   11.20
  -3  -9  -3  199.68   11.10
   3  -9   3  195.98   12.60
  -3  -9  -3  199.98   11.20
  -3  -9   3  201.08   11.10
  -3  -9   3  211.28   11.40
   3  -9  -3  215.18   11.70
  -3  -9   3  188.78   12.80
  -4  -9  -3   64.09    5.60
   4  -9   3   53.69    5.90
   4  -9   3   36.50    9.40
  -4  -9  -3   62.49    6.00
  -4  -9  -3   62.39    7.80
  -4  -9   3   62.79    5.70
   4  -9  -3   57.29    5.90
  -4  -9   3   46.70   11.00
  -4  -9   3   60.39    5.50
   4  -9  -3   56.09    8.50
   5  -9   3    3.30    3.40
  -5  -9  -3    0.00    3.20
  -5  -9  -3    2.40    3.70
   5  -9   3   -1.90    4.00
  -5  -9  -3    3.00    2.80
   5  -9  -3   -0.30    3.50
  -5  -9   3    1.30    3.20
   5   9   3    4.40    8.90
  -5   9  -3    4.10    4.60
   5  -9  -3    1.90    3.20
   6  -9   3   36.60    6.80
  -6  -9  -3   39.30    5.60
  -6  -9  -3   35.70    5.20
   6  -9   3   38.70    5.70
  -6  -9  -3   39.10    8.40
  -6  -9   3   44.60    5.00
   6  -9  -3   32.00    6.40
   6   9   3   44.50    9.30
   6  -9  -3   43.10    5.40
  -7  -9  -3   17.10    5.30
   7  -9   3   17.10    5.20
  -7  -9   3   15.20    3.90
   7   9   3   21.50    7.80
   7  -9  -3   13.00    2.90
  -8  -9  -3   -1.10    8.50
   8  -9   3    0.90    2.30
  -8  -9   3   -3.10    2.60
  -8   9  -3    3.10    3.90
   8   9   3    2.70    4.20
   8  -9  -3   -2.10    2.30
   0 -10  -3   10.20    3.10
   0 -10   3    2.90    2.70
   0 -10  -3    7.50    3.30
   0 -10  -3    5.00    3.50
   0 -10   3    4.00    3.00
  -1 -10  -3   81.69    6.30
   1 -10   3   88.29    6.70
   1 -10   3   82.69    7.90
  -1 -10  -3   86.09    7.40
  -1 -10  -3   88.19    6.60
   1 -10  -3   82.19    8.40
   1 -10  -3   77.69    6.30
   1 -10  -3   67.39    9.20
  -1 -10   3   80.89    6.50
  -1 -10   3   86.79    6.40
  -1 -10   3   94.59    8.10
  -2 -10  -3  164.18   10.70
   2 -10   3  155.28    9.80
  -2 -10  -3  155.98    9.50
  -2 -10  -3  160.08    9.40
   2 -10   3  170.58   11.10
  -2 -10   3  149.88    9.50
   2 -10  -3  149.79    9.60
  -2 -10   3  166.88    9.50
   2 -10  -3  147.99   11.60
  -2 -10   3  161.58   11.00
  -3 -10  -3   76.59    6.10
  -3 -10  -3   74.69    7.10
  -3 -10  -3   76.09    6.00
   3 -10   3   77.39    6.50
   3 -10   3   64.89    8.80
  -3 -10   3   51.89    8.00
   3 -10  -3   60.29   11.80
   3 -10  -3   54.79    6.00
  -3 -10   3   57.39    5.70
  -3 -10   3   49.70    5.50
  -4 -10  -3   99.79    9.30
  -4 -10  -3   88.39    7.10
  -4 -10  -3   97.89    7.20
   4 -10   3   90.69    7.70
   4 -10   3  109.69   11.20
   4 -10  -3   93.39    7.70
  -4 -10   3   94.49   10.00
  -4 -10   3   98.39    7.60
   4 -10  -3   98.29    9.80
  -5 -10  -3    3.60    3.30
  -5 -10  -3    1.00    2.70
   5 -10   3    2.50    4.10
   5 -10   3    2.40    3.10
  -5 -10  -3   -3.30    3.20
   5 -10  -3    5.80    3.70
  -5  10  -3   -0.30    4.40
   5 -10  -3   -2.90    2.90
  -5 -10   3   -0.10    2.80
   6 -10   3   -2.10    3.30
  -6 -10  -3   -0.80    3.30
  -6 -10  -3    0.50    2.50
   6 -10   3   -1.80    3.50
  -6 -10   3    3.70    2.80
   6 -10  -3    2.60    3.20
   7 -10   3    3.90    2.90
  -7 -10   3    1.40    2.60
   7 -10  -3   -3.00    2.80
   8 -10   3   -1.00    2.70
   8 -10  -3    3.00    2.80
  -8 -10   3   10.80    3.80
   0 -11  -3    5.80    3.20
   0 -11   3   10.60    3.90
   0 -11   3    6.70    4.30
   0 -11  -3    1.40    3.30
   0 -11  -3   10.40    3.10
  -1 -11  -3   18.80    5.80
   1 -11   3   29.70    4.80
   1 -11   3   27.60    6.10
  -1 -11  -3   25.70    4.40
  -1 -11   3   34.60    4.60
   1 -11  -3   28.40    7.50
   1 -11  -3   20.30    6.30
   1 -11  -3   33.50    4.90
   2 -11   3  110.29    7.70
  -2 -11  -3   98.39    7.10
  -2 -11  -3   96.69    7.00
   2 -11   3   86.79    8.10
  -2 -11  -3  105.39    8.10
  -2 -11   3   81.19    6.90
   2 -11  -3   67.39    8.70
   2 -11  -3   94.79    8.70
  -2 -11   3   84.09    8.20
  -2 -11   3   78.19    6.50
  -3 -11  -3    3.10    3.10
   3 -11   3    4.10    3.70
  -3 -11  -3    4.30    2.50
  -3 -11  -3    5.40    3.10
  -3 -11   3    3.80    3.50
   3 -11  -3    4.30    4.90
   3 -11  -3    1.30    3.30
  -3 -11   3    7.30    3.20
  -4 -11  -3   98.49    7.50
  -4 -11  -3  101.49    7.40
   4 -11   3   93.39    8.20
  -4 -11  -3  105.19    8.60
  -4 -11   3   98.59    7.70
   4 -11  -3  105.29    8.10
  -4 -11   3  112.49    9.50
  -5 -11  -3   34.50    5.20
  -5 -11  -3   39.70    6.80
   5 -11   3   44.00    9.60
   5 -11   3   32.10    5.20
  -5 -11  -3   40.00    4.70
   5 -11  -3   55.69    8.80
  -5 -11   3   34.00    4.70
   5 -11  -3   33.70    4.90
  -5  11  -3   53.89    8.10
  -6 -11  -3   15.60    5.10
   6 -11   3    7.30    3.80
   6 -11   3   22.00    5.20
  -6 -11  -3   10.60    4.00
  -6 -11  -3   11.50    3.90
   6 -11  -3   12.10    4.60
   6 -11  -3    6.10    3.40
  -6 -11   3   14.60    4.00
  -7 -11  -3    1.10    4.60
   7 -11   3   15.30    5.20
  -7 -11   3   -2.10    2.50
   7 -11  -3    3.10    2.70
   0 -12  -3  197.88   11.90
   0 -12   3  201.18   12.60
   0 -12  -3  195.28   12.80
   0 -12   3  210.98   12.50
   0 -12  -3  232.18   12.20
  -1 -12  -3   82.69    6.90
   1 -12   3   72.49    7.90
  -1 -12  -3   88.89    7.90
   1 -12   3   73.09    7.10
  -1 -12  -3   77.29    6.80
  -1 -12   3  103.09    8.30
   1 -12  -3  103.39    7.30
  -1 -12   3   87.49    7.40
   1 -12  -3  102.89    8.40
   1 -12  -3   90.39    8.50
   2 -12   3   89.49    8.10
  -2 -12  -3   91.39    7.00
  -2 -12  -3   83.79    6.60
   2 -12   3   79.29    7.80
  -2 -12  -3   77.69    8.00
   2 -12  -3   68.19    8.00
   2 -12  -3   76.89    7.50
  -2 -12   3   75.79    7.50
  -2 -12   3   80.39    7.40
  -3 -12  -3   71.99    5.90
  -3 -12  -3   62.89    5.60
  -3 -12  -3   60.19    9.10
   3 -12   3   57.19    6.50
  -3 -12   3   57.59    7.20
  -3 -12   3   54.19    5.80
   3 -12  -3   55.49    9.10
   3 -12  -3   64.19    6.60
  -4 -12  -3   35.90    5.90
  -4 -12  -3   22.10    4.60
  -4 -12  -3   24.70    4.40
   4 -12   3   27.90    5.50
  -4 -12   3   23.80    4.60
  -4 -12   3   20.60    7.00
   4 -12  -3   26.60    4.90
  -5 -12  -3    0.30    2.90
   5 -12   3    4.10    3.40
  -5 -12  -3   -2.00    3.20
  -5 -12  -3    4.70    3.70
   5 -12  -3    0.50    4.60
  -5 -12   3    6.10    3.00
   6 -12   3    4.70    3.50
  -6 -12  -3    4.80    1.90
  -6 -12  -3    4.20    3.60
  -6 -12  -3   10.20    3.90
   6 -12  -3    4.00    4.40
  -7 -12   3    2.90    2.90
   0 -13  -3    9.30    3.40
   0 -13   3   19.70    6.30
   0 -13  -3    2.20    3.00
  -1 -13  -3  132.79   10.60
  -1 -13  -3  116.99    8.40
   1 -13   3  121.39    8.80
  -1 -13  -3  126.79    8.20
   1 -13   3  121.09    9.20
   1 -13  -3  126.39    9.40
   1 -13  -3  121.39    8.70
   1 -13  -3  106.69    9.50
  -1 -13   3  121.69    9.20
   2 -13   3   -0.90    3.00
  -2 -13  -3    5.90    2.50
  -2 -13  -3   -1.50    3.20
  -2 -13  -3   -2.20    2.60
   2 -13   3    2.80    3.30
  -2 -13   3    3.20    3.20
   2 -13  -3    0.00    3.40
  -2 -13   3    2.40    3.00
  -3 -13  -3    9.20    2.70
  -3 -13  -3    6.40    2.90
   3 -13   3   15.00    5.10
  -3 -13  -3    4.50    3.00
  -3 -13   3   13.20    4.20
  -3 -13   3    8.60    3.20
   3 -13  -3   -2.80    4.60
   3 -13  -3   14.90    4.80
   4 -13   3    3.90    3.20
  -4 -13  -3    3.50    2.70
  -4 -13  -3    3.90    3.50
  -4 -13   3   -1.00    2.60
   4 -13  -3    0.30    4.80
  -4 -13   3    4.70    3.40
  -5 -13  -3   25.00    4.90
  -5 -13  -3   30.30    3.60
  -5 -13  -3   24.30    5.10
   5 -13   3   31.30    5.10
  -5  13  -3   16.90    4.40
  -5 -13   3   26.50    4.00
   5 -13  -3   23.90    4.70
   6  13  -3    1.80    1.80
   6 -13   3    4.70    4.00
  -6 -13   3    0.80    2.60
   6 -13  -3    2.60    3.20
   0 -14   3   22.40    5.80
   0 -14  -3   25.70    5.10
   0 -14   3   27.20    5.00
   0 -14  -3   33.00    5.80
   0 -14  -3   18.60    4.90
  -1 -14  -3   15.60    4.20
   1 -14   3    1.10    3.00
  -1 -14  -3   15.70    5.00
  -1 -14  -3   18.50    4.90
   1 -14   3   16.40    5.00
  -1 -14   3    3.60    3.00
   1 -14  -3    7.30    3.10
   1 -14  -3    9.00    3.40
  -1  14  -3    3.60    3.50
  -1 -14   3   16.40    6.60
   2 -14   3   43.60    6.00
  -2 -14  -3   51.09    7.90
  -2 -14  -3   49.99    4.80
  -2 -14  -3   50.59    5.50
  -2 -14   3   55.49    6.60
   2 -14  -3   52.79   10.20
   2 -14  -3   44.20    5.80
  -2 -14   3   40.50    5.00
  -3 -14  -3    6.50    2.80
  -3 -14  -3    5.00    2.20
  -3 -14  -3   13.00    4.90
   3 -14   3    5.40    3.40
  -3 -14   3   11.10    3.80
   3 -14  -3    7.00    3.20
  -3 -14   3    2.20    2.80
   3 -14  -3    2.30    4.10
  -4 -14  -3   21.60    4.30
  -4 -14  -3   22.90    5.30
  -4 -14  -3   18.80    3.40
  -4 -14   3   24.60    5.70
  -4 -14   3   16.30    3.90
  -5 -14  -3    0.20    2.40
   5 -14   3    3.30    3.60
  -5 -14  -3   -1.10    4.40
   5 -14  -3    0.40    3.20
  -5 -14   3   -1.10    2.70
   0  15  -3    1.10    2.40
   0 -15   3    2.40    3.00
   0 -15   3    1.80    3.10
   0 -15  -3    4.50    2.60
   0 -15  -3    6.20    3.30
  -1 -15  -3   21.70    3.90
  -1 -15  -3   13.40    4.80
   1 -15   3   19.00    4.70
  -1 -15  -3   18.30    4.90
   1 -15   3   15.60    5.50
  -1 -15   3   23.50    4.90
   1 -15  -3   23.30    5.20
   1 -15  -3   29.10    4.70
  -1 -15   3   26.10    5.00
  -2 -15  -3   13.70    4.20
   2 -15   3   13.90    5.10
  -2 -15  -3   14.50    5.20
  -2 -15  -3   14.20    3.40
  -2 -15   3   13.30    4.60
  -2 -15   3   14.80    4.10
   2 -15  -3   17.60    5.40
   3 -15   3   16.20    5.10
  -3 -15  -3   14.00    4.00
  -3 -15  -3   13.90    5.20
  -3 -15  -3   14.60    3.10
  -3 -15   3   15.10    4.80
  -3 -15   3    8.80    2.70
   3 -15  -3   19.00    4.50
   4 -15   3    5.30    3.20
  -4 -15  -3    5.00    2.10
  -4 -15   3    0.10    2.80
  -4 -15   3    1.90    4.90
  -4  15  -3    4.40    2.60
   4 -15  -3    0.80    3.20
   0 -16   3    3.20    3.20
   0  16  -3    1.60    2.40
   0 -16  -3   -2.30    3.20
   0 -16  -3   -1.70    2.20
   0 -16   3    1.30    2.20
  -1 -16  -3    2.90    3.60
  -1 -16  -3    1.30    2.00
   1 -16   3    4.60    3.10
   1  16  -3    2.40    1.90
  -1 -16   3    0.90    3.00
   1 -16  -3   -1.40    2.40
  -1 -16   3    5.90    2.20
   1 -16  -3    4.00    3.50
   2  16  -3    7.90    2.70
   2 -16   3   14.30    5.20
  -2 -16  -3   11.60    4.00
  -2 -16  -3    6.00    2.50
  -2 -16   3    5.10    2.20
   2 -16  -3   10.40    3.00
   2 -16  -3    0.10    3.40
  -2 -16   3    4.80    3.20
   3 -16   3   13.10    4.90
   3  16  -3   17.10    2.50
  -3 -16   3   18.40    4.10
  -3 -16   3   19.90    4.40
   0 -17  -3    0.60    2.00
   0 -17   3    0.10    3.40
   0   0   4 2247.18  101.19
   0   0  -4 2398.46  101.19
   1   0  -4 5991.60  238.58
  -1   0  -4 5744.23  238.18
   1   0   4 5405.16  238.28
  -1   0   4 4868.21  238.58
  -2   0   4  187.88   10.10
  -2   0  -4  199.38    9.70
   2   0   4  201.08    9.80
  -3   0  -4  930.21   41.10
  -3   0   4  899.11   41.70
   3   0   4  920.21   41.20
  -4   0   4    2.80    2.50
  -4   0   4    0.40    4.70
   4   0   4   -1.50    2.50
  -4   0  -4    4.70    3.00
   5   0   4   45.80    9.80
  -5   0  -4   68.19    5.20
   5   0  -4   58.29    6.90
   5   0  -4   50.69    9.40
   6   0  -4    0.70    3.90
   6   0  -4   15.50    5.70
   6   0   4   -2.90    4.40
  -6   0  -4    3.20    2.80
   6   0   4   -2.30    4.20
  -6   0   4    0.40    2.30
  -7   0   4   37.80    5.20
   7   0  -4   46.50    6.40
  -7   0  -4   47.30    5.40
   7   0   4   48.70    6.80
   7   0  -4   48.60    7.20
   7   0   4   31.60    8.80
  -8   0  -4    3.30    3.40
   8   0  -4    6.80    3.60
   8   0   4    6.10    3.90
  -8   0   4    4.90    2.80
   8   0  -4    7.50    3.30
   8   0   4    3.40    4.80
   9   0  -4    9.30    3.30
   9   0   4   10.10    3.70
  -9   0   4   18.20    3.60
   9   0   4    2.40    3.00
   9   0  -4   17.80    4.00
  -9   0  -4   11.40    5.40
   0   1   4  775.12   35.20
   0   1  -4  826.52   35.50
   0  -1  -4  788.62   35.20
   0  -1   4  787.92   35.50
   1   1  -4  964.10   41.40
  -1   1   4  950.00   41.40
   1  -1   4  946.81   41.40
  -1  -1  -4 1005.90   40.80
  -1   1  -4  901.21   41.20
   1  -1  -4  924.81   41.30
   1   1   4  851.71   40.80
  -1  -1   4  879.91   41.70
  -2  -1  -4   22.00    2.10
   2  -1   4   21.00    2.70
  -2   1   4   22.40    2.90
   2   1  -4   20.30    2.90
  -3   1   4  576.24   27.60
  -3  -1  -4  600.04   26.60
   3  -1   4  586.34   27.50
  -3   1   4  593.44   28.40
  -3  -1   4  552.74   26.80
  -3  -1   4  621.14   27.60
   3   1   4  626.04   26.70
   3  -1  -4  537.65   26.90
  -3   1  -4  611.94   27.50
  -4  -1  -4  106.09    6.80
   4  -1   4   92.39    8.10
  -4   1   4  107.99    7.90
  -4  -1  -4  110.19    6.10
  -4  -1   4   78.29    9.70
  -4  -1   4   92.99    6.10
  -4   1  -4   95.09    8.40
  -4  -1   4   93.59    7.70
   5  -1   4   13.10    5.10
  -5  -1  -4   12.70    3.90
   5  -1   4    3.50    4.30
   5   1  -4   17.30    6.00
   5  -1  -4    8.50    4.20
  -5  -1   4    7.40    5.60
  -5  -1   4   10.50    2.90
   5  -1  -4   15.80    6.10
   6   1  -4   77.89    9.00
   6  -1   4   90.69    9.10
  -6  -1  -4   93.19    6.30
   6  -1   4   80.09    8.60
   6   1  -4   81.29    7.90
   6   1   4   73.89   10.40
  -6   1  -4   82.09    6.50
   6  -1  -4   75.69    8.20
   6  -1  -4   87.79    7.50
  -6  -1   4   87.79    6.30
   6   1   4   83.59    8.20
   7   1  -4    0.90    3.40
   7  -1   4    3.20    4.00
   7  -1   4   -4.80    4.40
  -7  -1  -4   -0.10    3.10
  -7   1   4    3.10    3.20
   7   1  -4   10.60    4.00
  -7   1  -4    4.50    3.20
   7   1   4    5.60    4.90
   7  -1  -4    3.30    3.30
   7   1   4    7.40    3.80
  -7  -1   4    4.20    3.10
   7  -1  -4    3.10    3.40
   8   1  -4   40.80    7.70
   8   1  -4   28.60    5.50
   8  -1   4   51.69    7.30
   8  -1   4   47.10    6.80
  -8   1   4   34.20    4.60
  -8  -1   4   36.00    4.40
  -8   1  -4   35.00    5.20
   8   1   4   28.30    8.50
   8  -1  -4   32.50    6.90
   8  -1  -4   41.60    5.80
   8   1   4   50.39    6.70
   9  -1   4   13.80    5.10
   9   1  -4    8.20    2.50
   9  -1   4   15.10    5.80
  -9   1   4   12.00    3.50
   9  -1  -4    3.50    2.90
  -9  -1   4    4.60    2.30
   9  -1  -4    7.50    2.70
  -9   1  -4   11.50    4.90
   9   1   4    5.20    4.80
   9   1   4   20.00    7.30
   0   2  -4  726.23   31.40
   0  -2   4  674.53   31.50
   0   2   4  680.73   30.90
   1   2  -4  961.60   41.30
  -1   2   4  885.31   41.00
   1  -2   4  890.91   41.40
  -1  -2  -4  919.31   40.30
   1   2   4  924.11   40.40
  -1  -2   4  903.01   41.10
  -1   2  -4  960.10   41.30
  -2   2   4   44.90    3.90
  -2  -2  -4   52.89    2.60
   2  -2   4   55.49    4.10
   2   2  -4   52.19    4.10
  -2  -2   4   43.40    3.80
   2   2   4   44.40    2.80
  -2   2  -4   51.59    4.20
  -3  -2  -4  723.43   29.20
  -3   2   4  703.63   32.00
  -3   2   4  680.33   31.10
   3  -2   4  690.53   31.20
  -3   2  -4  656.23   31.10
   3  -2  -4  622.04   30.10
  -3  -2   4  632.14   30.70
  -3  -2   4  611.84   30.00
  -4  -2  -4   29.90    3.90
   4  -2   4   27.10    4.30
  -4   2   4   27.00    5.80
  -4  -2  -4   25.70    3.10
   4  -2   4   28.60    6.90
  -4  -2   4   37.80    6.00
  -4   2  -4   34.30    8.30
   5  -2   4   38.40    8.90
   5   2  -4   51.89    6.80
   5  -2   4   43.60    7.00
   5  -2  -4   29.30    7.20
  -5  -2   4   28.30    6.80
   5  -2  -4   40.70    6.40
  -5  -2   4   33.80    3.90
   6  -2   4   13.90    4.10
   6  -2   4    6.50    4.80
  -6  -2  -4   13.30    3.80
   6   2  -4   15.50    5.00
   6   2  -4   12.80    3.80
   6  -2  -4    8.40    3.60
  -6  -2   4   14.30    3.60
   6   2   4   37.40   11.00
   6   2   4   10.40    4.20
   6  -2  -4    8.40    3.80
  -7   2   4   19.10    4.80
   7  -2   4   29.10    7.20
  -7  -2  -4   19.80    4.70
   7  -2   4   18.20    4.10
   7   2  -4   29.00    5.60
   7   2  -4   16.40    4.90
   7  -2  -4   18.90    6.30
   7  -2  -4   19.20    5.60
  -7   2  -4   15.80    5.10
   7   2   4   23.30    6.40
   7   2   4   26.10    9.90
  -7  -2   4   17.80    4.30
   8  -2   4   44.00    7.00
  -8   2   4   31.20    4.60
   8  -2   4   38.90    6.40
  -8  -2  -4   38.30    5.30
   8   2  -4   43.90    5.70
   8   2   4   35.10   11.20
   8   2   4   25.20    6.30
   8  -2  -4   35.60    5.50
  -8  -2   4   35.70    4.60
   8  -2  -4   33.50    6.20
  -8   2  -4   24.90    5.60
   9   2  -4   26.00    4.20
   9  -2   4   27.90    5.10
  -9   2   4   11.60    3.70
   9  -2   4   17.40    5.50
   9  -2  -4   17.20    4.90
  -9   2  -4   18.00    5.80
   9   2   4   16.70    4.60
  -9  -2   4   18.50    3.80
   9  -2  -4   20.90    4.40
   0   3   4  167.08    8.20
   0   3  -4  170.58    8.90
   0  -3   4  162.48    8.90
  -1   3   4  585.04   24.90
  -1   3   4  540.15   25.80
   1   3  -4  597.24   25.20
  -1   3  -4  519.75   25.10
  -1  -3   4  499.65   24.90
   1   3   4  506.55   23.90
   2  -3   4  875.71   41.90
   2   3  -4  936.61   41.70
  -2   3   4  933.51   42.20
  -2   3   4  918.51   41.70
  -2  -3   4  911.61   41.50
  -2   3  -4  948.81   42.10
   3   3  -4    0.30    2.40
   3  -3   4    2.50    2.40
  -3   3   4    1.10    1.90
  -3   3   4    1.40    3.30
  -3   3  -4    1.40    2.80
  -3  -3   4   -0.30    1.80
  -3  -3   4    1.30    1.90
  -4   3   4   89.39    8.60
  -4  -3  -4   94.59    6.10
   4  -3   4   95.49    9.60
   4  -3   4   96.99    6.60
  -4  -3   4   87.59    7.70
   4  -3  -4   93.89    6.20
  -4  -3   4   87.09    5.80
   5  -3   4  116.89    9.60
   5   3  -4  123.19    9.30
  -5  -3  -4  125.89    7.40
   5  -3   4  123.99    7.70
   5  -3   4  126.59   11.90
  -5  -3   4  109.79    7.00
   5  -3  -4  105.49    9.20
   5  -3  -4  103.39    9.20
   6  -3   4   28.20    6.60
   6  -3   4   26.10    8.00
   6   3  -4   22.10    6.30
  -6  -3  -4   11.20    4.00
   6  -3  -4   17.20    6.00
   6   3   4   19.10    4.70
   6  -3  -4   23.70    5.90
  -6  -3   4   16.00    3.50
   7  -3   4  140.19   11.10
   7  -3   4  144.39   11.10
   7   3  -4  152.58   10.30
   7  -3  -4  151.48   10.40
   7  -3  -4  158.28   10.20
   7   3   4  169.28   11.20
   8   3  -4   12.30    3.70
  -8   3   4    7.50    2.50
  -8  -3  -4   16.30    5.20
   8  -3   4   13.10    4.20
   8  -3   4   20.70    6.20
   8   3   4   11.30    3.90
   8  -3  -4    9.60    3.20
   8  -3  -4   21.10    5.10
  -8   3  -4   20.80    5.30
  -8  -3   4   18.30    3.70
   9   3  -4    2.70    2.30
   9  -3   4    3.10    2.70
  -9   3   4    3.40    3.80
   9  -3   4    0.50    3.10
  -9  -3   4   -0.90    3.90
   9   3   4    0.50    2.50
   9  -3  -4    0.10    2.40
   9  -3  -4   -1.80    2.40
   0   4   4  250.57   12.40
   0   4   4  257.07   12.60
   0   4  -4  266.27   13.30
   0  -4   4  273.87   13.70
  -1   4   4  227.18   11.10
   1   4  -4  198.88   10.80
  -1   4   4  224.58   10.60
   1  -4   4  202.48   11.10
  -1  -4   4  187.78   10.80
   1   4   4  201.78    9.50
   1   4   4  210.18    9.60
  -1   4  -4  194.18   11.10
  -2   4   4  302.67   16.40
   2   4  -4  311.07   15.70
   2  -4   4  307.17   16.10
  -2   4   4  271.37   16.10
  -2  -4   4  304.97   15.00
  -2   4  -4  340.87   16.60
  -2  -4   4  352.56   15.70
   3  -4   4  489.25   24.50
   3  -4   4  480.85   22.80
  -3  -4  -4  469.65   22.50
   3   4  -4  492.25   23.80
  -3   4   4  507.75   24.00
  -3   4  -4  497.75   25.20
  -3  -4   4  488.95   22.50
   3  -4  -4  524.75   22.90
  -3  -4   4  421.36   25.40
  -4   4   4  344.27   19.50
  -4  -4  -4  326.47   16.10
   4  -4   4  326.37   19.80
   4  -4   4  322.07   16.40
  -4  -4   4  314.57   16.70
  -4  -4   4  328.37   17.70
   4  -4  -4  361.06   16.70
  -5  -4  -4   36.50    9.80
   5  -4   4   31.60    7.30
   5  -4   4   41.40   12.10
   5   4  -4   34.70    7.60
   5  -4   4   44.40    5.00
  -5  -4  -4   42.50    4.60
   5  -4  -4   46.30    6.80
   5  -4  -4   50.19    7.10
   5  -4  -4   51.59    4.80
  -5  -4   4   51.29    4.60
  -5   4  -4   48.20   12.40
   6  -4   4   97.29    8.90
  -6  -4  -4   95.19    6.90
   6  -4   4   83.59   10.90
   6  -4  -4  105.19    8.20
   6  -4  -4   96.79    8.90
   6   4   4  100.69    9.10
  -6  -4   4   94.69    6.70
   7  -4   4   23.60    6.80
   7  -4   4   18.90    4.90
  -7  -4  -4   14.20    4.90
   7   4  -4   21.60    6.20
   7  -4  -4   13.90    3.60
  -7  -4   4   15.30    3.80
   7  -4  -4   19.10    6.30
   7   4   4   21.60    6.60
   8  -4   4   11.30    4.30
  -8   4   4   19.40    4.20
   8  -4   4   29.30    6.70
  -8  -4  -4   17.00    5.30
   8   4  -4   16.80    5.70
   8   4   4   25.40    6.50
  -8  -4   4   17.00    3.90
   8  -4  -4   17.50    5.80
  -8   4  -4   18.40    5.30
   8  -4  -4   14.90    5.20
  -9   4   4   39.80    4.40
   9   4  -4   39.80    4.60
   9  -4   4   37.50    5.00
   9  -4   4   38.00    6.20
  -9  -4   4   37.00    4.10
   9   4   4   42.60    5.00
   9  -4  -4   39.10    5.50
   9  -4  -4   37.10    4.90
   0   5  -4  369.66   17.90
   0   5   4  369.16   17.20
   0   5   4  344.77   16.80
   0  -5   4  353.26   17.90
   1  -5   4  628.94   30.40
   1   5  -4  661.23   30.10
  -1   5   4  626.14   30.00
  -1   5   4  653.23   29.70
   1   5   4  668.93   28.50
   1   5   4  678.93   28.50
  -1  -5   4  601.34   29.40
  -1   5  -4  621.34   30.40
  -1  -5   4  647.04   30.00
  -2   5   4  163.88   11.10
   2  -5   4  190.28   11.00
   2   5  -4  169.88   10.10
  -2  -5  -4  148.59    9.50
  -2   5   4  172.28   10.00
   2  -5   4  155.78    9.30
   2  -5  -4  174.68    9.20
  -2  -5   4  183.48   10.20
  -2  -5   4  175.58    9.10
  -2   5  -4  174.78   11.40
  -3  -5  -4   59.29    5.10
   3  -5   4   65.29    8.50
   3   5  -4   50.69    7.60
  -3   5   4   48.30    7.00
   3  -5   4   67.59    5.70
   3  -5  -4   70.69    4.90
  -3  -5   4   64.29    4.60
  -3  -5   4   66.49    6.50
   4  -5   4  394.06   21.10
   4  -5   4  418.56   19.70
  -4  -5  -4  398.36   19.50
  -4  -5   4  405.76   19.60
   4  -5  -4  417.56   21.00
   4  -5  -4  405.66   19.80
   5   5  -4   52.39    8.30
   5  -5   4   55.29    5.70
  -5  -5  -4   49.80    4.90
  -5  -5  -4   31.50    7.40
   5  -5   4   53.29    7.30
  -5  -5  -4   40.30    8.30
   5  -5  -4   44.20    7.20
  -5   5  -4   49.99   10.30
   5  -5  -4   51.49    7.40
   5  -5  -4   52.29    5.10
  -5  -5   4   56.19    4.60
   6  -5   4  216.68   13.50
  -6  -5  -4  218.48   16.30
  -6  -5  -4  231.38   12.20
   6   5  -4  234.38   13.60
   6  -5  -4  211.38   13.00
   6  -5  -4  214.78   13.20
  -6  -5   4  232.78   12.40
   6   5   4  213.88   13.80
  -7  -5  -4   70.59    6.40
   7   5  -4   78.69    8.10
   7  -5   4   64.89    7.80
   7  -5   4   98.39   10.40
  -7  -5   4   76.49    6.20
   7  -5  -4   88.59    7.50
   7   5   4   82.79    8.10
   7  -5  -4   82.49    7.50
   8   5  -4   30.70    5.80
  -8   5   4   32.70    5.20
  -8  -5  -4   28.00    5.80
   8  -5   4   16.50    8.40
  -8  -5   4   26.30    4.00
   8  -5  -4   24.20    5.70
   8   5   4   17.70    6.30
  -8   5  -4   30.70    5.90
  -9   5   4   22.00    3.80
   9  -5   4   18.60    4.50
   9  -5  -4   19.10    3.90
  -9  -5   4   26.50    3.90
   9   5   4   11.90    4.50
   9  -5  -4   20.10    5.10
   0   6  -4 1599.04   70.99
   0   6   4 1563.14   69.99
   0   6   4 1620.94   69.69
   0  -6   4 1613.24   71.09
   0  -6   4 1568.94   69.79
   0  -6  -4 1513.75   69.59
   1  -6   4  358.36   18.50
  -1   6   4  374.36   19.70
   1   6  -4  355.36   19.60
  -1  -6  -4  348.57   18.30
   1  -6   4  372.06   19.80
  -1   6   4  373.56   19.80
   1   6   4  415.46   17.60
   1  -6  -4  399.96   18.50
  -1   6  -4  388.66   20.30
  -1  -6   4  431.86   19.90
  -1  -6   4  405.76   18.60
   1   6   4  431.46   17.80
   2  -6   4   92.19    8.80
  -2  -6  -4   94.59    6.50
  -2   6   4   95.59    7.50
  -2   6   4   88.49   13.40
   2  -6   4   97.39    6.50
   2   6  -4   98.19    8.50
   2  -6  -4   87.99    5.90
  -2  -6   4   94.79    7.40
  -2  -6   4   91.59    6.10
  -3   6   4  337.67   19.70
   3  -6   4  346.27   21.30
   3   6  -4  310.67   19.80
  -3  -6  -4  335.27   17.00
   3  -6   4  328.47   17.20
   3  -6  -4  389.96   17.60
  -3  -6   4  390.36   17.30
  -3  -6   4  353.56   18.60
  -4  -6  -4  280.27   14.60
   4  -6   4  298.17   14.60
  -4  -6  -4  271.37   15.70
  -4  -6  -4  290.47   14.30
   4  -6   4  280.07   16.10
  -4  -6   4  269.97   14.60
   4  -6  -4  262.67   15.40
   4  -6  -4  276.47   14.40
  -5  -6  -4  214.88   12.70
   5  -6   4  223.68   12.50
  -5  -6  -4  205.18   13.70
  -5  -6  -4  227.18   12.10
   5  -6   4  211.88   13.50
   5   6  -4  193.88   14.30
   5  -6  -4  247.78   12.80
   5  -6  -4  216.68   13.60
  -5   6  -4  218.18   14.20
  -5  -6   4  240.38   12.20
   5  -6  -4  236.48   13.30
  -6  -6  -4  178.78   12.40
  -6  -6  -4  191.18   11.40
   6  -6   4  197.98   12.60
   6  -6   4  204.88   12.00
   6   6  -4  206.48   12.80
   6   6   4  202.58   12.90
  -6  -6   4  204.18   11.70
   6  -6  -4  193.38   12.30
   6  -6  -4  211.38   12.10
   6  -6  -4  207.98   12.40
   7   6  -4    4.80    3.80
   7  -6   4    1.70    3.20
  -7  -6  -4    4.10    3.50
   7  -6  -4    2.60    2.80
   7   6   4    2.10    4.10
   7  -6  -4    2.40    3.90
  -7  -6   4    3.60    2.70
   8  -6   4   27.00    5.70
  -8   6   4   30.90    4.50
   8   6  -4   24.10    5.50
  -8   6  -4   36.30    5.70
   8  -6  -4   29.80    5.50
   8   6   4   23.30    5.60
   8  -6  -4   27.40    6.20
  -8  -6   4   24.70    4.10
   9   6  -4   -5.40    3.80
   9  -6   4   -0.70    2.10
  -9   6   4   -1.10    2.60
   9   6   4   -0.60    2.50
  -9  -6   4   -0.20    2.70
   9  -6  -4    0.50    2.00
   0   7   4  253.17   13.20
   0  -7  -4  256.77   13.10
   0  -7   4  270.27   13.30
   0  -7   4  281.97   15.00
   0   7   4  238.78   14.00
  -1   7   4  184.28   12.80
  -1   7   4  203.28   11.40
   1  -7   4  210.08   10.70
   1  -7   4  197.18   12.80
   1   7  -4  178.98   13.30
  -1  -7  -4  217.18   10.50
  -1  -7   4  193.98   12.00
   1   7   4  179.28    9.90
   1   7   4  188.38    9.60
   1  -7  -4  179.98   10.30
  -1  -7   4  199.88   10.50
  -2   7   4  607.24   29.00
  -2  -7  -4  599.64   27.20
   2  -7   4  609.04   30.60
   2   7  -4  554.54   29.60
   2  -7   4  604.24   27.40
  -2  -7   4  546.05   28.60
   2  -7  -4  574.44   27.30
  -2  -7   4  592.64   27.40
  -3  -7  -4   24.10    6.40
  -3  -7  -4   19.80    5.60
  -3  -7  -4   17.00    5.40
   3  -7   4   17.70    4.10
  -3  -7   4   16.90    3.40
   3  -7  -4   21.90    8.60
  -3  -7   4   21.70    5.00
   3  -7  -4   16.00    4.10
   4  -7   4    3.80    4.20
  -4  -7  -4    6.20    2.80
   4  -7   4   -0.40    2.80
  -4  -7  -4    2.00    3.00
  -4  -7  -4    0.20    3.70
   4  -7  -4    5.80    3.60
   4  -7  -4    2.50    2.60
  -4  -7   4    3.40    2.30
  -5  -7  -4   43.70    7.60
   5  -7   4   52.89    5.80
  -5  -7  -4   64.29    5.60
   5  -7   4   54.29    7.60
  -5  -7  -4   56.49    6.60
   5   7   4   51.69    8.70
   5  -7  -4   47.30    6.90
  -5  -7   4   45.90    4.80
  -5   7  -4   64.29    8.90
   5  -7  -4   52.79    5.50
   6  -7   4  221.08   16.40
   6  -7   4  201.48   12.70
  -6  -7  -4  199.18   11.60
   6   7  -4  210.28   13.40
  -6  -7  -4  206.18   14.00
  -6  -7  -4  180.88   13.40
   6  -7  -4  198.18   12.10
   6  -7  -4  179.38   13.30
   6   7   4  185.88   12.70
   6  -7  -4  175.68   12.00
  -6  -7   4  188.78   12.40
  -7  -7  -4   12.30    3.90
   7   7  -4   19.20    4.60
   7  -7   4   12.80    3.50
   7   7   4   25.50    6.40
   7  -7  -4   34.60   10.50
   7  -7  -4   21.40    5.50
  -7  -7   4   20.60    4.20
  -8  -7  -4    7.90    5.90
   8   7  -4   14.40    3.50
   8  -7   4    7.90    2.70
  -8   7   4   17.70    3.80
  -8  -7   4   12.20    3.80
   8  -7  -4   11.20    4.30
   8   7   4    9.10    3.40
   0   8   4    6.10    3.30
   0  -8   4    3.80    2.30
   0  -8   4   23.20    8.90
   0  -8  -4    9.00    2.60
   1  -8   4   -0.70    3.60
   1  -8   4   -8.80    5.30
  -1  -8  -4   -1.30    3.60
  -1  -8  -4   -0.10    2.40
   1  -8   4    1.50    2.80
  -1  -8  -4    1.20    4.80
   1  -8  -4    3.40    2.40
  -1  -8   4    0.10    4.70
  -1  -8   4    6.20    3.00
  -1  -8   4    0.00    3.50
   2  -8   4    0.90    3.60
  -2  -8  -4    3.40    3.00
  -2  -8  -4    3.80    2.70
  -2  -8  -4    4.40    3.50
  -2   8   4    4.80    6.20
   2  -8   4    0.60    2.70
  -2  -8   4    0.00    2.40
  -2  -8   4    9.70    5.10
   2  -8  -4    3.30    2.60
  -2  -8   4    5.30    2.80
  -3  -8  -4  246.88   12.20
   3  -8   4  227.28   12.40
  -3  -8  -4  228.68   12.20
  -3  -8  -4  238.48   13.30
   3  -8   4  225.78   16.00
   3  -8  -4  213.68   12.20
  -3  -8   4  218.38   12.20
  -3  -8   4  213.78   15.40
   3  -8  -4  199.48   14.00
  -3  -8   4  222.58   12.20
   4  -8   4  391.76   21.70
  -4  -8  -4  433.86   20.60
   4  -8   4  415.06   20.90
  -4  -8  -4  424.56   21.40
  -4  -8  -4  424.46   20.70
  -4  -8   4  428.66   20.80
   4  -8  -4  418.76   21.50
   4  -8  -4  400.36   20.80
  -5  -8  -4   77.49    6.40
  -5  -8  -4   68.09    6.50
   5  -8   4   57.69    8.40
   5  -8   4   72.29    6.50
  -5  -8  -4   69.89    7.90
   5   8   4   66.89    9.70
  -5  -8   4   63.59    6.60
   5  -8  -4   57.39    5.90
  -5   8  -4   61.49    8.30
   5  -8  -4   71.89    7.00
   6  -8   4   42.30    7.00
  -6  -8  -4   35.90    5.70
  -6  -8  -4   48.70    6.20
  -6  -8  -4   51.09    8.30
   6  -8   4   49.20    5.90
  -6  -8   4   34.90    4.90
   6  -8  -4   34.80    5.10
   6   8   4   35.40    8.40
   6  -8  -4   46.10    6.30
   7  -8   4   11.50    3.70
   7  -8  -4   10.40    3.10
   7   8   4   14.10    4.90
  -7  -8   4   13.50    3.80
   8  -8   4    1.90    2.40
   8   8   4    0.70    3.20
  -8  -8   4   -1.10    2.60
  -8   8  -4   -0.60    4.60
   8  -8  -4    3.40    2.20
   0  -9  -4  117.19    7.30
   0  -9  -4  114.19    9.10
   0  -9   4  108.89    8.70
   0  -9   4  104.09    7.10
   0  -9  -4   99.49    8.40
   1  -9   4   72.39    5.90
  -1  -9  -4   74.59    5.70
   1  -9   4   73.29    7.30
  -1  -9  -4   75.19    6.40
  -1  -9  -4   68.59    7.20
  -1  -9   4   69.99    7.70
   1  -9  -4   84.39   11.60
   1  -9  -4   74.59    5.80
   1  -9  -4   59.69    8.40
  -1  -9   4   69.79    5.80
  -2  -9  -4  191.98   12.00
  -2  -9  -4  191.38   10.90
  -2  -9  -4  177.98   10.80
   2  -9   4  189.08   12.00
   2  -9   4  192.68   11.20
  -2  -9   4  202.48   11.10
  -2  -9   4  214.08   11.00
  -2  -9   4  194.98   12.60
   2  -9  -4  195.88   11.00
   2  -9  -4  194.48   13.80
  -3  -9  -4   42.30    6.50
   3  -9   4   33.80    5.20
  -3  -9  -4   47.70    5.10
  -3  -9  -4   45.60    4.90
   3  -9  -4   37.30    5.00
   3  -9  -4   30.70    6.30
  -3  -9   4   39.60    4.80
  -3  -9   4   40.90    8.70
   4  -9   4   98.19   10.80
  -4  -9  -4  121.09    7.70
   4  -9   4  116.99    8.10
  -4  -9  -4  116.69    9.00
  -4  -9  -4  107.79    7.50
  -4  -9   4  100.19    7.40
   4  -9  -4   95.59    7.80
   4  -9  -4   89.99    9.30
   5  -9   4  172.08   13.80
  -5  -9  -4  175.48   11.70
  -5  -9  -4  191.48   10.70
   5  -9   4  180.48   12.10
  -5   9  -4  197.78   12.20
   5  -9  -4  167.98   12.00
   5   9   4  178.38   13.70
  -5  -9   4  171.78   13.00
   5  -9  -4  189.68   11.50
  -6  -9  -4    4.70    2.80
  -6  -9  -4    5.00    3.70
  -6  -9  -4    3.60    3.80
   6  -9   4   16.40    5.40
   6  -9   4    8.50    3.50
   6  -9  -4    2.60    3.10
   6   9   4    8.60    5.40
   6  -9  -4   -3.20    3.30
  -6  -9   4    1.40    2.50
  -7  -9  -4   18.80    7.80
  -7  -9  -4   27.80    7.20
   7  -9   4   26.70    5.70
   7  -9  -4   22.00    5.40
   7   9   4   28.10    7.30
   8  -9   4    4.90    2.50
  -8   9   4   12.00    3.70
  -8  -9   4    4.30    2.60
   8  -9  -4    2.00    2.10
   8   9   4    0.20    4.20
   0 -10  -4    2.60    2.90
   0 -10   4    1.70    2.90
   0 -10  -4    5.10    3.30
   0 -10  -4    3.30    3.40
   0 -10   4   -0.20    2.90
  -1 -10  -4   88.99    7.20
   1 -10   4  107.59    8.20
  -1 -10  -4   92.79    8.20
   1 -10   4   92.29    7.00
  -1 -10  -4   89.59    6.50
   1 -10  -4   88.19    8.60
   1 -10  -4   91.39    6.90
  -1 -10   4   89.19    6.60
   1 -10  -4   95.59    8.70
  -1 -10   4  104.09    8.20
  -2 -10  -4   83.99    7.70
   2 -10   4   83.89    7.80
  -2 -10  -4   88.29    6.50
   2 -10   4   81.29    7.90
  -2 -10  -4   96.19    6.70
  -2 -10   4   83.29    6.60
   2 -10  -4   89.09    6.50
   2 -10  -4   85.79    9.70
  -2 -10   4   70.29    8.10
  -3 -10  -4   65.89    5.70
  -3 -10  -4   54.89    6.00
   3 -10   4   66.39    6.20
  -3 -10  -4   54.49    7.20
  -3 -10   4   63.29    5.80
   3 -10  -4   69.79    6.20
   4 -10   4   51.39    6.40
  -4 -10  -4   60.39    5.60
   4 -10   4   53.29   10.20
  -4 -10  -4   58.89    5.90
  -4 -10  -4   60.09    6.70
   4 -10  -4   49.80    9.10
  -4 -10   4   34.40   10.20
  -5 -10  -4    4.80    2.50
   5 -10   4    0.50    3.40
   5 -10   4    1.30    4.20
  -5 -10  -4    4.20    3.30
  -5 -10  -4    0.60    3.30
   5 -10  -4    1.40    3.00
  -5 -10   4    2.00    2.90
   5 -10  -4   -0.70    3.60
  -5  10  -4   17.90    7.20
   6 -10   4   10.40    4.00
  -6 -10  -4   23.50    6.60
  -6 -10  -4   15.90    5.40
   6 -10   4   20.90    5.30
  -6 -10  -4   26.40    7.10
  -6 -10   4   11.70    3.90
   6 -10  -4    6.60    4.60
   6 -10  -4   13.20    4.80
   7 -10   4    4.10    3.00
  -7 -10  -4   11.80    5.30
   7 -10  -4    6.70    2.50
  -7 -10   4    7.10    2.80
   0 -11   4   63.19    6.90
   0 -11  -4   65.29    6.10
   0 -11   4   64.99    6.00
   0 -11  -4   61.59    7.20
   0 -11  -4   70.29    7.40
  -1 -11  -4  220.38   12.90
   1 -11   4  223.28   13.20
   1 -11   4  221.28   13.80
  -1 -11  -4  226.98   12.80
  -1 -11  -4  220.98   13.80
   1 -11  -4  248.18   13.20
   1 -11  -4  251.67   14.30
  -1 -11   4  245.78   14.00
   1 -11  -4  265.57   13.70
  -1 -11   4  245.48   13.30
  -2 -11  -4   56.79    5.70
   2 -11   4   56.59    6.30
  -2 -11  -4   55.69    5.60
   2 -11   4   53.19    7.20
  -2 -11  -4   52.69    6.40
  -2 -11   4   71.39    7.60
   2 -11  -4   65.09    5.90
  -2 -11   4   56.69    5.90
   2 -11  -4   70.79    8.60
  -3 -11  -4   39.30    5.10
  -3 -11  -4   48.90    6.30
   3 -11   4   38.20    6.10
  -3 -11  -4   45.30    5.10
  -3 -11   4   47.80    7.50
  -3 -11   4   54.49    6.10
   3 -11  -4   26.20    8.10
   3 -11  -4   43.50    6.00
  -4 -11  -4   20.90    4.40
  -4 -11  -4   33.80    6.80
   4 -11   4   31.40    5.60
  -4 -11  -4   23.80    5.10
  -4 -11   4   24.10    8.30
   4 -11  -4   39.80    5.10
  -4 -11   4   31.70    4.60
   5 -11   4   31.20   10.00
   5 -11   4    9.00    3.60
  -5 -11  -4    7.70    2.60
  -5 -11  -4    9.30    3.80
   5 -11  -4   14.20    4.50
  -5 -11   4   15.70    4.20
   6 -11   4    3.40    3.90
   6  11  -4    3.20    2.20
   6 -11   4   -3.70    3.80
  -6 -11  -4    3.00    2.20
  -6 -11  -4    0.90    7.60
  -6 -11  -4    1.60    3.10
  -6 -11   4   -0.90    2.70
   6 -11  -4    2.50    4.50
   6 -11  -4   -0.50    3.30
   7 -11  -4   18.50    4.90
  -7 -11   4   17.20    3.60
   0 -12   4   75.89    6.90
   0 -12  -4   60.39    7.20
   0 -12  -4   76.39    6.30
   0 -12   4   67.79    7.40
   0 -12  -4   58.39    6.40
   1 -12   4   31.40    5.80
  -1 -12  -4   38.00    5.10
  -1 -12  -4   25.80    5.10
   1 -12   4   28.60    6.10
  -1 -12  -4   35.80    6.40
  -1 -12   4   35.60    6.30
   1 -12  -4   49.00    6.90
   1 -12  -4   39.70    5.60
   1 -12  -4   26.00    7.50
  -2 -12  -4    6.00    3.30
   2 -12   4   -2.80    5.50
  -2 -12  -4    8.30    2.70
   2 -12   4    6.00    3.00
  -2 -12  -4    3.90    3.00
   2 -12  -4    6.50    3.20
   2 -12  -4    7.40    4.00
  -2 -12   4    7.10    3.20
  -2 -12   4    5.80    3.50
  -3 -12  -4    7.50    3.10
  -3 -12  -4    9.30    3.50
  -3 -12  -4   18.10    4.20
   3 -12   4   12.40    4.10
  -3 -12   4    7.20    3.10
  -3 -12   4   11.10    3.60
   3 -12  -4   11.00    5.40
  -4 -12  -4   13.90    5.60
  -4 -12  -4   11.60    3.50
  -4 -12  -4    9.60    2.60
   4 -12   4    9.20    3.90
  -4 -12   4   10.50    3.20
  -4 -12   4   12.70    4.30
  -5 -12  -4   23.20    4.20
  -5 -12  -4   14.30    3.80
  -5 -12  -4   10.20    3.10
   5 -12  -4   21.20    4.80
  -5 -12   4   24.80    7.40
  -5  12  -4   14.00    3.70
   6 -12   4    4.50    4.00
  -6 -12  -4    7.40    3.10
  -6 -12  -4    5.20    2.00
  -6 -12  -4   10.40    5.00
   6  12  -4    5.20    2.00
   6 -12  -4    4.00    3.10
  -6 -12   4    5.80    2.80
   0 -13  -4    1.80    3.00
   0 -13   4    4.00    4.00
   0 -13   4    6.10    3.30
   0 -13  -4    1.10    3.40
   0 -13  -4    9.00    3.60
   1 -13   4   22.40    5.20
  -1 -13  -4   22.60    4.90
   1 -13   4   15.90    5.50
  -1 -13  -4   25.00    4.90
  -1 -13  -4   22.90    7.30
   1 -13  -4   27.20    7.30
  -1 -13   4   37.80    8.10
   1 -13  -4   20.50    5.20
   1 -13  -4   23.20    6.20
  -1 -13   4   19.90    4.80
  -1  13  -4   22.50    5.90
  -2 -13  -4   82.69    7.50
  -2 -13  -4   97.79    7.30
   2 -13   4   85.99    7.10
  -2 -13  -4   79.99    7.20
   2 -13  -4   97.39    8.70
  -2 -13   4  106.99    8.20
  -2 -13   4   95.09    7.10
   2 -13  -4   94.89    7.50
  -3 -13  -4    1.20    3.40
  -3 -13  -4    4.80    2.40
  -3 -13  -4   -0.20    4.50
   3 -13   4    1.70    3.60
  -3 -13   4    5.50    3.10
   3 -13  -4   -3.20    3.20
  -3 -13   4    3.40    2.70
   4 -13   4   30.50    5.10
  -4 -13  -4   21.00    4.20
  -4 -13  -4   28.80    5.40
  -4 -13   4   20.40    4.20
  -4 -13   4   27.50    6.90
  -5 -13  -4    0.80    2.50
  -5 -13  -4    0.20    1.70
   5 -13   4    1.40    3.60
  -5 -13  -4    1.10    4.00
  -5 -13   4   -2.20    2.80
  -5  13  -4    0.60    3.20
   5 -13  -4    5.00    4.40
  -6 -13  -4    6.90    3.50
   6  13  -4    6.50    1.90
  -6 -13   4    7.40    2.70
   0 -14   4    1.70    3.50
   0 -14   4   -3.80    2.70
   0 -14  -4    0.40    2.80
   0 -14  -4    0.90    3.60
   0 -14  -4    4.40    3.00
  -1 -14  -4   -0.50    2.80
   1 -14   4    4.10    2.80
   1 -14   4    3.10    3.40
  -1 -14  -4   -0.70    3.60
  -1 -14  -4   -1.40    2.40
   1 -14  -4    3.20    3.20
   1 -14  -4    2.00    2.90
  -1 -14   4    0.20    3.40
  -1 -14   4    3.60    3.00
  -1  14  -4   -3.10    4.30
  -2 -14  -4   -1.20    3.60
  -2 -14  -4    0.80    2.90
  -2 -14  -4   -0.70    2.20
   2 -14   4   -1.40    3.30
   2 -14  -4    0.00    3.40
  -2 -14   4   -4.20    3.10
  -2 -14   4   -2.70    2.80
   2 -14  -4   -0.30    3.20
  -3 -14  -4    3.50    2.00
  -3 -14  -4   -1.70    3.70
  -3 -14  -4    4.70    2.60
   3 -14   4   13.70    5.10
   3 -14  -4    5.50    3.40
  -3 -14   4    3.90    3.40
  -3 -14   4    3.70    2.90
  -4 -14  -4    8.70    3.00
   4 -14   4    0.80    4.10
  -4 -14  -4    2.90    2.30
  -4 -14  -4    2.20    4.10
  -4 -14   4    3.80    3.60
  -4  14  -4    5.70    2.80
  -4 -14   4   11.30    4.00
   4 -14  -4    8.90    6.00
  -5 -14  -4    1.10    2.30
   5  14  -4   -0.60    1.60
  -5 -14  -4    0.60    1.60
   5 -14   4    3.30    4.20
   5 -14  -4    0.90    3.30
  -5 -14   4    1.30    2.80
   0 -15  -4    0.70    3.10
   0  15  -4    4.00    2.30
   0 -15   4    2.20    3.30
   0 -15  -4    4.20    2.40
   0 -15   4    3.50    2.40
   1 -15   4   30.30    4.60
  -1 -15  -4   24.00    5.60
  -1 -15  -4   21.00    4.70
   1  15  -4   27.90    3.70
  -1 -15  -4   18.10    3.90
   1 -15  -4   18.20    5.20
  -1 -15   4   25.50    4.80
  -1 -15   4   26.90    5.30
   1 -15  -4   21.00    5.10
  -2 -15  -4   19.00    6.90
  -2 -15  -4   22.70    3.50
  -2 -15  -4   28.80    4.60
   2 -15   4   26.80    5.30
   2 -15  -4   25.60    5.30
  -2 -15   4   27.80    4.50
   2 -15  -4   20.10    5.70
  -2 -15   4   23.10    4.90
  -3 -15  -4    3.00    2.10
   3 -15   4    3.30    3.40
  -3 -15  -4   -1.10    4.40
  -3 -15  -4    1.40    1.70
  -3 -15   4    4.00    2.90
  -3 -15   4    3.10    2.60
  -4 -15  -4    2.40    1.40
   4 -15   4   -5.00    3.80
   4  15  -4    8.00    2.30
  -4 -15  -4    3.20    2.00
   4 -15  -4    1.90    3.40
  -4 -15   4    1.70    2.90
   0 -16   4    8.60    3.10
   0 -16  -4   15.50    5.50
   0  16  -4    6.60    2.50
   0 -16  -4   12.60    3.90
   1  16  -4    9.90    3.00
  -1 -16  -4    3.50    2.10
   1 -16   4   15.40    4.70
  -1 -16  -4   -3.10    3.70
   1 -16  -4    5.60    2.50
  -1 -16   4    6.00    3.10
   2 -16   4    6.50    3.70
  -2 -16  -4    9.80    3.70
  -2 -16  -4    0.30    4.80
   2  16  -4    4.90    1.60
   2 -16  -4    8.00    3.40
  -2 -16   4    5.80    3.50
  -3 -16  -4    2.80    1.80
   3  16  -4    0.40    1.40
   3 -16  -4    5.50    3.90
  -3  16  -4    2.60    2.10
  -3 -16   4    0.90    3.50
   0   0  -5   -0.30    0.90
   0   0   5    0.40    0.90
  -1   0   5  135.49    7.40
   1   0   5  125.59    7.30
   1   0  -5  137.99    7.40
  -1   0  -5  140.79    7.10
   2   0  -5 1787.62   78.89
  -2   0  -5 1808.22   78.09
  -2   0   5 1816.42   79.09
   2   0   5 1706.03   78.19
   3   0   5  141.99    8.40
  -3   0   5  149.09    8.80
  -3   0  -5  140.59    8.20
   4   0   5   81.09    7.20
  -4   0   5   81.19    8.00
  -4   0  -5   79.19    6.20
  -4   0  -5   73.99    7.50
   5   0  -5   32.20    5.50
  -5   0   5   27.20    3.60
   5   0   5   26.80    8.50
   5   0  -5   34.30    7.30
  -5   0  -5   24.30    4.70
   6   0  -5   19.30    5.80
  -6   0   5   24.60    4.10
   6   0  -5   29.80    6.80
   6   0   5   34.00    7.50
  -6   0  -5   18.70    4.90
   6   0   5   19.60    4.80
   7   0  -5  101.39    8.60
   7   0   5   97.49    9.10
   7   0   5  110.99   10.20
  -7   0   5  120.39    8.30
   7   0  -5  113.69    9.60
  -7   0  -5  103.79    8.00
  -8   0   5   22.00    3.90
   8   0  -5   27.20    5.20
   8   0  -5   23.90    7.50
   8   0   5   28.60    6.40
   8   0   5   38.10    7.50
  -8   0  -5   27.70    6.00
   9   0  -5    2.30    3.20
   9   0   5    2.00    3.60
  -9   0   5    3.20    2.60
   9   0  -5    2.00    3.30
   9   0   5    1.70    2.90
   0   1  -5   65.79    4.40
   0  -1   5   61.79    4.40
   0  -1  -5   66.79    4.10
   0   1   5   65.19    4.10
  -1   1   5 1362.76   60.69
   1   1  -5 1362.66   60.79
  -1  -1  -5 1378.46   60.19
   1  -1   5 1333.07   61.59
  -1   1  -5 1435.76   60.69
  -1  -1   5 1335.67   60.79
   1  -1  -5 1413.06   60.79
   1   1   5 1352.66   60.29
   2  -1   5 1277.87   62.29
   2   1  -5 1375.36   61.29
  -2   1   5 1295.67   60.99
  -2  -1  -5 1382.76   60.19
  -2  -1   5 1405.76   62.19
  -2   1  -5 1476.85   60.99
   2   1   5 1389.96   60.39
   3  -1   5  187.58   10.50
  -3  -1  -5  178.58    9.40
  -3   1   5  184.48   10.50
   3   1   5  185.98    9.60
  -3  -1   5  192.58   10.70
  -3  -1   5  182.68    9.70
  -3   1  -5  194.08   10.50
   4  -1   5  101.89    8.50
  -4  -1  -5   84.49    6.80
  -4   1   5   95.49    8.30
  -4  -1   5  114.89    9.00
  -4   1  -5   93.19    9.30
  -4  -1   5  103.09    6.20
   5   1  -5   85.79    9.60
   5  -1   5   91.69    9.30
  -5  -1  -5   91.29    6.40
   5   1  -5   91.39    7.90
   5   1   5   81.29   10.80
   5  -1  -5   98.19    7.80
  -5  -1   5   91.29    5.80
   5  -1  -5   88.29    8.40
   6   1  -5   13.30    3.80
   6  -1   5    7.00    3.70
   6   1  -5    5.20    4.00
   6  -1   5    1.80    4.60
  -6  -1  -5    7.00    3.00
  -6   1   5    3.80    2.50
   6  -1  -5    9.30    3.60
  -6  -1   5    9.80    3.40
   6  -1  -5    8.60    3.60
   6   1   5    3.40    4.40
   6   1   5   11.10    4.50
  -6   1  -5    5.10    3.40
   7  -1   5   46.40    7.10
  -7  -1  -5   37.40    5.90
  -7   1   5   43.40    5.70
   7  -1   5   27.20    7.80
   7   1  -5   28.00    7.90
   7   1  -5   35.60    6.40
   7   1   5   47.40    9.10
   7  -1  -5   33.30    6.60
  -7   1  -5   29.20    5.80
   7  -1  -5   31.60    5.90
   7   1   5   29.60    6.90
  -7  -1   5   39.00    5.70
  -8   1   5    2.20    2.70
   8  -1   5    1.20    3.60
  -8  -1  -5    4.30    4.10
   8  -1   5   -2.80    3.50
   8   1  -5    4.00    3.10
   8   1  -5    7.70    4.10
   8  -1  -5   17.60    6.50
  -8   1  -5    4.00    4.00
   8  -1  -5    6.10    3.10
  -8  -1   5    3.70    2.40
   8   1   5    4.20    4.00
   8   1   5    4.40    4.40
   9  -1   5   19.00    4.70
   9  -1   5   16.40    5.60
   9   1  -5   19.00    4.00
   9   1   5   18.70    4.40
   9  -1  -5   10.50    2.60
   9  -1  -5   15.60    5.10
  -9  -1   5   11.80    4.30
   9   1   5    8.30    5.90
   0  -2   5 1160.78   54.39
   0  -2  -5 1265.57   53.89
   0   2   5 1202.18   53.89
   0   2  -5 1258.27   54.39
   1  -2   5  156.48    8.90
   1   2  -5  169.08    9.00
  -1   2   5  159.98    8.50
  -1  -2  -5  172.88    8.00
  -1   2  -5  156.18    8.80
  -1  -2   5  162.08    9.00
   1   2   5  164.28    8.10
  -2   2   5  146.69    8.00
   2  -2   5  131.49    8.10
   2   2  -5  130.29    8.20
  -2  -2  -5  145.09    6.70
  -2  -2   5  135.09    8.00
   2   2   5  146.19    6.90
  -2   2  -5  135.49    8.10
  -3   2   5  291.77   16.30
  -3   2   5  302.67   17.40
  -3  -2  -5  305.77   14.50
   3   2  -5  299.27   16.70
  -3  -2   5  339.57   16.50
   3   2   5  349.47   14.70
  -3   2  -5  341.17   16.90
   3  -2  -5  330.87   15.60
  -3  -2   5  328.67   15.40
  -4  -2  -5  193.68   11.00
  -4   2   5  201.78   13.10
   4  -2   5  205.38   13.60
  -4   2  -5  214.78   16.10
  -4  -2   5  232.88   11.10
  -4  -2   5  222.58   13.20
   5  -2   5  153.78   10.90
   5  -2   5  142.79   11.70
   5   2  -5  149.39   15.60
  -5  -2  -5  159.48   12.80
   5   2  -5  149.69   10.20
  -5   2  -5  133.49   13.70
   5   2   5  126.99   14.50
   5  -2  -5  151.48   10.10
  -5  -2   5  156.68    8.60
   5  -2  -5  145.29   10.30
   6  -2   5   27.20    8.20
   6  -2   5   20.80    6.40
  -6  -2  -5   31.30    4.70
   6   2  -5   36.50    9.60
   6   2  -5   26.90    6.00
  -6  -2  -5   34.20   11.60
   6  -2  -5   18.10    6.00
   6   2   5   47.50   10.40
  -6   2  -5   22.60    4.90
   6  -2  -5   26.90    5.80
  -6  -2   5   30.10    3.90
   6   2   5   27.30   10.40
   7   2  -5   -4.90    4.90
   7   2  -5    4.90    3.50
   7  -2   5   -0.10    3.80
   7  -2   5    0.00    4.50
  -7   2   5    5.90    4.40
   7   2   5    2.20    5.40
   7  -2  -5    3.80    3.10
   7   2   5    8.70    4.50
   7  -2  -5    2.10    3.40
   8   2  -5   63.19    6.50
   8  -2   5   57.79    7.40
  -8  -2  -5   56.19    7.20
  -8   2   5   58.59    5.50
   8  -2   5   74.49    7.40
   8   2   5   68.69    7.00
  -8  -2   5   59.99    5.30
  -8   2  -5   68.99    6.70
   8  -2  -5   71.29    7.20
   8  -2  -5   63.59    6.40
   9  -2   5   51.29    5.60
   9  -2   5   35.10    5.70
  -9   2   5   44.40    4.40
   9   2  -5   40.30    5.80
   9  -2  -5   42.20    5.10
   9  -2  -5   42.70    4.80
  -9  -2   5   44.20    4.70
   0   3  -5   13.00    2.80
   0  -3   5   10.00    2.80
   0   3   5    8.00    2.00
  -1   3   5  321.37   14.30
   1   3  -5  307.97   14.60
  -1   3  -5  286.57   14.60
   1   3   5  271.27   13.30
  -1  -3   5  260.27   14.30
  -2   3   5   95.49    7.40
  -2   3   5  114.69    7.70
   2   3  -5  104.69    7.20
   2  -3   5  100.69    7.40
  -2  -3   5  112.79    6.90
  -2   3  -5  116.29    7.60
   3   3  -5   71.29    7.20
   3  -3   5   64.49    6.90
  -3   3   5   73.79    6.10
  -3  -3   5   70.69    6.00
   3  -3  -5   59.19    5.00
  -3   3  -5   49.50    7.40
  -3  -3   5   62.99    4.60
   4  -3   5   10.30    4.80
   4  -3   5    9.00    3.50
  -4   3   5    9.00    4.20
  -4  -3  -5    8.10    2.90
  -4  -3   5   10.40    2.80
  -4  -3   5    3.70    3.60
   4  -3  -5   12.40    3.40
   5  -3   5  165.08   11.40
  -5  -3  -5  171.88   12.10
   5   3  -5  166.98   10.80
   5  -3   5  162.28   12.80
  -5  -3  -5  178.48    9.40
  -5   3  -5  152.88   12.90
  -5  -3   5  155.88    9.30
   5  -3  -5  173.08   11.00
   5  -3  -5  160.58   10.90
  -6  -3  -5  220.48   15.80
   6   3  -5  218.78   16.00
  -6  -3  -5  242.78   12.70
   6  -3   5  223.68   14.60
   6  -3   5  240.18   14.20
   6   3   5  251.37   14.40
   6  -3  -5  232.88   13.60
  -6  -3   5  253.87   13.00
   6  -3  -5  246.38   14.00
   7   3  -5   37.40    6.10
  -7  -3  -5   29.80    5.80
  -7   3   5   23.40    4.70
   7  -3   5   25.60    7.60
   7  -3   5   26.90    7.60
   7   3   5   24.40    7.20
   7  -3  -5   31.40    5.80
   7  -3  -5   21.40    5.50
  -7  -3   5   25.10    4.60
  -7   3  -5   38.90    5.60
   8   3  -5   54.49    6.50
  -8   3   5   48.80    5.80
   8  -3   5   54.59    7.40
   8  -3  -5   57.29    6.10
  -8  -3   5   46.50    4.70
   8  -3  -5   47.50    6.60
  -8   3  -5   51.09    6.70
   8   3   5   50.29    6.90
   9  -3   5    4.70    3.30
   9   3  -5    6.00    3.40
  -9   3   5    9.60    3.40
   9  -3   5    5.50    2.40
   9  -3  -5   10.10    3.90
  -9  -3   5    3.80    2.50
   9   3   5    3.90    2.70
   9  -3  -5    2.40    2.20
   0  -4   5  463.65   22.80
   0   4  -5  488.45   22.90
   0   4   5  459.75   21.80
   0   4   5  493.15   22.20
   1   4  -5   92.69    7.20
  -1   4   5   99.19    7.00
  -1   4   5   98.79    6.30
   1   4   5  116.99    5.80
  -1  -4   5  115.69    7.10
  -1   4  -5  112.89    7.40
   1   4   5  110.79    5.60
   2  -4   5  170.68    9.90
  -2   4   5  167.58    9.30
   2   4  -5  148.99    9.60
  -2   4   5  170.18   10.60
  -2  -4   5  144.39    8.30
  -2   4  -5  151.38   10.20
   2  -4  -5  134.79    8.80
  -2  -4   5  154.78    9.20
   3   4  -5  454.35   24.60
   3  -4   5  500.05   25.00
  -3  -4  -5  465.15   22.80
   3  -4   5  453.25   22.80
  -3   4   5  508.05   24.40
  -3  -4   5  490.95   22.70
   3  -4  -5  520.35   22.90
  -3  -4   5  513.05   24.00
  -4  -4  -5  159.28    9.80
   4  -4   5  179.18   12.20
   4  -4   5  168.88   10.30
   4  -4   5  187.78   16.30
   4  -4  -5  206.68   10.30
  -4  -4   5  188.88    9.90
   4  -4  -5  192.38   11.70
  -4  -4   5  181.18   13.30
  -5  -4  -5  167.68    9.60
   5  -4   5  186.28   11.10
   5  -4   5  168.38   10.00
   5  -4   5  152.68   16.70
  -5  -4  -5  159.48   11.80
   5   4  -5  175.68   11.30
   5  -4  -5  174.68   10.00
  -5   4  -5  151.28   12.20
   5  -4  -5  173.78   10.90
   5  -4  -5  178.38   10.90
  -5  -4   5  162.08    9.60
   6  -4   5    4.20    9.30
   6  -4   5    8.60    3.80
  -6  -4  -5   11.20    5.00
   6   4  -5    9.40    4.10
  -6  -4  -5   11.50    3.60
   6  -4  -5   18.50    5.60
  -6  -4   5    5.90    2.50
   6   4   5   22.10    6.80
   6  -4  -5    7.70    3.60
   7  -4   5   27.40    8.30
  -7  -4  -5   29.30    5.80
   7   4  -5   24.30    6.00
   7  -4   5   41.60    7.10
  -7  -4   5   36.10    4.40
   7  -4  -5   24.50    6.10
   7  -4  -5   38.20    6.00
   7   4   5   44.00    7.10
  -7   4  -5   45.60    5.70
   8  -4   5   38.40    7.10
   8  -4   5   31.90    7.80
  -8   4   5   47.00    5.00
  -8   4  -5   33.60    6.70
   8  -4  -5   37.30    5.30
   8   4   5   54.59   10.00
  -8  -4   5   45.20    4.60
   8  -4  -5   28.30    7.10
   9   4  -5   13.00    4.20
   9  -4   5   17.30    4.30
  -9   4   5    9.50    3.60
  -9  -4   5   15.70    3.70
   9   4   5   13.70    5.20
   9  -4  -5   10.20    3.70
   9  -4  -5   18.70    4.20
   0   5  -5  297.27   15.40
   0   5   5  296.57   13.90
   0   5   5  269.87   14.90
   0  -5   5  285.77   15.30
  -1   5   5  212.98   11.00
   1   5  -5  200.48   11.90
   1  -5   5  220.98   12.10
  -1   5   5  217.88   12.00
   1   5   5  202.68    9.80
   1   5   5  212.18   10.00
  -1  -5   5  196.28   10.80
  -1   5  -5  196.08   12.20
  -1  -5   5  200.58   11.70
  -2   5   5  339.47   18.80
   2  -5   5  329.37   16.50
   2  -5   5  354.26   18.30
   2   5  -5  328.87   17.80
  -2   5   5  330.07   17.30
   2  -5  -5  316.17   16.30
  -2  -5   5  342.67   16.30
  -2  -5   5  356.66   17.60
   3   5  -5    6.50    4.90
  -3   5   5    6.60    3.80
  -3  -5  -5   13.60    4.40
   3  -5   5    3.90    3.60
  -3  -5   5    6.90    3.40
   3  -5  -5   10.50    3.30
  -3  -5   5    7.80    2.20
  -4  -5  -5   59.19    5.30
   4  -5   5   57.79    5.30
  -4  -5  -5   40.10    8.00
   4  -5   5   50.29    7.90
  -4  -5   5   56.99    4.60
   4  -5  -5   59.79    8.20
   4  -5  -5   55.79    6.90
  -4   5  -5   46.50    8.60
   4  -5  -5   57.39    5.10
   5   5  -5   65.49    8.70
   5  -5   5   75.29    6.60
   5  -5   5   67.29    7.80
  -5  -5  -5   68.19    5.90
  -5  -5  -5   84.89    8.80
  -5  -5   5   76.49    5.70
   5  -5  -5   75.79    6.10
   5  -5  -5   68.09    8.10
  -5   5  -5   71.29    9.10
   5  -5  -5   85.29    7.40
   6  -5   5  125.29   10.30
  -6  -5  -5  137.59    8.70
   6   5  -5  130.49   10.20
  -6  -5  -5  121.39   10.80
   6  -5  -5  139.89    9.60
   6  -5  -5  127.69    9.60
   6   5   5  145.79   10.40
  -6  -5   5  143.89    8.90
   7   5  -5   50.89    6.80
   7  -5   5   56.89    8.00
  -7  -5  -5   44.60    6.60
   7   5   5   64.59    8.60
   7  -5  -5   53.59    6.60
   7  -5  -5   61.49    6.90
  -7  -5   5   53.79    5.20
   8  -5   5   20.10    5.90
  -8   5   5   12.70    3.90
   8   5  -5    5.30    2.90
   8  -5  -5    5.40    2.80
   8   5   5    9.50    4.10
  -8   5  -5    4.30    5.60
  -8  -5   5   10.70    4.10
   8  -5  -5    3.00    3.10
   9  -5   5   13.60    4.10
   9   5  -5   20.40    4.10
  -9   5   5   10.50    2.90
  -9  -5   5   18.00    4.00
   9  -5  -5   12.80    3.10
   9   5   5   16.70    4.20
   9  -5  -5   17.20    3.50
   0   6   5  137.09    7.90
   0  -6   5  147.89    9.80
   0   6   5  148.89    8.80
   0  -6   5  145.09    8.30
   0   6  -5  124.39   10.50
   0  -6  -5  144.89    8.30
   1  -6   5  709.73   34.50
   1   6  -5  737.83   36.10
  -1   6   5  780.32   36.10
   1  -6   5  803.72   36.60
  -1   6   5  796.12   35.30
  -1  -6  -5  744.33   34.40
   1   6   5  791.62   33.90
  -1  -6   5  709.23   34.50
  -1  -6   5  781.92   36.10
   1  -6  -5  714.43   34.50
   1   6   5  803.72   33.80
   2  -6   5   86.79    6.60
   2   6  -5   82.19   10.10
  -2   6   5   92.39    8.30
   2  -6   5   89.79    9.70
  -2  -6  -5   77.39    6.60
  -2  -6   5  114.69    6.60
   2  -6  -5  107.19    6.50
  -2  -6   5  111.59    8.70
   3  -6   5  115.59    7.70
  -3  -6  -5  110.19    7.30
  -3  -6  -5  112.29    9.70
  -3  -6  -5   94.79    8.20
  -3  -6   5  117.09    7.00
  -3  -6   5  105.39   11.20
  -4  -6  -5  254.87   13.30
  -4  -6  -5  227.88   13.70
   4  -6   5  255.97   13.60
  -4  -6  -5  250.67   14.60
   4  -6   5  273.27   14.90
  -4  -6   5  271.47   13.50
   4  -6  -5  270.47   13.60
   4  -6  -5  257.17   15.60
   4  -6  -5  246.18   14.40
  -5  -6  -5   84.79    8.60
   5  -6   5   92.09    8.60
   5  -6   5   96.69    7.30
   5   6  -5   86.49   10.40
  -5  -6  -5   90.09    6.90
  -5  -6  -5   83.89    7.60
   5  -6  -5   87.79    7.80
  -5   6  -5   95.09    9.20
  -5  -6   5   99.89    6.70
   5  -6  -5   81.79    9.00
   5  -6  -5   93.59    7.00
  -6  -6  -5   65.59    7.70
   6  -6   5   54.99    7.70
   6   6  -5   64.59    8.40
  -6  -6  -5   53.19    8.60
  -6  -6  -5   66.49    7.00
   6  -6  -5   53.59    7.20
   6  -6  -5   68.99    7.50
   6   6   5   58.59    8.10
  -6   6  -5   68.99   16.00
  -6  -6   5   69.79    6.30
  -7  -6  -5   60.49    7.00
   7  -6   5   70.29    7.80
   7   6  -5   72.49    7.50
   7  -6  -5   62.99    7.40
   7   6   5   57.49    7.60
  -7  -6   5   66.09    5.60
   7  -6  -5   73.49    7.40
   8  -6   5    5.40    2.70
  -8   6   5    5.80    2.80
   8   6  -5    4.50    3.10
   8   6   5    4.40    3.40
  -8  -6   5    6.10    2.70
   8  -6  -5   13.90    4.90
   8  -6  -5    8.50    3.70
   9  -6   5   -2.30    2.10
  -9   6   5    0.10    2.70
   9   6  -5    0.00    2.70
   9  -6  -5    2.20    1.90
   9   6   5   -0.20    2.30
   0  -7   5  411.96   18.80
   0  -7   5  401.86   20.90
   0  -7  -5  393.76   18.70
   0   7   5  366.76   18.70
   0   7   5  356.56   19.50
  -1   7   5  136.99    9.60
  -1  -7  -5  133.19    8.30
   1  -7   5  125.19   11.40
  -1   7   5  115.49   12.30
   1  -7   5  144.29    8.50
  -1  -7   5  157.28   11.30
   1  -7  -5  163.88    8.50
  -1  -7   5  159.38    8.60
  -2  -7  -5  141.49   10.30
  -2  -7  -5  136.99    9.20
   2  -7   5  138.89    8.80
  -2   7   5  146.39   11.60
   2  -7   5  145.89   11.20
  -2  -7  -5  137.79    8.50
  -2  -7   5  162.58    9.30
   2  -7  -5  160.88    8.70
  -2  -7   5  147.29   12.80
  -3  -7  -5   32.40    5.10
  -3  -7  -5   24.30    7.00
  -3  -7  -5   27.50    4.70
  -3  -7  -5   17.30    6.50
   3  -7   5   37.90    5.10
  -3  -7   5   30.00    3.90
   3  -7  -5   32.30    4.20
   3  -7  -5   36.80    8.10
   4  -7   5  138.59    9.10
  -4  -7  -5  147.09    9.00
   4  -7   5  140.49   11.00
  -4  -7  -5  144.59    9.00
  -4  -7  -5  138.69   10.20
   4  -7  -5  150.08   10.40
  -4  -7   5  155.18    9.20
   4  -7  -5  146.99    8.80
   5  -7   5  251.47   13.50
  -5  -7  -5  248.18   13.40
  -5  -7  -5  250.17   14.20
  -5  -7  -5  247.28   13.30
   5  -7   5  236.58   14.50
   5  -7  -5  245.18   13.50
  -5  -7   5  235.28   13.20
   5  -7  -5  232.08   14.00
   6   7  -5   96.69    9.70
   6  -7   5   98.49    8.90
  -6  -7  -5   87.19    7.80
  -6  -7  -5  100.19    8.00
   6   7  -5   92.79    9.10
  -6  -7  -5   91.99    9.40
   6  -7   5   89.49    8.10
   6   7   5  104.19    9.40
  -6   7  -5   69.49   11.60
  -6  -7   5   90.49    7.30
   6  -7  -5   98.49    7.40
   6  -7  -5  100.79    9.70
   6  -7  -5  101.19    8.00
   7   7  -5  144.89   11.50
  -7  -7  -5  119.29    9.70
   7  -7   5  156.88   10.00
   7  -7  -5  152.58    9.70
   7  -7  -5  113.59   11.10
  -7  -7   5  122.49    8.50
   7   7   5  150.48   10.30
   8   7  -5   15.40    6.00
  -8   7   5   20.60    4.40
   8  -7   5   14.80    4.40
   8  -7  -5   14.20    4.30
  -8  -7   5    9.60    3.80
   8   7   5   17.30    5.00
   0  -8   5  196.18   12.30
   0  -8  -5  197.68   13.40
   0  -8  -5  215.98   10.90
   0  -8   5  191.88   15.70
   0  -8   5  190.18   12.60
  -1  -8  -5   72.09    6.20
   1  -8   5   66.49    7.60
  -1  -8  -5   70.39    7.70
  -1   8   5   58.59    9.70
  -1  -8  -5   67.69    5.60
   1  -8   5   67.49    8.20
  -1  -8   5   64.09   12.00
  -1  -8   5   69.49    5.60
   1  -8  -5   67.69    6.20
  -1  -8   5   76.79    8.50
  -2  -8  -5    7.70    2.90
  -2  -8  -5    6.80    3.10
   2  -8   5    7.00    3.10
   2  -8   5    3.30    3.50
  -2  -8  -5    6.60    3.20
  -2  -8   5    4.00    2.50
   2  -8  -5    3.80    2.60
  -2  -8   5    4.40    4.60
   3  -8   5  144.59   12.40
  -3  -8  -5  140.59    8.90
  -3  -8  -5  144.99    8.50
   3  -8   5  132.59    8.70
  -3  -8  -5  145.19    9.70
   3  -8  -5  119.59   10.90
   3  -8  -5  133.29    8.70
  -3  -8   5  108.59   13.30
  -3  -8   5  144.79    8.60
  -4  -8  -5  196.38   12.00
  -4  -8  -5  185.88   11.10
   4  -8   5  198.98   11.50
  -4  -8  -5  200.38   11.10
   4  -8   5  179.48   13.10
  -4  -8   5  197.28   11.10
   4  -8  -5  203.48   11.10
   4  -8  -5  177.58   11.80
   5  -8   5  103.49    9.50
   5  -8   5  122.59    8.60
  -5  -8  -5  121.19    7.90
  -5  -8  -5  121.29    8.50
  -5  -8  -5  116.89    9.00
  -5   8  -5  122.49    9.90
  -5  -8   5  111.79    8.20
   5  -8  -5  119.39    9.00
   5   8   5   94.79   10.50
   5  -8  -5  105.59    8.20
  -6  -8  -5    4.10    4.30
   6  -8   5    5.40    3.50
  -6  -8  -5   14.50    5.30
  -6  -8  -5    3.20    3.70
   6  -8   5    3.00    4.00
   6   8  -5   18.50    5.50
  -6   8  -5    7.20    5.40
   6   8   5   -0.80    4.80
  -6  -8   5    5.10    2.60
   6  -8  -5    5.10    3.10
   6  -8  -5    5.10    3.20
   7  -8   5    7.70    3.10
   7  -8  -5    6.80    2.90
   7   8   5    5.10    3.80
  -7  -8   5   12.90    3.80
  -8   8   5   -0.50    2.70
   8  -8   5   -0.90    2.30
   8  -8  -5    1.60    2.00
   8   8   5   -1.00    3.00
  -8  -8   5    0.00    2.60
   0  -9  -5  222.98   13.50
   0  -9  -5  230.88   11.90
   0  -9   5  225.88   12.10
   0  -9  -5  215.68   12.20
   0  -9   5  203.78   13.00
   1  -9   5  335.87   17.40
   1  -9   5  354.16   17.80
  -1  -9  -5  329.87   16.80
  -1  -9  -5  326.87   16.50
  -1  -9  -5  355.86   17.90
   1  -9  -5  325.87   18.30
  -1  -9   5  344.37   17.80
  -1  -9   5  321.07   16.90
   1  -9  -5  334.27   16.80
   1  -9  -5  286.17   17.70
  -2  -9  -5   68.89    5.60
  -2  -9  -5   67.89    6.00
  -2  -9  -5   65.29    6.80
   2  -9   5   64.09    7.10
   2  -9   5   64.19    6.00
   2  -9  -5   72.49    5.80
   2  -9  -5   58.89   11.10
  -2  -9   5   69.19    8.40
  -2  -9   5   66.29    5.80
  -3  -9  -5   75.09    7.60
  -3  -9  -5   83.09    6.70
  -3  -9  -5   79.09    6.40
   3  -9   5   81.79    6.80
  -3  -9   5   84.49    6.40
  -3  -9   5   85.89    9.90
   3  -9  -5   84.89   10.60
   3  -9  -5   77.69    6.70
  -4  -9  -5   54.19    5.60
   4  -9   5   55.19    6.20
  -4  -9  -5   49.70    5.70
  -4  -9  -5   57.99    6.90
   4  -9   5   60.59    9.30
   4  -9  -5   45.90    5.10
   4  -9  -5   33.80    7.80
  -4  -9   5   46.30    5.20
   5  -9   5  140.79   10.50
   5  -9   5  124.29    9.30
  -5  -9  -5  132.69    8.60
  -5  -9  -5  115.89    8.80
  -5  -9  -5  129.79    9.50
   5  -9  -5  140.59    9.60
  -5   9  -5  129.59    9.80
   5  -9  -5  125.39    8.80
   5   9   5  130.49   11.70
  -5  -9   5  125.59    8.70
   6   9  -5   47.60    5.60
   6  -9   5   30.40    6.10
  -6  -9  -5   47.30    7.20
  -6  -9  -5   46.20    6.30
   6  -9   5   46.80    6.90
  -6  -9  -5   45.80    5.70
  -6  -9   5   37.90    5.20
   6  -9  -5   41.40    6.60
  -6   9  -5   36.90    9.90
   6  -9  -5   41.80    5.50
   6   9   5   54.19    8.50
   7  -9   5    5.30    2.70
  -7  -9  -5   17.90    6.40
   7   9   5   -0.30    4.10
  -7  -9   5    3.60    2.80
   7  -9  -5    2.90    2.60
   8  -9   5    2.20    2.30
  -8   9   5    6.50    2.90
   8   9   5    3.30    4.10
  -8  -9   5    1.90    2.70
   8  -9  -5    4.40    2.10
   0 -10  -5   12.30    4.20
   0 -10  -5   13.70    3.50
   0 -10   5   22.00    4.20
   0 -10  -5   21.80    6.00
   0 -10   5   13.40    3.60
   1 -10   5    2.20    3.20
   1 -10   5    0.40    3.10
  -1 -10  -5   -1.50    3.00
  -1 -10  -5   -2.30    3.20
  -1 -10  -5   -1.10    2.80
  -1 -10   5   -1.50    3.10
   1 -10  -5    2.50    3.00
  -1 -10   5    0.70    2.70
   1 -10  -5    3.10    4.60
   1 -10  -5   -4.70    3.80
  -2 -10  -5   92.89    6.80
   2 -10   5   87.89    7.20
  -2 -10  -5   87.29   10.00
  -2 -10  -5   81.69    9.30
   2 -10  -5   85.29    6.70
  -2 -10   5   85.69    6.80
   2 -10  -5   68.19   10.00
  -2 -10   5   85.29    8.20
  -3 -10  -5   85.79    6.70
  -3 -10  -5   84.79    7.90
  -3 -10  -5   82.19    6.60
   3 -10   5   80.49    7.10
  -3 -10   5   78.99    9.10
   3 -10  -5   88.59    7.20
  -3 -10   5   87.29    6.90
   4 -10   5   22.90    6.00
   4 -10   5   19.80    5.40
  -4 -10  -5   17.20    5.80
  -4 -10  -5   12.30    4.20
  -4 -10  -5   18.70    6.50
   4 -10  -5   17.70    4.60
   5 -10   5    4.60    4.20
   5 -10   5    2.80    3.80
  -5 -10  -5    5.10    2.60
  -5 -10  -5    5.50    3.10
  -5 -10  -5    5.00    4.10
   5 -10  -5    2.60    3.20
  -5 -10   5    3.40    3.00
   5 -10  -5    1.50    3.70
  -6 -10  -5   23.10    7.10
   6 -10   5   17.10    6.10
  -6 -10  -5   22.60    6.10
   6  10  -5   28.10    4.50
  -6 -10  -5   24.60    4.60
   6 -10   5   25.20    6.60
   6 -10  -5   29.10    5.90
   6 -10  -5   19.30    4.80
  -6 -10   5   20.00    4.40
   7 -10   5    5.50    2.70
  -7 -10  -5    4.90    3.00
  -7 -10   5   11.20    3.90
   7 -10  -5    2.40    2.50
   0 -11  -5    1.60    3.00
   0 -11  -5    4.50    3.30
   0 -11  -5    2.10    3.20
   0 -11   5   -0.70    3.00
   0 -11   5   -2.40    3.00
   1 -11   5   18.30    5.60
  -1 -11  -5   14.90    5.50
   1 -11   5   14.40    4.90
  -1 -11  -5   12.70    3.10
  -1 -11  -5   11.10    3.40
   1 -11  -5    7.30    3.80
  -1 -11   5   21.20    4.50
   1 -11  -5   10.30    4.60
  -1 -11   5   26.20    6.00
   1 -11  -5   16.30    4.80
   2 -11   5   17.50    6.00
  -2 -11  -5   11.20    3.30
   2 -11   5   13.80    5.20
  -2 -11  -5   17.60    4.70
   2 -11  -5    4.40    4.50
  -2 -11   5    8.10    3.60
   2 -11  -5    6.40    3.30
  -3 -11  -5   59.89    6.80
   3 -11   5   61.79    7.50
  -3 -11  -5   55.29    5.50
  -3 -11   5   56.89    7.80
  -4 -11  -5   18.60    5.80
   4 -11   5   18.00    5.50
  -4 -11  -5   18.30    5.20
  -4 -11  -5   17.90    4.50
  -4 -11   5   25.70    9.00
  -4 -11   5   21.80    4.40
   5 -11   5    3.70    3.90
  -5 -11  -5    9.30    3.30
  -5 -11  -5    5.00    2.50
   5 -11   5   10.40    4.90
  -5 -11  -5    1.30    4.10
  -5 -11   5    3.00    2.80
  -5  11  -5   10.80    3.60
   5 -11  -5   10.30    3.30
   5 -11  -5    4.90    4.50
   6 -11   5    9.30    7.40
  -6 -11  -5   10.50    3.10
   6 -11   5   10.70    3.70
  -6 -11  -5    3.10    2.20
   6  11  -5    6.00    2.40
   6 -11  -5    6.80    3.20
   6 -11  -5   19.40    4.70
  -6 -11   5   13.50    3.80
   7 -11   5    2.50    3.50
  -7 -11   5    3.30    2.70
   0 -12   5   11.50    4.50
   0 -12  -5    9.80    3.50
   0 -12  -5   10.50    3.20
   0 -12   5   14.40    5.20
   0 -12  -5   16.00    5.30
  -1 -12  -5   23.30    5.00
   1 -12   5   25.80    6.40
   1 -12   5   25.30    5.90
   1 -12  -5   17.60    6.60
  -1 -12   5   20.30    6.00
   1 -12  -5   15.80    4.50
  -1  12  -5   14.40    3.40
  -1 -12   5   18.40    3.80
  -2 -12  -5   32.70    5.60
  -2 -12  -5   37.40    4.90
  -2 -12  -5   36.50    5.80
   2 -12   5   39.80    5.90
   2 -12  -5   29.70    5.30
  -2 -12   5   23.10    5.00
   2 -12  -5   39.00    7.60
  -2 -12   5   40.70    6.70
  -3 -12  -5    7.30    2.40
   3 -12   5    3.80    4.00
  -3 -12  -5    0.80    3.50
  -3 -12  -5    7.00    2.90
  -3 -12   5   -3.50    3.50
  -3 -12   5    5.70    3.10
   3 -12  -5    1.70    3.10
  -4 -12  -5   27.50    5.70
  -4 -12  -5   29.20    6.00
   4 -12   5   23.10    5.50
  -4 -12  -5   15.40    5.70
  -4 -12   5   26.60    4.60
  -4 -12   5   22.50    7.10
  -5 -12  -5    6.60    2.20
   5 -12   5   15.30    5.70
  -5 -12  -5    4.40    2.80
   5  12  -5    3.90    1.90
  -5  12  -5    5.30    3.20
  -5 -12   5    3.40    2.80
   6  12  -5    5.40    2.00
  -6 -12  -5    3.80    2.90
  -6 -12  -5    5.10    1.90
  -6 -12   5    5.30    2.90
   0 -13  -5   -1.90    3.10
   0 -13  -5   -3.60    3.80
   0 -13   5   -1.70    3.50
   0 -13  -5    1.10    3.00
   0 -13   5   -0.30    2.80
   1 -13   5   72.79    7.50
  -1 -13  -5   86.89    7.50
  -1 -13  -5   79.89    6.90
   1 -13   5   78.29    6.90
  -1 -13  -5   92.59    6.80
  -1  13  -5   77.09    6.90
   1 -13  -5   92.49    8.10
  -1 -13   5   69.99    6.80
   1 -13  -5   63.99   10.00
   1 -13  -5   79.29    6.70
  -1 -13   5   79.19    7.70
  -2 -13  -5   25.40    4.60
  -2 -13  -5   39.90    5.80
  -2 -13  -5   28.00    5.70
   2 -13   5   29.80    5.50
  -2 -13   5   38.70    6.20
   2 -13  -5   34.30    7.40
  -2 -13   5   32.70    5.00
   2 -13  -5   30.70    5.50
  -3 -13  -5   18.70    5.90
  -3 -13  -5   10.00    3.20
  -3 -13  -5   19.20    4.30
  -3 -13   5   21.70    6.50
  -3 -13   5   14.70    4.50
   3 -13  -5   14.80    5.10
  -4 -13  -5   10.90    3.70
   4 -13   5    3.30    3.70
  -4 -13  -5    8.40    2.70
  -4 -13  -5   11.10    4.50
  -4 -13   5   12.70    4.30
  -4 -13   5   26.30    8.60
  -4  13  -5   16.70    5.00
   4 -13  -5    9.20    3.00
   5 -13   5   15.00    5.80
  -5 -13  -5   10.40    2.80
  -5 -13  -5    6.60    2.50
   5 -13  -5    2.00    3.30
  -5 -13   5    4.00    2.60
  -5  13  -5    4.50    2.90
   6  13  -5    1.00    1.80
  -6 -13  -5   -3.30    2.90
  -6 -13   5   -0.50    2.90
   0 -14   5  162.18   10.70
   0 -14  -5  172.48   10.70
   0  14  -5  168.38    9.60
   0 -14   5  152.98   10.20
   0 -14  -5  157.98   10.00
  -1 -14  -5   -0.50    3.30
  -1 -14  -5    4.50    2.70
   1 -14   5    3.30    3.40
  -1 -14  -5    3.90    3.80
  -1 -14   5   -0.30    3.20
  -1 -14   5    0.70    3.30
  -1  14  -5    5.80    3.40
   1 -14  -5    8.80    4.50
   1 -14  -5    2.60    3.50
   2 -14   5    3.90    3.70
  -2 -14  -5    8.00    4.20
  -2 -14  -5    2.70    2.10
  -2 -14   5    2.40    3.10
   2 -14  -5    6.10    3.50
  -2 -14   5    7.20    3.20
   2 -14  -5    1.40    3.50
  -3 -14  -5   -3.70    6.80
   3 -14   5    4.80    3.40
  -3 -14  -5    2.70    1.90
  -3 -14  -5    1.80    2.40
   3 -14  -5    3.50    3.40
  -3 -14   5    3.80    2.70
  -3 -14   5    1.50    2.90
  -4 -14  -5    2.70    1.70
  -4 -14  -5    3.40    2.10
   4 -14   5    1.20    3.60
   4  14  -5    4.00    1.60
  -4  14  -5   13.20    4.20
   4 -14  -5   -0.20    3.30
  -4 -14   5    5.20    3.00
  -5 -14  -5    2.90    2.20
  -5 -14  -5    2.10    1.50
   5  14  -5    0.40    1.50
  -5 -14   5    5.70    3.00
   5 -14  -5    1.30    3.60
  -5  14  -5    3.00    3.40
   0 -15  -5   14.50    3.90
   0 -15   5   15.40    5.20
   0 -15  -5   19.40    4.80
   0 -15  -5   13.90    4.70
   0  15  -5   24.70    4.00
  -1 -15  -5    3.30    2.20
  -1 -15  -5    1.70    4.60
   1  15  -5   -0.50    1.90
   1 -15   5    1.50    3.10
  -1 -15  -5    2.10    2.50
  -1 -15   5   -0.40    3.40
  -1 -15   5    0.40    2.30
   1 -15  -5    3.20    2.70
   1 -15  -5   -0.40    4.20
  -2 -15  -5   22.00    6.90
  -2 -15  -5   31.70    4.40
  -2 -15  -5   31.40    3.50
   2 -15   5   24.30    5.90
   2 -15  -5   19.10    6.00
  -2 -15   5   22.50    4.70
  -2 -15   5   24.50    4.80
   2 -15  -5   24.40    5.40
  -3 -15  -5    9.20    6.30
   3 -15   5    7.90    3.70
  -3 -15  -5    9.40    3.50
   3  15  -5   14.00    2.80
   3 -15  -5    7.40    3.30
  -3 -15   5   14.00    4.00
  -4 -15  -5    2.40    1.90
  -4 -15  -5    3.70    1.40
   4 -15  -5    9.60    4.10
  -4  15  -5    6.40    2.50
  -4 -15   5    2.80    3.00
   0  16  -5    4.60    2.30
   0 -16   5    2.50    3.10
   0 -16  -5   -1.10    4.60
   0 -16  -5    0.80    2.10
   1  16  -5   16.00    3.00
  -1 -16  -5   22.80    4.50
  -1 -16  -5   10.20    5.20
   1 -16  -5   13.20    4.50
  -1 -16   5    6.00    3.50
  -2 -16  -5    0.60    1.80
   2 -16   5   15.00    5.60
   2  16  -5    1.80    1.50
  -2 -16   5    4.30    3.70
   0   0   6  257.17   12.70
   0   0  -6  249.28   12.50
  -1   0   6  462.85   21.80
  -1   0  -6  443.76   22.10
   1   0  -6  482.85   21.90
   1   0   6  458.75   21.70
   2   0   6  264.97   13.60
   2   0  -6  271.07   14.40
  -2   0  -6  273.07   13.50
  -2   0   6  284.57   14.80
  -3   0  -6  312.47   15.80
  -3   0   6  322.97   16.60
   3   0   6  316.07   16.00
  -4   0   6    8.40    2.50
   4   0   6   10.20    3.90
  -4   0   6   10.70    4.40
  -5   0   6   69.19    5.40
   5   0   6   68.99    9.50
  -5   0  -6   61.59    7.10
   5   0  -6   73.19    6.50
   5   0  -6   68.09    8.10
   6   0  -6  274.17   15.00
  -6   0  -6  262.07   14.40
   6   0   6  274.57   16.10
   6   0  -6  251.67   15.30
  -6   0   6  271.47   14.10
  -6   0  -6  251.57   16.60
   6   0   6  276.07   16.00
  -7   0   6    0.00    2.60
   7   0  -6   -1.20    3.10
   7   0   6    1.70    4.60
   7   0   6    4.10    4.30
   7   0  -6    4.30    3.60
   8   0  -6   40.00    6.60
   8   0   6   27.10    7.70
   8   0  -6   36.30    5.40
  -8   0   6   27.50    4.70
   8   0   6   28.80    6.30
   9   0   6   52.29    5.20
   9   0   6   39.80    7.00
   9   0  -6   57.19    6.50
   9   0  -6   49.90    4.70
  -9   0   6   45.80    4.40
   0  -1   6  985.90   43.60
   0   1  -6  985.70   43.40
   0   1   6  928.41   43.10
   0  -1  -6  955.40   43.10
   1   1  -6 3630.44  156.68
   1  -1   6 3635.14  157.18
  -1   1   6 3423.66  156.28
  -1  -1  -6 3587.04  155.88
   1  -1  -6 3662.23  156.48
  -1   1  -6 3813.32  156.48
  -1  -1   6 3494.15  156.48
   1   1   6 3434.06  155.98
   2  -1   6  152.08    9.20
  -2  -1  -6  155.28    8.40
   2   1  -6  141.09    9.40
  -2   1   6  154.38    9.30
  -2   1  -6  188.08    9.40
  -2  -1   6  181.18    9.60
   2   1   6  171.18    8.70
  -3   1   6  940.41   42.30
   3  -1   6  922.51   42.00
  -3  -1  -6  920.91   40.80
  -3  -1   6  902.01   42.10
  -3  -1   6  865.21   40.70
  -3   1  -6  912.31   41.80
   3   1   6  916.51   41.00
   4  -1   6   57.79    8.90
   4   1   6   55.09    7.40
  -4  -1   6   50.69    4.00
  -4  -1   6   50.39    8.80
  -5  -1  -6   96.89   10.40
   5   1  -6   92.19    9.80
   5  -1   6   99.99    9.60
   5   1  -6  115.79    8.90
   5  -1  -6  116.19    8.60
   5   1   6   91.49   10.90
  -5  -1   6  119.99    6.90
  -5   1  -6   92.49    8.20
  -5   1  -6   98.99    9.90
   6   1  -6   39.10    8.60
   6  -1   6   49.80    9.20
  -6   1   6   49.90    5.30
   6   1  -6   44.20    6.50
  -6   1  -6   70.59   11.50
   6  -1  -6   57.79    6.50
   6   1   6   63.19    9.30
  -6  -1   6   53.79    5.00
  -6   1  -6   59.39    6.70
   6   1   6   66.79    7.50
   7  -1   6   10.50    4.30
   7  -1   6   11.50    4.30
  -7   1   6   11.90    3.20
   7   1  -6    7.00    3.80
   7   1  -6   12.60    4.20
   7  -1  -6   12.60    3.50
   7   1   6   27.70    6.80
  -7  -1   6   16.60    3.90
   7   1   6    7.50    4.70
   7  -1  -6   17.30    5.40
   8  -1   6   14.90    4.10
   8   1  -6   26.60    5.40
  -8   1   6   19.70    4.50
   8  -1   6   25.30    6.50
   8   1   6   34.50    5.80
  -8  -1   6   19.90    4.00
   8  -1  -6   24.40    6.30
   8   1   6   14.00    8.80
   8  -1  -6   29.50    5.40
  -9   1   6   -0.30    2.50
   9  -1   6    2.20    2.90
   9  -1   6    3.50    3.30
   9   1  -6   -0.10    2.20
  -9  -1   6    2.90    2.50
   9   1   6    3.50    2.60
   9  -1  -6    2.70    2.80
   9  -1  -6    1.60    2.20
   0  -2   6    9.10    2.70
   0   2  -6    6.10    1.90
   0   2   6   11.20    2.30
  -1   2   6 1074.29   47.00
   1  -2   6 1011.20   47.20
   1   2  -6 1045.30   47.20
  -1  -2  -6 1061.29   46.20
  -1   2  -6 1085.69   47.10
   1   2   6 1000.70   46.30
  -1  -2   6 1027.80   47.20
  -2  -2  -6  326.97   15.20
   2   2  -6  312.77   16.80
   2  -2   6  330.07   16.80
  -2   2   6  332.47   16.60
   2   2   6  326.67   15.50
  -2   2  -6  343.17   16.80
  -2  -2   6  342.07   16.70
   3   2  -6  668.93   33.90
   3  -2   6  722.93   33.50
  -3  -2  -6  684.83   31.10
  -3   2   6  723.43   33.40
   3  -2  -6  681.83   31.90
  -3  -2   6  726.43   33.30
  -3   2  -6  705.13   33.30
   3   2   6  715.83   31.30
  -3  -2   6  686.93   31.80
  -4  -2  -6   62.59   11.90
  -4   2   6   83.29   10.80
   4  -2   6   70.89   10.40
  -4  -2   6   85.29    5.50
  -4  -2   6   73.79    9.60
   5   2  -6  140.39   10.10
  -5  -2  -6  126.79   10.80
   5   2  -6  127.89   12.10
   5  -2   6  131.09   10.20
   5   2   6  148.59   12.70
   5  -2  -6  157.28    9.70
   5  -2  -6  150.38    9.70
  -5   2  -6  118.09   11.10
  -5  -2   6  145.79    8.30
   6   2  -6   80.99    9.90
   6  -2   6   75.89    8.50
   6  -2   6   95.39    8.60
   6   2  -6   70.19    7.40
  -6  -2  -6   63.59    7.20
  -6  -2  -6   64.19    9.40
   6   2   6   88.29    8.10
  -6   2  -6   84.89    8.80
   6   2   6   76.39   10.80
  -6  -2   6   92.89    6.30
  -6   2  -6   76.59    7.30
   6  -2  -6   87.49    7.60
   6  -2  -6   80.89    7.20
   7  -2   6   62.19    8.00
  -7   2   6   69.19    6.30
   7   2  -6   68.69    9.10
   7  -2   6   76.19    8.30
   7   2  -6   50.69    7.50
   7   2   6   62.29    8.70
  -7   2  -6   67.19    9.80
  -7  -2   6   57.69    5.90
   7  -2  -6   56.89    7.50
   7  -2  -6   79.09    6.90
   7   2   6   82.69   10.80
   8   2  -6   37.50    6.00
  -8   2   6   30.80    4.40
   8  -2   6   29.70    6.90
  -8  -2   6   35.30    4.20
   8   2   6   59.09   11.40
   8  -2  -6   43.80    6.80
   8  -2  -6   44.30    5.40
   9  -2   6   26.50    5.50
  -9   2   6   31.50    3.80
   9   2  -6   21.00    3.90
   9  -2   6   16.70    5.40
   9   2   6   23.20    4.50
  -9  -2   6   27.30    3.80
   9  -2  -6   20.20    4.20
   9  -2  -6   25.30    4.60
   0   3  -6   10.70    3.70
   0  -3   6    7.10    2.20
   0   3   6    9.20    2.60
  -1   3   6  272.17   13.60
   1  -3   6  227.38   15.90
   1   3  -6  267.87   14.20
  -1   3  -6  295.37   14.40
   1   3   6  287.47   13.00
  -2   3   6  131.19    9.20
   2  -3   6  130.19    8.40
   2   3  -6  127.79    8.70
  -2   3   6  135.69    8.00
   2   3   6  116.79    6.10
  -2  -3   6  110.79    7.90
  -2   3  -6  108.59    8.60
   3  -3   6  244.98   14.10
  -3   3   6  244.38   13.40
   3  -3  -6  225.48   11.80
  -3  -3   6  214.58   11.50
  -3  -3   6  225.68   13.20
   4  -3   6  331.37   18.60
  -4  -3  -6  327.97   18.10
   4  -3   6  339.27   21.10
   4  -3   6  331.57   16.70
  -4  -3   6  349.87   19.00
   4  -3  -6  344.67   17.70
   4  -3  -6  334.37   17.70
  -4  -3   6  327.27   19.50
   5   3  -6   24.50    6.60
  -5  -3  -6   13.00    4.20
   5  -3   6    7.60    3.80
  -5  -3  -6   13.80    4.90
   5  -3   6   13.40    6.20
  -5  -3   6   12.70    3.30
  -5   3  -6   26.70    7.80
   5  -3  -6   16.20    5.70
   5   3   6   37.20   13.20
   5  -3  -6   23.40    5.80
   6  -3   6   55.99    9.50
   6  -3   6   67.09    7.90
   6   3  -6   72.09    7.40
   6  -3  -6   69.19    6.90
  -6   3  -6   64.09    9.60
   6  -3  -6   58.99    6.80
  -6  -3   6   69.49    5.60
   6   3   6   80.59   12.60
   7  -3   6   18.10    5.10
  -7   3   6   25.40    4.60
   7  -3   6   29.30    6.80
  -7  -3   6   31.90    4.10
   7  -3  -6   33.70    6.40
   7   3   6   22.70    6.90
   7  -3  -6   27.50    5.50
   8  -3   6   -1.90    3.90
   8  -3   6    1.20    4.80
  -8   3   6   -0.20    2.50
   8   3   6    1.50    4.30
  -8  -3   6    3.10    2.60
   9  -3   6   21.30    4.90
  -9   3   6   14.80    3.40
   9   3  -6   10.60    3.80
   9   3   6   11.40    4.20
   9  -3  -6   12.20    4.10
  -9  -3   6   14.10    3.90
   0  -4   6  398.26   20.20
   0   4   6  418.86   19.20
   0   4   6  435.06   19.60
   0   4  -6  373.06   20.10
  -1   4   6  553.64   28.20
   1   4  -6  528.65   28.30
   1  -4   6  556.94   28.60
  -1   4   6  532.15   27.60
  -1  -4   6  649.93   28.70
   1   4   6  670.13   27.10
   1   4   6  643.44   27.00
  -1   4  -6  637.44   28.80
   2   4  -6  252.17   14.20
   2  -4   6  272.67   14.40
  -2   4   6  256.27   14.90
  -2   4   6  264.17   13.40
   2  -4  -6  228.88   12.50
  -2  -4   6  229.98   12.30
  -2   4  -6  226.18   14.80
  -2  -4   6  238.58   13.50
   3  -4   6  135.19    8.90
   3  -4   6  151.28   11.60
  -3  -4   6  143.29    7.90
   3  -4  -6  137.09    8.10
  -3  -4   6  129.89   10.00
  -4  -4  -6  333.07   17.20
   4  -4   6  317.77   16.40
  -4  -4  -6  331.77   17.70
  -4  -4  -6  335.97   18.40
   4  -4   6  349.37   17.90
   4  -4  -6  341.77   16.40
  -4   4  -6  311.37   17.60
  -4  -4   6  330.67   16.20
   4  -4  -6  326.67   17.20
  -4  -4   6  289.97   20.20
   4  -4  -6  327.97   17.30
  -5  -4  -6   37.00    6.40
  -5  -4  -6   46.30    7.50
   5  -4   6   63.59   12.80
   5   4  -6   49.30    7.50
   5  -4   6   54.69    7.40
  -5  -4  -6   62.69    7.80
   5  -4  -6   37.70    6.30
   5  -4  -6   37.90    6.50
  -5   4  -6   43.70    7.80
  -5  -4   6   43.80    4.30
  -6  -4  -6    9.30    4.70
   6   4  -6    5.60    3.90
   6  -4   6    5.10    3.50
  -6  -4  -6    7.60    4.50
   6  -4   6   16.30    6.00
   6  -4  -6    7.50    3.00
   6   4   6    8.70    4.20
  -6  -4   6    8.00    2.60
  -6   4  -6    7.50    4.70
   6  -4  -6   19.90    5.70
   7   4  -6   99.19    7.90
   7  -4   6  108.89    8.70
   7  -4   6   91.89   10.00
  -7  -4   6   84.69    6.80
   7   4   6   96.69    9.10
   7  -4  -6   93.89    7.80
   7  -4  -6   98.09    8.20
  -7   4  -6   93.99    8.60
   8   4  -6   23.50    5.40
   8  -4   6   22.10    7.40
   8  -4   6   20.40    6.30
   8  -4  -6   24.60    5.20
   8  -4  -6   25.80    5.50
  -8  -4   6   26.40    4.10
   8   4   6   21.00    6.20
   9  -4   6   -3.60    2.30
   9   4  -6    3.90    2.20
  -9   4   6    2.80    2.40
   9   4   6   -0.90    2.40
   9  -4  -6    0.60    2.00
  -9  -4   6    4.80    2.60
   9  -4  -6   -0.60    2.50
   0   5   6   69.09    6.20
   0  -5   6   64.99    6.60
   0   5   6   70.09    5.00
   0   5  -6   70.69    7.60
   1   5   6   15.00    3.00
  -1  -5   6   14.60    4.20
   1   5   6   19.40    3.50
   1  -5  -6   22.10    5.60
  -1  -5   6   14.50    3.20
   2  -5   6  479.15   23.50
  -2   5   6  542.45   24.80
   2  -5   6  517.85   25.70
  -2  -5   6  469.75   23.20
   2  -5  -6  492.25   23.40
  -2  -5   6  497.85   25.00
   3  -5   6   97.79    6.80
  -3   5   6   90.59   10.30
   3  -5   6   63.99   12.00
   3  -5  -6   95.59    6.10
  -3  -5   6   88.69    6.00
  -3  -5   6   74.79    9.70
   4  -5   6   20.60    4.40
  -4  -5  -6   10.50    3.70
  -4  -5  -6   20.40    6.00
  -4  -5  -6   24.70    6.70
   4   5  -6   17.10    6.80
   4  -5  -6   15.00    4.60
  -4  -5   6   20.60    3.50
   4  -5  -6   12.90    3.30
   4  -5  -6   15.80    4.10
  -4   5  -6   23.00    6.20
  -5  -5  -6  124.39    9.20
  -5  -5  -6  140.59   10.30
   5   5  -6  125.49   10.60
  -5  -5  -6  108.19    9.70
   5   5  -6  125.39   10.30
   5  -5   6  129.09   10.10
   5  -5   6  133.79    8.90
  -5  -5   6  148.29    8.50
   5  -5  -6  149.49    8.90
   5  -5  -6  133.39    9.30
  -5   5  -6  137.39   10.20
   5  -5  -6  129.59    9.70
   6  -5   6   48.00    7.10
   6   5  -6   47.00    7.30
  -6  -5  -6   32.60   11.70
  -6  -5  -6   61.69    7.80
  -6   5  -6   40.80    9.50
   6   5   6   58.39    7.70
   6  -5  -6   64.09    6.50
   6  -5  -6   45.60    6.80
  -6  -5   6   60.49    5.70
   7   5  -6   21.80    6.10
   7  -5   6   23.20    6.60
   7  -5  -6   31.20    5.80
  -7   5  -6   18.50    6.60
   7   5   6   19.90    6.90
   7  -5  -6   25.30    5.90
   8   5  -6   57.89    5.80
   8  -5   6   48.60    6.00
  -8   5   6   50.29    5.20
   8  -5  -6   52.79    5.70
   8  -5  -6   45.70    5.40
   8   5   6   45.50    6.00
  -8  -5   6   48.50    4.80
   9  -5   6   14.50    3.90
   9   5  -6   14.90    4.10
  -9   5   6    7.70    2.70
   9   5   6   16.30    3.80
   9  -5  -6   16.50    4.70
  -9  -5   6   10.30    4.00
   0  -6   6  201.98   12.40
   0   6   6  190.38   10.20
   0  -6   6  182.58   10.20
   0   6   6  185.18   11.30
   0  -6  -6  166.68   10.30
  -1   6   6   45.40    5.90
   1  -6   6   43.90    5.40
   1  -6   6   50.99    7.70
  -1  -6  -6   56.49    6.10
  -1   6   6   36.30    9.00
   1  -6  -6   51.99    5.00
  -1  -6   6   55.89    7.40
   1   6   6   53.69    4.70
  -1  -6   6   49.70    4.70
   1   6   6   46.10    4.40
  -2   6   6  320.97   17.30
   2  -6   6  287.77   19.00
   2  -6   6  305.07   15.70
  -2  -6  -6  291.07   15.70
  -2  -6   6  330.77   15.60
  -2  -6   6  320.57   17.90
   2  -6  -6  329.77   15.60
  -3  -6  -6   39.20    6.80
  -3  -6  -6   54.09    5.60
   3  -6   6   33.40    9.40
  -3  -6  -6   38.20    6.10
   3  -6   6   37.10    6.20
  -3  -6  -6   54.69    9.10
  -3  -6   6   37.00   12.60
  -3  -6   6   48.30    4.50
   3  -6  -6   41.70    4.60
   4  -6   6  229.28   14.40
  -4  -6  -6  237.98   13.00
  -4  -6  -6  224.98   13.90
  -4  -6  -6  229.98   12.80
   4  -6   6  238.68   12.80
   4  -6  -6  238.98   13.60
  -4  -6   6  245.18   12.70
   4  -6  -6  232.58   14.20
  -4   6  -6  238.38   14.00
   4  -6  -6  251.27   12.90
   5  -6   6   25.10    5.80
   5  -6   6   17.60    4.00
  -5  -6  -6   19.20    6.40
  -5  -6  -6   17.20    3.80
   5   6  -6   20.90    6.20
   5   6  -6   27.40    5.70
   5  -6  -6   20.70    6.00
  -5  -6   6   22.10    5.00
   5  -6  -6   27.50    4.70
  -5   6  -6   18.10    6.90
   5  -6  -6   20.00    6.80
   6  -6   6   80.99    7.90
  -6  -6  -6   80.29    8.40
   6   6  -6   72.99    8.40
  -6  -6  -6   75.99    7.70
   6  -6  -6   56.19    7.90
  -6  -6   6   70.69    7.40
   6  -6  -6   67.69    7.30
  -6   6  -6   71.89    9.30
   6   6   6   83.49    9.10
  -7  -6  -6   21.30    7.50
   7  -6   6   27.20    6.50
  -7  -6   6   14.30    3.90
   7  -6  -6   26.10    5.30
   7   6   6   19.20    6.30
   7  -6  -6   22.20    6.20
   8  -6   6    7.10    2.70
   8   6  -6   11.60    3.10
   8  -6  -6    8.70    3.50
  -8  -6   6    5.90    2.80
   8   6   6    7.40    3.20
   8  -6  -6   12.90    4.40
   0  -7  -6   29.10    5.00
   0  -7   6   40.50    4.60
   0  -7   6   48.00    9.40
   0   7   6   40.80    6.50
   1  -7   6  291.87   18.40
  -1  -7  -6  267.37   14.40
  -1   7   6  258.97   15.80
   1  -7   6  255.67   14.50
   1  -7   6  301.17   20.70
  -1  -7   6  317.67   14.70
   1  -7  -6  302.77   14.60
  -1  -7   6  310.07   18.10
  -2  -7  -6   89.99    8.20
  -2  -7  -6   88.99    7.00
  -2   7   6   80.09   11.60
  -2  -7  -6   90.49    7.20
   2  -7   6   95.49    7.00
  -2  -7   6   99.09    6.60
  -2  -7   6   95.39   12.90
   3  -7   6  193.98   13.50
   3  -7   6  197.38   11.40
  -3  -7  -6  183.58   10.90
  -3  -7  -6  187.18   10.90
  -3  -7  -6  182.78   12.80
  -3  -7  -6  193.18   12.00
   3  -7  -6  197.38   10.90
  -3  -7   6  221.28   11.00
   3  -7  -6  194.38   12.70
  -4  -7  -6   70.79    7.00
  -4  -7  -6   82.09    6.80
  -4  -7  -6   81.59    7.60
   4  -7   6   81.79    8.50
   4  -7   6   56.99    6.60
   4  -7  -6   76.99   10.10
   4  -7  -6   78.69    6.10
  -4  -7   6   68.59    5.80
   4  -7  -6   76.19    7.60
  -5  -7  -6   31.70    6.50
  -5  -7  -6   34.70    5.40
   5  -7   6   24.00    6.00
   5  -7   6   38.60    7.40
  -5  -7  -6   23.90    7.00
   5  -7  -6   23.10    5.00
  -5   7  -6   28.50    6.80
  -5  -7   6   33.10    4.50
   5  -7  -6   27.30    8.30
   5  -7  -6   23.10    6.00
   6   7  -6   42.80    9.10
   6  -7   6   47.80    7.50
  -6  -7  -6   41.70    6.20
  -6  -7  -6   48.30    7.40
   6   7  -6   41.30    7.70
   6  -7  -6   40.20    8.10
  -6  -7   6   45.50    5.20
   6  -7  -6   39.40    6.50
  -6   7  -6   41.10    8.60
   6   7   6   46.00    7.40
   7   7  -6   -3.50    4.40
   7  -7   6    1.70    3.00
  -7  -7  -6    4.80    5.60
  -7  -7   6    2.90    2.60
   7   7   6    6.40    4.20
   7  -7  -6    2.80    2.90
   7  -7  -6   11.20    4.30
   8  -7   6   35.40    5.00
  -8   7   6   40.70    4.70
   8   7  -6   41.50    6.90
   8   7   6   46.70    5.70
  -8  -7   6   39.30    4.60
   8  -7  -6   31.40    4.30
   8  -7  -6   40.30    8.30
   0  -8   6   91.19    6.60
   0  -8  -6   80.29    7.50
   0  -8   6   95.19    8.50
   0  -8  -6   95.59    9.20
   0  -8  -6   95.39    6.70
   1  -8   6  326.87   16.90
  -1  -8  -6  305.47   16.80
   1  -8   6  344.67   16.10
  -1  -8  -6  334.57   16.00
  -1  -8  -6  328.37   15.80
   1  -8  -6  281.57   18.20
  -1   8  -6  273.17   16.20
  -1  -8   6  321.27   15.90
  -1  -8   6  302.07   17.30
   1  -8  -6  304.17   15.80
  -2  -8  -6   79.09    8.00
   2  -8   6   83.99    6.90
  -2  -8  -6   69.49    6.50
  -2  -8  -6   89.99    6.60
  -2  -8   6   93.79    6.50
   2  -8  -6  103.59    6.80
  -2  -8   6   86.69    9.70
  -3  -8  -6  159.88   10.00
  -3  -8  -6  160.38    9.80
  -3  -8  -6  170.78   10.80
   3  -8   6  165.38   13.00
   3  -8   6  173.48   10.50
  -3  -8   6  164.08    9.90
   3  -8  -6  169.98   11.80
   3  -8  -6  179.08   10.00
   4  -8   6   29.60    5.60
   4  -8   6   26.50    8.30
  -4  -8  -6   19.70    6.10
  -4  -8  -6   27.20    6.10
  -4  -8  -6   28.20    5.00
   4  -8  -6   43.30    7.10
  -4  -8   6   34.00    4.70
   4  -8  -6   28.00    4.60
  -5  -8  -6   48.30    5.90
  -5  -8  -6   51.99    7.20
   5  -8   6   49.40    7.90
  -5  -8  -6   54.09    8.00
   5  -8   6   49.30    7.00
   5  -8  -6   56.89    6.00
   5  -8  -6   64.49    6.70
  -5   8  -6   50.29    7.60
  -5  -8   6   68.99    6.30
   6  -8   6   23.80    4.10
  -6  -8  -6   18.70    6.90
   6   8  -6   26.20    5.80
  -6  -8  -6   30.70    5.60
  -6   8  -6   41.30    8.10
   6   8   6   29.00    7.60
  -6  -8   6   23.30    4.50
   6  -8  -6   19.90    5.80
  -7  -8  -6    7.60    5.10
   7  -8   6   16.70    5.10
   7  -8  -6   16.30    4.80
   7   8   6   23.80    6.60
  -7  -8   6   10.10    3.20
   8  -8   6    6.40    2.40
  -8   8   6    6.20    2.90
   8  -8  -6   12.60    4.90
   8   8   6    5.20    2.90
  -8  -8   6    5.90    2.90
   0  -9  -6   37.60    6.90
   0  -9  -6   39.50    6.30
   0  -9   6   24.10    6.30
   0  -9   6   31.50    4.70
   0  -9  -6   28.30    5.00
  -1  -9  -6   19.80    4.70
   1  -9   6   21.90    4.80
   1  -9   6   17.30    5.90
  -1  -9  -6   25.50    6.20
   1  -9  -6    6.40    4.60
  -1  -9   6   11.90    4.20
   1  -9  -6   12.90    3.40
  -1   9  -6   10.10    3.50
   1  -9  -6   12.50    4.40
  -1  -9   6    8.00    3.60
   2  -9   6    1.30    3.60
  -2  -9  -6    1.10    2.90
  -2  -9  -6    4.60    3.20
  -2  -9  -6    7.80    3.50
   2  -9  -6    3.90    3.10
  -2  -9   6    5.70    4.00
  -2   9  -6   -0.90    6.20
  -2  -9   6    9.10    3.10
   2  -9  -6   -0.50    6.20
  -3  -9  -6    2.80    2.70
   3  -9   6    7.70    4.10
   3  -9   6    9.60    6.20
  -3  -9  -6    4.70    3.80
  -3  -9  -6    7.50    3.20
   3  -9  -6    9.40    3.30
  -3  -9   6    5.40    3.10
  -3  -9   6   12.60    5.10
   3  -9  -6    3.50    5.00
  -4  -9  -6   25.20    6.10
   4  -9   6   38.00    5.90
  -4  -9  -6   35.60    5.10
  -4  -9  -6   18.00    6.50
   4  -9   6   32.50    8.90
   4  -9  -6   30.20    4.70
  -4  -9   6   31.90    5.00
   4  -9  -6   37.10    7.20
  -5  -9  -6  105.79    8.60
  -5  -9  -6  105.49    7.20
   5  -9   6   96.19    9.50
  -5  -9  -6   96.79    9.20
   5  -9   6   93.39    8.20
   5  -9  -6  105.99    8.50
   5   9   6   96.79   10.30
   5  -9  -6   99.19    7.60
  -5   9  -6  103.49    8.80
  -5  -9   6   91.29    7.40
   6   9  -6   20.70    4.70
   6  -9   6   18.20    6.40
  -6  -9   6   23.80    4.40
   6   9   6   36.80    8.40
   6  -9  -6   30.10    5.80
   7  -9   6   25.80    5.30
  -7  -9  -6   13.20    4.70
   7  -9  -6   15.10    4.50
   7   9   6   23.10    6.80
  -7  -9   6   19.20    4.00
  -8   9   6   47.90    5.00
   8  -9   6   37.00    4.50
   8  -9  -6   42.90    4.20
   8   9   6   40.50    6.40
  -8  -9   6   33.30    4.60
   0 -10   6   97.79    8.00
   0 -10  -6   91.49    7.40
   0 -10  -6   88.79    6.90
   0 -10  -6   86.89    8.40
   0 -10   6   84.69    6.90
   1 -10   6    4.30    4.70
   1 -10   6    2.60    3.30
  -1 -10  -6   -1.70    3.50
  -1 -10  -6    3.70    5.00
  -1 -10  -6    7.80    3.00
  -1 -10   6    3.90    3.30
   1 -10  -6   10.30    3.60
  -1  10  -6   -2.60    3.10
   1 -10  -6    4.60    4.00
   1 -10  -6    0.10    4.40
   2 -10   6  130.39    9.00
  -2 -10  -6  144.19    8.60
  -2 -10  -6  138.79    8.50
  -2 -10  -6  128.29    9.50
  -2 -10   6  120.19    8.70
  -2 -10   6  122.99   12.90
   2 -10  -6  123.29    8.60
   2 -10  -6  133.79   11.50
   3 -10   6   67.79    7.30
  -3 -10  -6   73.39    6.80
  -3 -10  -6   76.49    6.30
  -3 -10  -6   67.89    7.40
  -3 -10   6   62.89    9.40
   3 -10  -6   74.89    6.40
  -3 -10   6   63.79    6.10
   4 -10   6   20.40    6.00
  -4 -10  -6   17.60    5.80
  -4 -10  -6   12.90    4.40
  -4 -10  -6   17.40    4.80
   4 -10   6   11.70    5.30
   4 -10  -6    8.00    3.10
   4 -10  -6   12.30    4.50
  -4 -10   6    6.10    3.40
   5 -10   6    9.30    4.20
  -5 -10  -6    7.30    3.10
   5 -10   6   12.50    4.10
   5  10  -6   14.20    4.20
  -5 -10   6   11.90    4.20
   5 -10  -6   19.30    6.80
  -5  10  -6   10.50    3.40
   5  10   6   16.80   11.40
   5 -10  -6   15.30    4.90
   6 -10   6    7.10    3.50
   6  10  -6    5.90    2.50
  -6 -10  -6    9.20    3.00
  -6 -10  -6   12.60    4.30
  -6 -10   6    8.30    2.90
   6  10   6   12.30    6.00
   6 -10  -6    4.20    3.10
  -6  10  -6    5.40    4.20
  -7 -10  -6    1.40    3.50
   7 -10   6    4.30    2.70
  -7 -10   6    2.80    2.60
   7 -10  -6    4.70    2.50
   0 -11   6   30.00    6.00
   0 -11  -6   31.90    6.60
   0 -11  -6   36.10    5.80
   0 -11  -6   20.50    5.50
   0 -11   6   20.40    5.10
  -1 -11  -6  106.59    7.70
   1 -11   6  108.79    8.20
  -1 -11  -6  110.69    8.10
  -1 -11  -6  111.89    8.70
   1 -11   6  107.29    8.80
  -1  11  -6   98.49    7.90
  -1 -11   6  118.59    8.20
   1 -11  -6  125.29    8.20
   1 -11  -6  120.19    9.00
   1 -11  -6  108.79    9.40
  -1 -11   6  124.49    9.10
  -2 -11  -6   17.90    5.70
  -2 -11  -6   17.40    5.60
  -2 -11  -6    8.80    2.60
   2 -11   6   12.30    4.20
  -2 -11   6   16.50    6.70
  -2 -11   6   15.50    4.40
   2 -11  -6   14.70    5.10
  -3 -11  -6   75.19    6.10
   3 -11   6   72.69    7.50
  -3 -11  -6   74.29    7.00
  -3 -11  -6   69.09    6.60
  -3 -11   6   61.39    8.60
  -3 -11   6   62.79    6.70
   3 -11  -6   68.79    6.50
   4 -11   6   22.60    5.70
  -4 -11  -6   20.20    4.80
  -4 -11  -6   25.50    5.70
  -4 -11  -6   33.30    4.30
   4 -11  -6   11.90    4.70
  -4 -11   6   20.30    4.40
  -5 -11  -6    5.00    2.80
   5 -11   6    8.90    4.70
   5 -11   6    6.50    4.40
  -5 -11  -6   13.00    4.20
  -5 -11   6    5.70    2.80
  -5  11  -6    7.10    3.70
   5 -11  -6   17.70    5.10
   5 -11  -6   -2.20    3.80
   6 -11   6    3.00    3.50
  -6 -11  -6    2.70    2.80
   6  11  -6    3.80    2.10
  -6 -11  -6    9.80    3.60
  -6 -11   6    4.90    2.70
  -6  11  -6    6.90    4.50
   6 -11  -6    1.20    3.20
   7 -11   6   20.10    5.60
  -7 -11   6   10.10    3.20
   7 -11  -6    7.70    2.80
   0 -12  -6  145.49   10.00
   0 -12  -6  134.79    9.10
   0  12  -6  134.39    8.70
   0 -12   6  139.49   10.30
   0 -12   6  131.19   10.50
   0 -12  -6  149.29    9.40
   1 -12   6   34.10    6.10
  -1 -12  -6   44.10    5.80
  -1 -12  -6   36.50    5.00
  -1 -12  -6   31.70    6.00
   1 -12   6   42.90    6.20
   1 -12  -6   48.00    7.30
  -1 -12   6   41.70    5.60
   1 -12  -6   36.60    7.00
   1 -12  -6   35.40    5.70
  -1  12  -6   39.00    5.70
  -1 -12   6   40.20    6.60
  -2 -12  -6   75.29    6.20
  -2 -12  -6   67.09    6.90
  -2 -12  -6   77.09    7.20
   2 -12   6   70.39    6.60
  -2 -12   6   82.19    7.80
  -2 -12   6   63.09    6.20
   2 -12  -6   73.59    6.60
   2 -12  -6   63.49    8.90
   3 -12   6   20.40    6.20
  -3 -12  -6    8.00    3.20
  -3 -12  -6    9.00    2.50
  -3 -12  -6   15.90    4.70
  -3 -12   6    8.70    4.10
   3 -12  -6   13.80    4.80
  -3 -12   6   17.00    4.30
  -4 -12  -6   36.00    6.60
  -4 -12  -6   32.10    7.30
  -4 -12  -6   51.09    5.20
  -4  12  -6   40.10    6.30
   4 -12  -6   39.20    5.20
  -4 -12   6   47.90    5.10
  -5 -12  -6    2.30    2.50
  -5 -12  -6    2.80    2.40
   5  12  -6   -1.10    1.90
  -5  12  -6   -1.30    2.60
  -5 -12   6    0.90    3.00
   5 -12  -6    0.40    3.30
   6  12  -6    4.00    2.00
  -6 -12  -6    1.70    2.70
  -6 -12   6    2.30    2.90
   0 -13  -6   57.29    6.00
   0 -13  -6   60.79    7.00
   0  13  -6   54.39    5.20
   0 -13  -6   52.19    6.50
   0 -13   6   50.99    6.10
   0 -13   6   52.19    6.70
   1  13  -6   46.90    5.10
  -1 -13  -6   41.80    6.20
  -1 -13  -6   42.70    5.10
  -1 -13  -6   34.50    6.20
   1 -13   6   42.70    5.70
   1 -13  -6   48.70    5.80
  -1 -13   6   47.90    6.40
  -1  13  -6   45.40    5.80
  -1 -13   6   41.40    5.40
   1 -13  -6   42.40    7.00
  -2 -13  -6    4.00    2.30
   2 -13   6    2.50    3.70
  -2 -13  -6   -0.50    4.20
  -2 -13  -6    3.60    3.00
   2 -13  -6   11.20    4.30
   2 -13  -6    2.80    3.70
  -2 -13   6    5.20    2.90
  -2 -13   6    4.10    3.30
  -3 -13  -6   37.10    7.10
   3 -13   6   26.80    5.80
  -3 -13  -6   21.10    6.20
  -3 -13  -6   29.30    4.80
   3 -13  -6   34.30    5.20
  -3 -13   6   21.10    6.60
  -3 -13   6   19.50    4.70
  -4 -13  -6   15.00    4.40
   4  13  -6   10.90    2.90
  -4 -13  -6   10.60    3.40
   4 -13   6    3.60    3.90
   4 -13  -6    5.70    3.40
  -4 -13   6    5.70    2.80
  -4  13  -6   13.30    4.20
   5 -13   6   -2.00    5.60
   5  13  -6   -1.50    1.70
  -5 -13  -6    2.50    1.60
  -5 -13  -6    1.30    2.20
  -5  13  -6    0.70    2.60
   5 -13  -6   -2.50    3.50
  -5 -13   6   -2.70    2.80
   0 -14  -6   26.70    4.90
   0 -14   6   16.30    5.30
   0 -14  -6   17.10    5.90
   0  14  -6   23.50    4.70
   1  14  -6   -1.80    2.90
  -1 -14  -6    2.80    4.30
  -1 -14  -6   -1.40    2.30
   1 -14   6   -1.20    3.50
   1 -14  -6    2.10    3.10
   1 -14  -6    1.10    4.00
  -1  14  -6   -0.30    3.10
  -1 -14   6   -2.90    3.30
  -2 -14  -6   16.10    4.60
   2 -14   6   17.90    5.90
  -2 -14  -6    3.10    4.80
  -2 -14  -6    5.70    2.30
   2  14  -6   10.10    3.50
  -2 -14   6    7.90    3.30
   2 -14  -6    2.70    3.70
   2 -14  -6    8.30    3.80
  -2 -14   6    5.70    2.80
  -3 -14  -6   39.50    5.00
  -3 -14  -6   40.20    4.20
   3  14  -6   37.60    3.80
  -3 -14   6   35.80    4.60
   3 -14  -6   33.40    7.50
  -4 -14  -6    9.10    2.70
  -4 -14  -6   11.10    3.70
   4 -14   6   -0.70    4.60
   4  14  -6   10.00    2.70
   4 -14  -6    5.20    3.80
  -4 -14   6    8.40    2.90
   5  14  -6   16.10    2.60
  -5 -14  -6   15.40    3.80
  -5 -14  -6   17.00    2.40
  -5  14  -6   21.10    5.10
  -5 -14   6   17.80    4.20
   0  15  -6    2.50    2.30
   0 -15   6    5.30    4.10
   0 -15  -6    1.30    2.50
   0 -15  -6    5.00    4.80
   0 -15  -6    1.90    2.70
  -1 -15  -6    2.60    5.00
   1  15  -6    0.30    1.80
   1 -15   6   -1.60    3.70
  -1 -15  -6    2.70    2.30
  -1 -15  -6   -0.40    2.00
   1 -15  -6    4.80    4.30
   1 -15  -6    0.50    2.80
  -2 -15  -6    3.00    1.80
  -2 -15  -6    1.40    2.00
   2 -15   6   15.90    6.10
   2  15  -6    1.80    1.60
   2 -15  -6    1.10    4.10
   2 -15  -6   -0.50    3.80
  -2 -15   6    1.00    3.30
  -3 -15  -6    0.70    1.90
   3  15  -6    1.40    1.40
  -3 -15  -6    1.50    1.70
  -3  15  -6    3.80    2.20
  -3 -15   6    1.40    3.20
   3 -15  -6   -2.60    4.30
   4  15  -6    9.40    2.30
  -4 -15  -6   10.60    2.30
  -4 -15   6   15.80    4.90
   0 -16  -6   45.90    4.40
   0 -16   6   49.70    5.70
   0  16  -6   38.30    5.00
  -1 -16  -6    3.70    2.80
   1 -16   6    5.00    4.50
   1  16  -6    1.80    1.80
   1 -16  -6   -2.70    4.90
  -1 -16   6   -2.40    3.90
  -2 -16  -6    9.50    3.80
   2  16  -6    2.70    1.50
  -2 -16   6    0.40    3.70
   0   0  -7    2.10    1.60
   0   0   7    0.90    1.50
   1   0   7    1.50    1.80
  -1   0  -7    3.60    1.80
  -1   0   7   -0.30    1.60
   1   0  -7    1.10    2.00
   2   0   7    0.70    2.00
  -2   0   7   -0.40    2.10
  -2   0  -7   -2.70    2.20
   2   0  -7    0.80    2.50
   3   0   7   44.60    5.90
  -3   0  -7   47.80    6.40
  -3   0   7   50.09    6.70
  -4   0  -7   36.00    7.70
   4   0   7   61.49   14.60
  -4   0   7   53.19    4.70
   4   0   7   62.69    9.30
   4   0  -7   45.80    6.20
   5   0  -7   42.90    7.60
   5   0   7   53.59    8.80
   5   0  -7   48.90    6.40
  -5   0   7   46.50    4.70
  -6   0   7    1.20    2.50
   6   0   7    6.50    4.50
   6   0  -7   -0.50    3.20
   6   0  -7    1.00    3.70
   7   0  -7  178.88   11.40
   7   0   7  166.28   11.90
   7   0   7  172.68   11.70
   7   0  -7  158.78   11.20
  -7   0   7  163.38   10.20
   8   0   7   70.19    8.20
  -8   0   7   74.49    5.80
   8   0  -7   68.39    7.60
   8   0  -7   78.69    7.30
   9   0   7   14.50    3.80
  -9   0   7   14.40    4.00
   9   0  -7   16.60    5.90
   9   0   7   25.70    4.60
   9   0  -7   18.90    3.90
   0  -1  -7  399.96   19.60
   0  -1   7  408.46   20.10
   0   1  -7  415.36   20.00
   0   1   7  422.36   19.80
   1  -1   7  218.38   13.80
  -1  -1  -7  233.18   11.70
   1   1  -7  220.48   12.50
  -1   1   7  233.28   12.20
  -1   1  -7  241.38   12.30
   1  -1  -7  225.38   12.30
  -1  -1   7  244.88   12.60
   1   1   7  235.28   12.00
   2   1  -7 1187.38   56.99
   2  -1   7 1167.98   56.39
  -2  -1  -7 1239.68   55.69
  -2   1   7 1244.28   56.59
  -2   1  -7 1325.97   56.49
  -2  -1   7 1339.37   56.99
   2   1   7 1264.57   55.99
   3  -1   7  217.58   12.40
  -3   1   7  206.98   12.50
  -3  -1  -7  211.68   11.40
   3   1   7  196.68   11.30
  -3   1  -7  199.28   12.60
  -3  -1   7  214.58   12.50
  -3  -1   7  197.18   10.60
   4  -1   7   27.40    8.10
   4   1  -7   33.80    7.10
  -4  -1  -7   34.50    6.70
  -4  -1  -7   29.30    6.20
   4  -1   7   36.40   11.10
   4  -1  -7   40.20    7.20
  -4  -1   7   37.40    3.90
   4  -1  -7   36.80    6.30
  -5   1   7  141.59    8.80
   5   1  -7  139.79   11.00
  -5  -1  -7  127.99   11.00
   5  -1   7  141.39   11.20
   5   1  -7  151.08   10.20
  -5  -1   7  154.88    8.70
  -5   1  -7  150.68   10.60
   5  -1  -7  154.58   10.30
   5  -1  -7  150.18    9.80
   5   1   7  161.88   12.20
  -6  -1  -7   31.60    8.40
   6  -1   7   24.90    7.70
   6  -1   7   30.70    7.00
   6   1  -7   28.70    5.60
  -6   1   7   20.10    4.30
   6   1  -7   27.90    7.50
   6  -1  -7   24.40    5.20
  -6   1  -7   39.40   11.60
  -6  -1   7   21.80    3.70
   6  -1  -7   18.80    3.90
   6   1   7   32.00    8.80
   7   1  -7   44.60    8.00
   7  -1   7   65.79    8.20
  -7  -1  -7   44.40   12.60
   7  -1   7   51.09    7.80
   7   1  -7   56.79    6.40
  -7   1   7   47.80    5.30
   7  -1  -7   54.49    7.20
   7   1   7   63.69    9.30
   7  -1  -7   58.19    6.40
   7   1   7   64.49    7.70
  -7  -1   7   51.09    5.30
  -8   1   7    5.70    2.50
   8  -1   7    9.30    4.00
   8  -1   7    8.80    3.90
   8   1  -7   18.50    6.80
   8   1  -7    7.70    5.50
  -8  -1   7    5.30    2.60
   8   1   7    8.10    4.30
   8  -1  -7   20.10    7.10
   8  -1  -7    4.60    3.10
   9   1  -7   14.10    4.50
   9  -1   7   18.80    5.60
   9  -1   7   13.90    4.80
  -9   1   7    7.50    2.60
   9   1   7    7.20    4.70
   9  -1  -7    9.40    2.30
   9  -1  -7   12.20    3.00
  -9  -1   7   13.40    4.00
   0  -2  -7 1521.85   66.69
   0   2   7 1515.85   66.69
   0   2  -7 1527.95   67.19
   0  -2   7 1439.76   67.59
   1   2  -7  295.87   16.20
  -1  -2  -7  299.47   15.80
   1  -2   7  303.37   16.40
  -1   2   7  310.57   16.00
   1   2   7  332.17   15.40
  -1   2  -7  327.87   16.40
  -1  -2   7  336.37   16.30
  -2  -2  -7   37.20    3.70
   2  -2   7   36.60    5.30
  -2   2   7   37.60    5.10
   2   2  -7   36.60    6.40
   2   2   7   33.60    4.00
  -2  -2   7   25.60    4.90
  -2   2  -7   21.10    5.80
   3  -2   7  387.96   21.30
  -3   2   7  435.56   21.60
  -3   2  -7  377.86   22.00
   3   2   7  431.56   19.50
  -3  -2   7  437.86   21.50
  -3  -2   7  395.56   19.30
   4  -2   7  243.48   14.60
   4   2  -7  232.68   14.20
  -4  -2  -7  229.58   14.20
   4  -2   7  237.08   17.40
  -4  -2  -7  232.58   14.00
  -4   2  -7  260.97   14.50
   4  -2  -7  277.57   14.00
   4  -2  -7  236.48   13.80
   5   2  -7   34.60    6.10
   5  -2   7   30.60    7.40
  -5  -2  -7   30.50    7.50
   5   2  -7   23.30    8.50
  -5  -2   7   42.00    4.20
   5  -2  -7   38.80    6.40
   5   2   7   44.80   10.60
  -5   2  -7   48.80    7.10
   5  -2  -7   31.00    5.40
  -6   2   7   46.00    5.00
   6   2  -7   39.20    6.20
   6   2  -7   45.90    8.80
   6  -2   7   56.99    8.20
  -6  -2  -7   38.90    8.30
   6  -2   7   55.39    7.90
   6  -2  -7   48.50    6.50
  -6  -2   7   52.19    5.00
   6  -2  -7   44.80    6.40
  -6   2  -7   60.19    7.50
   6   2   7   66.89   10.30
   7  -2   7   18.10    4.50
   7   2  -7   17.60    5.20
  -7  -2  -7   18.00    5.90
   7   2  -7   13.50    4.70
   7  -2   7   23.70    7.90
   7   2   7    2.60    5.20
   7  -2  -7   14.20    4.60
  -7  -2   7   11.10    4.00
   7   2   7    3.40    4.50
   8   2  -7   27.40    5.60
   8  -2   7   29.60    6.20
  -8   2   7   23.70    4.00
   8  -2   7   33.10    6.40
   8  -2  -7   31.30    5.60
   8   2   7   30.20    7.10
   8  -2  -7   25.80    5.00
  -8  -2   7   28.20    4.10
   8   2   7   17.20    5.90
   9   2  -7    1.90    2.50
   9  -2   7   -5.10    3.20
  -9   2   7    0.20    2.70
   9  -2   7    1.00    2.60
   9  -2  -7    2.10    2.40
   9   2   7   -0.60    2.80
   9  -2  -7    1.60    2.10
  -9  -2   7    0.80    2.70
   0   3  -7    6.10    2.70
   0   3   7    0.80    1.50
   0  -3   7    0.00    2.00
  -1   3   7  214.98   11.90
   1  -3   7  219.08   12.60
   1   3  -7  200.08   12.60
  -1  -3   7  225.88   12.30
  -1   3  -7  220.08   12.60
   1   3   7  230.28   11.20
   2   3  -7  572.64   28.00
  -2   3   7  534.25   25.40
   2  -3   7  545.35   26.00
  -2   3  -7  499.05   26.00
  -2  -3   7  523.85   25.60
  -2  -3   7  470.15   24.10
   2   3   7  509.55   23.70
  -3   3   7   84.19    8.70
   3  -3   7   99.49    9.80
  -3  -3   7   94.49    5.90
   3  -3  -7   82.89    6.30
  -3  -3   7   86.29    8.70
  -4  -3  -7  145.69   13.80
   4  -3   7  159.28   11.70
  -4  -3  -7  171.78   11.00
   4  -3   7  177.18   19.40
   4   3  -7  167.48   11.70
  -4  -3  -7  163.38   11.10
   4  -3  -7  174.18   10.60
  -4  -3   7  184.98    9.60
  -4   3  -7  173.38   11.10
   4  -3  -7  180.18   10.90
   5  -3   7   88.79    8.20
   5   3  -7   87.59    7.90
   5  -3   7   67.59   10.30
  -5  -3  -7   75.99    8.50
   5  -3  -7   72.29    6.60
  -5   3  -7   87.59    8.40
   5  -3  -7   76.19    7.50
  -5  -3   7   81.69    6.00
   5   3   7   79.09   12.90
  -6  -3  -7   72.69    8.60
   6  -3   7   81.79   10.50
   6   3  -7   88.09    7.80
   6  -3   7   86.19    8.70
  -6  -3   7   87.49    6.50
   6   3   7   79.79   12.10
   6  -3  -7   87.79    7.60
   6  -3  -7   79.29    7.30
  -6   3  -7   83.69    9.00
   7  -3   7    2.00    3.50
   7   3  -7    4.70    3.00
  -7   3   7   14.90    4.30
   7  -3   7   12.10    5.00
  -7  -3  -7   10.30    5.30
   7  -3  -7    1.00    3.00
   7  -3  -7    4.80    3.10
  -7  -3   7    5.60    2.50
   7   3   7    0.00    4.00
   8  -3   7    3.10    4.00
  -8   3   7    4.60    2.60
   8  -3   7    7.20    3.30
   8   3  -7    3.70    2.90
   8  -3  -7    5.70    2.80
   8   3   7    9.70    3.90
  -8  -3   7   11.00    3.70
   8  -3  -7    5.80    2.70
  -9   3   7   23.40    4.30
   9  -3   7   18.90    6.10
   9   3  -7   16.40    3.70
  -9  -3   7   23.80    3.90
   9  -3  -7   19.20    4.20
   9   3   7   15.70    5.40
   9  -3  -7   12.90    4.10
   0  -4   7  438.66   22.10
   0   4   7  452.95   21.30
   0   4  -7  412.16   22.20
   0   4   7  442.56   20.90
  -1   4   7   73.69    6.10
   1   4  -7   72.49    8.50
   1  -4   7   87.59    7.70
  -1   4   7   85.09    7.60
  -1  -4   7   63.39    6.70
   1   4   7   72.59    5.20
  -1   4  -7  106.59   14.20
   1   4   7   72.89    5.50
  -2   4   7  676.63   31.10
   2  -4   7  647.04   31.80
  -2  -4   7  605.34   29.40
   2  -4  -7  599.24   29.40
  -2  -4   7  705.23   31.60
  -3   4   7  134.29   11.20
   3  -4   7  141.29   12.70
   3  -4  -7  108.29    7.30
  -3  -4   7   96.99    6.90
  -3  -4   7  102.29   10.50
   4  -4   7  125.79    9.70
   4   4  -7  112.09    9.30
   4   4  -7  116.89    9.90
  -4  -4  -7  122.69    9.50
  -4  -4  -7  115.89    8.80
  -4  -4  -7  130.09    9.30
   4  -4  -7  114.29    8.70
   4  -4  -7  118.69    8.40
  -4  -4   7  115.49    7.30
  -4   4  -7  101.09    8.90
   4  -4  -7  120.79    7.60
   5  -4   7   88.79    8.50
  -5  -4  -7   93.99    8.40
   5  -4   7   78.19   17.90
   5   4  -7   85.39    8.70
  -5  -4  -7   69.99    8.30
  -5   4  -7  104.69    8.80
   5  -4  -7  101.09    8.00
  -5  -4   7   94.99    6.50
   5  -4  -7   93.09    7.90
  -6  -4  -7   47.60    7.80
   6  -4   7   51.89   10.60
   6   4  -7   41.10    6.70
   6  -4   7   44.40    9.60
   6  -4  -7   52.89    6.30
  -6  -4   7   47.90    5.10
   6  -4  -7   50.89    6.30
  -6   4  -7   39.30    7.70
   7  -4   7   38.90    9.10
  -7   4   7   43.20    5.20
  -7  -4  -7   42.70    8.80
   7   4  -7   43.90    6.10
   7  -4   7   51.59    7.40
   7   4   7   48.90    6.90
   7  -4  -7   42.60    5.90
  -7  -4   7   37.50    4.90
   7  -4  -7   54.99    6.20
   8   4  -7   14.70    4.50
   8  -4   7   18.60    5.40
   8  -4   7    7.90    4.60
  -8   4   7   15.80    4.20
   8  -4  -7   22.80    4.80
  -8  -4   7   12.80    3.90
   8   4   7   21.40    5.50
   9   4  -7   11.40    3.90
   9  -4   7    8.10    2.50
  -9   4   7    7.80    2.90
   9   4   7   10.80    3.90
   9  -4  -7    8.20    2.50
   9  -4  -7   10.20    3.80
  -9  -4   7   15.30    4.20
   0  -5   7  120.49    9.40
   0   5   7  112.39    8.80
   0   5   7  112.89    7.70
  -1   5   7  365.96   17.80
  -1   5   7  353.96   19.30
   1  -5   7  369.46   19.40
  -1  -5   7  315.67   16.80
   1  -5  -7  334.27   17.90
   1   5   7  348.27   16.60
  -1  -5   7  348.97   19.00
   1   5   7  339.47   16.70
  -2   5   7  529.45   27.50
   2  -5   7  524.95   28.70
  -2  -5   7  586.94   26.10
   2  -5  -7  590.24   26.10
  -2  -5   7  561.44   28.30
   3  -5   7  140.59   10.80
  -3  -5  -7  123.79   10.40
   3  -5   7  116.09    9.60
  -3  -5  -7  127.29    9.60
  -3  -5  -7  139.79    8.80
  -3  -5   7  140.89    8.80
  -3   5  -7  135.19    9.60
   3  -5  -7  128.09   10.10
  -3  -5   7  133.99   14.10
   3  -5  -7  142.49    8.20
   3  -5  -7  133.59   10.90
  -4  -5  -7   34.20    7.40
   4  -5   7   38.70   11.60
  -4  -5  -7   52.79    5.90
  -4  -5  -7   42.90    6.40
   4   5  -7   41.50    9.40
   4   5  -7   42.50    6.40
   4  -5   7   53.19    7.40
   4  -5  -7   48.30    6.50
  -4   5  -7   63.29    7.00
  -4  -5   7   59.59    4.80
   4  -5  -7   47.70    7.20
   4  -5  -7   49.60    5.20
   5  -5   7   46.90    7.80
  -5  -5  -7   64.19    8.30
   5   5  -7   56.59    8.00
  -5  -5  -7   59.29    7.20
   5   5  -7   64.99    8.00
  -5  -5   7   74.79    5.80
   5  -5  -7   85.59    7.30
  -5   5  -7   80.19    7.80
   6   5  -7    6.30    3.90
  -6  -5  -7    1.00    3.60
  -6  -5  -7    7.20    4.70
   6  -5   7    2.60    3.30
  -6   5  -7    4.40    4.30
  -6  -5   7    4.70    4.90
   6  -5  -7    2.30    2.90
   6  -5  -7    7.00    3.60
  -7   5   7   51.29    5.20
   7  -5   7   53.59    6.70
   7   5  -7   48.50    6.30
  -7  -5  -7   40.30    8.70
  -7  -5   7   38.70    4.90
   7  -5  -7   44.70    6.20
   7  -5  -7   48.30    6.00
   7   5   7   64.29    6.90
  -8   5   7   15.50    4.20
   8   5  -7   26.40    4.80
   8  -5   7   26.30    7.20
   8  -5  -7   20.30    5.30
  -8  -5   7   17.60    4.20
   8   5   7   25.20    5.10
   9   5  -7    1.20    2.60
  -9   5   7   -3.70    5.10
   9  -5   7   10.40    3.80
   9  -5  -7    2.00    1.90
   9  -5  -7   -0.10    2.60
  -9  -5   7    3.60    3.30
   0   6   7  177.48   11.00
   0   6   7  160.18   12.80
   0  -6   7  193.98   10.30
   0  -6   7  196.38   13.60
  -1   6   7   75.59    7.70
  -1   6   7   85.39   19.10
   1  -6   7   78.69   10.20
   1  -6   7   60.39    6.50
   1  -6  -7   63.99    6.20
  -1  -6   7   81.29    9.50
  -1  -6   7   73.19    5.80
   2  -6   7   74.99    6.80
  -2  -6  -7   74.59    6.50
  -2  -6  -7   84.69    8.20
  -2   6   7   74.79    9.70
   2  -6  -7   79.39    6.10
  -2  -6   7   84.69    5.90
  -2  -6   7   68.19   11.80
  -3  -6  -7  124.49    9.80
   3  -6   7  101.59   10.40
   3  -6   7  105.39    8.20
  -3  -6  -7  121.39    9.10
  -3  -6  -7  130.59    8.10
   3  -6  -7  105.19   10.00
  -3  -6   7  115.59    7.40
   3  -6  -7  111.79    9.30
   3  -6  -7  126.59    7.40
   4   6  -7   32.90    5.60
  -4  -6  -7   20.90    5.30
  -4  -6  -7   25.20    6.20
   4  -6   7   26.30    7.70
   4  -6   7   25.00    6.40
   4  -6  -7   31.30    6.50
   4  -6  -7   34.00    4.90
  -4  -6   7   30.70    4.00
  -4   6  -7   35.90    5.70
   4  -6  -7   27.30    7.50
   5  -6   7   34.60    7.30
   5   6  -7   37.90    6.00
  -5  -6  -7   21.00    4.00
   5  -6   7   43.90    7.10
  -5  -6  -7   37.50    6.30
   5  -6  -7   33.20    6.90
  -5   6  -7   30.60    6.60
  -5  -6   7   31.30    4.40
   5  -6  -7   24.10    5.90
   5  -6  -7   22.10    5.00
  -6  -6  -7   28.20    7.00
  -6  -6  -7   41.50    6.90
   6  -6   7   34.90    6.90
   6   6  -7   29.80    7.40
  -6  -6   7   32.40    4.50
  -6   6  -7   32.40    7.90
   6  -6  -7   33.50    6.90
   6  -6  -7   25.20    6.20
  -7  -6  -7   44.70    8.90
   7  -6   7   51.19    7.30
  -7  -6   7   33.80    4.80
   7  -6  -7   40.50    5.80
   7   6   7   46.00    7.00
  -8   6   7   -2.10    2.70
   8  -6   7    4.60    2.60
   8   6  -7    0.50    3.10
   8  -6  -7    2.40    3.10
   8  -6  -7   12.30    4.10
   8   6   7    1.60    3.00
  -8  -6   7    4.80    2.80
   0  -7   7   13.70    4.30
   0  -7  -7    2.30    4.20
   0  -7   7    8.10    3.90
   0  -7  -7    3.90    4.10
   0   7  -7    5.60    3.00
  -1  -7  -7   85.69    8.00
   1  -7   7   88.89    7.10
  -1   7   7   99.59   10.40
  -1  -7  -7   70.39    7.00
  -1  -7   7   93.29    6.60
   1  -7  -7   96.19    6.70
  -2  -7  -7  147.89   11.90
  -2  -7  -7  165.08   10.40
   2  -7   7  185.28   16.20
   2  -7   7  162.68    9.50
  -2  -7  -7  167.18    9.40
   2  -7  -7  122.69   12.10
   2  -7  -7  140.29    9.10
  -2  -7   7  150.58    9.00
   2  -7  -7  119.29   17.70
   3  -7   7   45.50    8.70
  -3  -7  -7   33.80    4.90
  -3  -7  -7   32.60    6.20
  -3  -7  -7   25.50    5.70
   3  -7   7   22.60    6.20
   3  -7  -7   28.40    4.60
   3  -7  -7   40.00    7.70
  -3  -7   7   40.00    4.60
   3  -7  -7   35.20    8.60
  -4  -7  -7  123.29    9.30
   4  -7   7  131.59   10.00
   4  -7   7  135.49    8.80
   4  -7  -7  118.59    9.60
   4  -7  -7  112.29   10.10
  -4   7  -7  110.59    9.10
  -4  -7   7  113.49    7.80
   4  -7  -7  126.39    8.30
   5  -7   7   92.99    8.90
  -5  -7  -7   90.79    7.20
  -5  -7  -7   95.29    8.20
   5   7  -7   97.49    7.30
   5  -7   7   74.19    8.40
   5  -7  -7   80.09    7.80
   5  -7  -7  100.39    8.90
  -5   7  -7   84.39    8.30
   5  -7  -7  100.09    7.20
  -5  -7   7   85.79    6.90
  -6  -7  -7    5.50    3.10
   6   7  -7    7.20    5.40
   6  -7   7    3.80    3.50
  -6  -7  -7    2.50    3.20
  -6  -7   7    1.50    2.70
   6  -7  -7    4.70    4.30
   6  -7  -7    2.00    2.90
  -6   7  -7   10.00    3.90
   6   7   7    5.90    4.30
   7   7  -7    0.20    4.50
   7  -7   7    5.90    3.00
  -7  -7   7    1.80    2.70
   7  -7  -7    3.90    2.60
   7  -7  -7    3.80    3.70
   7   7   7    2.40    3.90
  -8   7   7   31.70    5.00
   8  -7   7   32.00    5.10
   8  -7  -7   29.50    4.00
   8  -7  -7   21.00    5.70
  -8  -7   7   34.00    4.20
   8   7   7   25.40    5.20
   0  -8  -7  472.65   24.40
   0  -8  -7  472.45   23.30
   0  -8   7  506.65   23.50
   0   8  -7  484.15   23.30
   0  -8   7  500.05   24.40
  -1  -8  -7   36.10    5.30
   1  -8   7   42.20    5.50
  -1  -8  -7   36.90    6.70
   1  -8  -7   28.60    9.50
  -1  -8   7   48.70    7.50
   1  -8  -7   47.80    5.10
  -1  -8   7   49.10    5.30
   1  -8  -7   38.90    7.20
  -1   8  -7   52.09    6.10
  -2  -8  -7    9.20    2.80
  -2  -8  -7    6.80    7.50
  -2  -8  -7    5.50    6.60
  -2  -8  -7    8.20    3.10
   2  -8   7   11.50    3.80
   2  -8  -7    4.70    3.50
  -2  -8   7   11.00    3.20
   2  -8  -7   12.00    5.80
  -2  -8   7    9.30    4.80
  -2   8  -7    7.40    4.40
  -3  -8  -7   16.20    4.40
  -3  -8  -7   13.80    5.50
   3  -8   7    7.70    5.20
   3  -8   7   13.30    4.60
   3  -8  -7   11.60    4.40
  -3  -8   7   14.00    4.40
   3  -8  -7   13.10    3.30
   4  -8   7   87.89    9.20
  -4  -8  -7   99.19    6.90
  -4  -8  -7   96.19    8.10
   4  -8  -7   80.79    6.90
  -4  -8   7   90.59    6.80
  -4   8  -7   73.99    7.90
   4  -8  -7   80.89    8.30
   5  -8   7   27.40    7.20
  -5  -8  -7   31.90    5.40
   5  -8   7   32.20   10.40
   5   8  -7   33.50    5.00
  -5  -8  -7   25.60    6.20
  -5   8  -7   47.60    6.30
  -5  -8   7   35.30    5.20
   5  -8  -7   26.10    5.40
   5  -8  -7   39.60    6.40
   5  -8  -7   37.00    9.30
   6  -8   7   16.50    6.40
  -6  -8  -7   11.40    3.50
   6   8  -7    8.20    3.50
  -6  -8  -7   10.70    3.20
   6  -8  -7    5.40    3.00
   6   8   7   10.70    4.60
  -6  -8   7    8.60    3.00
  -6   8  -7    5.30    3.80
   6  -8  -7    7.90    5.90
   7  -8   7   31.00    5.60
  -7  -8  -7   24.60    7.10
  -7  -8   7   27.50    4.30
   7  -8  -7   29.20    4.90
   7   8   7   25.10    6.20
   8  -8   7    0.90    2.40
  -8  -8   7    4.10    3.00
   8   8   7   -0.50    3.00
   8  -8  -7    1.20    2.00
   0  -9  -7   44.10    6.10
   0  -9  -7   53.29    6.00
   0   9  -7   53.19    5.50
   0  -9   7   60.79    5.70
   0  -9   7   49.90    7.10
   0  -9  -7   38.60    7.30
   1  -9   7   35.00    5.70
  -1  -9  -7   39.60    6.20
  -1  -9  -7   40.50    6.60
  -1  -9  -7   37.70    4.90
   1  -9  -7   34.10    7.50
   1  -9  -7   34.80    5.30
   1  -9  -7   56.39    8.20
  -1   9  -7   38.50    5.80
   2  -9   7   14.50    5.50
  -2  -9  -7   21.70    5.90
  -2  -9  -7   14.70    4.50
  -2  -9  -7   14.60    3.80
  -2   9  -7   12.00    4.40
  -2  -9   7   19.20    4.60
   2  -9  -7   15.10    5.30
  -2  -9   7   29.60    7.90
   3  -9   7   53.99    6.90
   3  -9   7   33.00    9.80
  -3  -9  -7   51.79    5.50
  -3  -9  -7   46.60    6.50
  -3  -9   7   50.19    5.50
  -3  -9   7   53.19   14.50
   3  -9  -7   51.29    5.60
   3  -9  -7   44.60    8.60
   4  -9   7    5.50    4.50
  -4  -9  -7    8.00    3.30
  -4  -9  -7    9.40    2.80
  -4  -9   7   20.10    5.20
   4  -9  -7    6.80    3.40
  -4   9  -7    7.80    3.00
   4  -9  -7    2.80    4.00
  -5  -9  -7   50.39    6.50
  -5  -9  -7   53.89    5.20
   5  -9   7   52.19    7.90
   5  -9   7   60.89    8.00
   5   9  -7   50.99    5.20
  -5  -9   7   45.10    5.40
   5  -9  -7   32.10    6.70
  -5   9  -7   52.29    6.30
   5   9   7   27.50    8.70
   5  -9  -7   46.70    5.70
  -6  -9  -7   21.70    4.80
  -6  -9  -7   17.20    6.10
   6  -9   7   14.20    3.40
   6   9  -7   12.00    2.80
  -6   9  -7   12.90    4.00
  -6  -9   7   16.20    4.50
   6   9   7   11.90    4.90
  -7  -9  -7   52.19    7.20
   7  -9   7   47.60    5.80
   7   9   7   46.50    6.40
  -7  -9   7   43.60    4.90
   7  -9  -7   53.19    5.10
   0 -10  -7  447.76   23.40
   0  10  -7  435.96   23.60
   0 -10  -7  478.85   22.60
   0 -10   7  451.65   23.30
   0 -10   7  481.25   22.80
  -1 -10  -7   48.60    6.30
  -1 -10  -7   42.50    6.60
  -1 -10  -7   45.10    5.60
   1 -10   7   40.20    5.90
   1 -10  -7   29.60    7.10
   1 -10  -7   25.80    8.60
  -1 -10   7   49.60    5.30
  -1 -10   7   38.60    7.20
   1 -10  -7   40.60    5.80
  -2 -10  -7   28.60    5.90
  -2 -10  -7   23.40    4.70
  -2 -10  -7   36.10    6.90
   2 -10   7   28.60    5.70
  -2 -10   7   41.80    7.70
  -2  10  -7   42.70    7.70
  -2 -10   7   35.70    5.20
   2 -10  -7   29.50   11.00
   2 -10  -7   22.20    6.00
  -3 -10  -7  148.09   10.50
  -3 -10  -7  148.29    9.30
   3 -10   7  158.78   10.90
   3 -10  -7  153.88    9.60
  -3 -10   7  154.48    9.80
  -3 -10   7  134.19   11.90
   4 -10   7   20.60    6.40
   4 -10   7   55.09   10.00
  -4 -10  -7   34.10    6.50
  -4 -10  -7   41.70    4.90
   4  10  -7   43.80    4.70
   4 -10  -7   33.10    7.70
  -4 -10   7   31.40    4.90
   4 -10  -7   30.50    5.40
  -4  10  -7   40.10    5.90
   5 -10   7   24.80    7.50
   5  10  -7   31.40    4.30
  -5 -10  -7   29.80    4.40
  -5 -10  -7   22.50    5.50
   5  10   7   17.10    6.90
  -5  10  -7   30.10    5.60
   5 -10  -7   22.80    5.30
   5 -10  -7   30.10    6.50
  -6 -10  -7    1.80    2.80
   6 -10   7    4.00    3.20
   6  10  -7   -3.20    2.40
  -6 -10  -7    3.90    2.40
  -6  10  -7    2.50    3.40
  -6 -10   7   -0.70    2.70
   6 -10  -7    6.10    2.80
   6  10   7    1.40    5.30
  -7 -10  -7    4.10    5.40
   7 -10   7    2.70    2.60
  -7 -10   7    5.70    3.00
   7 -10  -7    3.00    2.40
   0 -11   7   38.10    5.70
   0 -11  -7   46.00    7.10
   0 -11   7   33.00    6.50
   0 -11  -7   34.40    5.90
   0  11  -7   32.90    4.90
   0 -11  -7   48.40    6.80
  -1 -11  -7   74.09    7.70
  -1 -11  -7   82.89    6.90
  -1 -11  -7   80.39    8.20
   1 -11   7   84.49    7.50
   1 -11  -7   68.09    7.80
   1 -11  -7   85.79    8.50
  -1 -11   7   88.99    8.40
  -1 -11   7   87.39    7.10
   1 -11  -7   84.29    7.20
  -1  11  -7   82.69    6.90
  -2 -11  -7  118.19    9.00
   2 -11   7  108.99    9.00
  -2 -11  -7  118.49    8.20
   2 -11  -7  120.49   12.10
  -2 -11   7  122.29   10.00
   2 -11  -7  124.89   11.30
  -2  11  -7  121.09   10.40
  -3 -11  -7   86.29    6.50
   3 -11   7   94.79    8.10
  -3 -11  -7   78.89    7.60
  -3 -11   7   71.49    6.80
  -3 -11   7   89.49    9.10
   3 -11  -7   76.89    6.70
   4 -11   7   10.40    4.80
   4  11  -7   13.50    3.90
  -4 -11  -7    8.40    2.60
  -4 -11   7    9.20    3.50
  -4  11  -7   18.40    5.50
   4 -11  -7   10.00    3.60
   5 -11   7   12.90    5.80
  -5 -11  -7   21.50    5.10
   5  11  -7   20.90    3.70
   5 -11   7   32.80    8.40
  -5 -11   7   14.90    4.40
   5 -11  -7   10.00    4.00
   5 -11  -7   16.80    5.30
  -6 -11  -7   33.70    3.90
   6  11  -7   35.00    4.00
   6 -11   7   21.70    6.50
  -6 -11  -7   37.70    5.10
  -6  11  -7   39.40    6.60
   6 -11  -7   35.60    5.60
  -6 -11   7   38.10    5.00
   0 -12  -7  121.49    8.30
   0 -12   7  110.69    8.50
   0 -12  -7  126.09    8.80
   0  12  -7  112.99    7.60
   0 -12  -7  117.49    9.20
  -1 -12  -7    9.10    3.20
   1  12  -7    9.10    2.50
   1 -12   7    7.30    3.90
  -1 -12  -7    5.10    4.60
   1 -12  -7    7.60    4.20
  -1 -12   7    5.70    3.40
  -1  12  -7   14.30    3.20
   1 -12  -7    8.40    4.20
  -1 -12   7   18.60    5.90
   1 -12  -7    8.10    3.80
  -2 -12  -7   -1.60    2.80
  -2 -12  -7    0.40    4.90
  -2 -12  -7   -0.20    2.20
   2 -12   7    3.10    4.00
  -2 -12   7    1.10    3.20
   2 -12  -7    4.10    3.60
   2 -12  -7   -1.60    4.60
  -2 -12   7    5.70    3.20
  -3 -12  -7    6.30    3.10
   3 -12   7    2.00    4.10
  -3 -12  -7    0.20    2.60
   3  12  -7    2.80    2.00
  -3 -12   7    4.00    3.10
   3 -12  -7   -5.70    3.70
   4  12  -7    3.00    2.80
   4 -12   7   -4.50    4.50
  -4  12  -7    3.00    2.90
  -4 -12   7   -0.60    3.10
   4 -12  -7    1.10    3.70
   5  12  -7   26.00    3.30
  -5 -12  -7   31.80    3.80
  -5 -12  -7   17.50    4.50
   5 -12  -7   22.60    5.50
  -5 -12   7   23.70    4.50
  -5  12  -7   26.60    4.80
  -6 -12  -7    0.00    2.50
  -6 -12  -7    2.30    1.70
  -6 -12   7    5.30    3.00
   0 -13   7   14.90    5.70
   0 -13  -7   16.10    6.20
   0  13  -7   24.70    4.20
   0 -13  -7   30.80    5.20
   0 -13  -7   18.70    5.90
   1  13  -7   47.40    4.90
   1 -13   7   49.10    6.20
  -1 -13  -7   40.30    7.30
  -1 -13  -7   46.90    6.20
  -1 -13  -7   49.60    5.30
   1 -13  -7   50.09    6.70
  -1 -13   7   53.49    5.80
  -1  13  -7   61.39    5.90
   1 -13  -7   62.19    7.00
  -2 -13  -7   41.90    4.70
   2 -13   7   36.10    6.70
  -2 -13  -7   34.10    6.00
   2  13  -7   45.40    4.40
   2 -13  -7   27.30    8.60
  -2 -13   7   32.50    5.10
   2 -13  -7   29.40    6.10
   3  13  -7   12.10    3.80
   3 -13   7    8.00    4.50
  -3 -13  -7   12.80    5.20
  -3 -13  -7   11.00    3.90
   3 -13  -7    6.90    3.60
  -3 -13   7   12.00    3.40
  -4 -13  -7    1.70    2.30
   4 -13   7    7.00    5.60
  -4 -13  -7    3.60    2.10
   4  13  -7    2.30    2.00
   4 -13  -7    2.00    4.00
  -4 -13   7    0.90    3.10
  -4  13  -7   -2.30    2.10
  -5 -13  -7   11.20    3.80
  -5 -13  -7    5.70    1.70
   5  13  -7   11.50    2.80
  -5  13  -7    3.70    2.60
  -5 -13   7    5.70    3.00
   0 -14  -7   32.40    5.20
   0 -14   7   32.70    5.80
   0 -14  -7   30.90    7.40
   0 -14  -7   34.60    5.10
   0  14  -7   28.40    4.40
   1 -14   7   11.30    3.80
  -1 -14  -7   11.40    4.50
  -1 -14  -7   16.60    4.20
   1  14  -7   17.50    3.40
  -1  14  -7   15.80    5.20
   1 -14  -7   10.30    4.60
   1 -14  -7    9.80    3.20
  -2 -14  -7   16.60    3.70
   2  14  -7   16.50    3.10
  -2 -14  -7   17.00    4.50
   2 -14   7   20.40    6.80
  -2 -14   7   13.30    4.80
   2 -14  -7   20.60    7.90
   2 -14  -7   21.50    6.70
  -3 -14  -7    2.40    2.10
   3  14  -7    1.40    1.60
   3 -14   7    5.00    5.00
  -3 -14  -7    0.00    1.70
  -3  14  -7    2.20    2.20
  -3 -14   7   -2.60    3.40
   3 -14  -7    0.60    4.30
  -4 -14  -7   11.60    2.60
   4  14  -7    7.20    2.50
  -4 -14  -7   12.70    3.60
  -4  14  -7    6.50    2.20
   4 -14  -7    5.50    4.80
  -4 -14   7    9.40    3.30
   0 -15   7    5.70    3.90
   0 -15  -7    2.80    2.80
   0  15  -7    0.80    2.10
   0 -15  -7   12.60    4.30
   1  15  -7    2.60    1.80
  -1 -15  -7    3.40    2.30
  -1 -15  -7    3.60    2.00
   1 -15   7   12.60    4.70
   1 -15  -7    2.30    2.80
  -1 -15   7   -0.30    3.70
  -2 -15  -7   11.80    3.50
   2 -15   7    5.40    5.20
  -2 -15  -7   15.80    2.90
   2  15  -7   17.60    2.80
  -2 -15   7   21.20    5.50
   2 -15  -7   21.80    8.30
   3  15  -7    6.70    2.40
  -3 -15  -7    4.40    1.90
  -3 -15  -7    9.20    2.40
  -3 -15   7   17.00    5.20
  -3  15  -7    5.10    1.80
   0 -16  -7    1.10    2.20
   0  16  -7   -1.40    2.40
  -1 -16  -7    4.00    2.00
   1  16  -7    4.70    2.40
   1 -16  -7    3.00    3.00
   0   0   8  663.03   30.90
   0   0  -8  647.24   30.80
  -1   0   8    4.10    2.00
  -1   0  -8    2.30    2.40
   1   0   8    1.30    2.10
   1   0  -8    2.60    2.60
   2   0   8  355.76   18.50
  -2   0  -8  342.97   18.10
  -2   0   8  365.26   18.60
   3   0   8  121.79    9.70
  -3   0   8  111.49    7.40
  -3   0  -8  122.69   11.30
  -3   0   8  131.89   10.60
   4   0   8   13.00    4.70
   4   0  -8    7.70    3.70
  -4   0  -8   19.70    6.90
   4   0  -8    6.90    3.50
  -4   0  -8   10.50    3.50
   5   0   8  204.58   13.30
  -5   0  -8  216.38   12.40
   5   0  -8  185.88   12.00
   5   0  -8  183.58   11.80
  -5   0   8  183.68   10.60
   6   0  -8   95.69    7.90
  -6   0   8  106.49    7.10
   6   0  -8   99.99    8.40
   6   0   8   78.89    9.50
  -6   0  -8  100.69    9.30
   7   0  -8   -0.50    3.20
  -7   0   8    6.80    2.60
   7   0   8    3.30    4.20
   7   0   8    1.00    4.00
  -7   0  -8   11.20    4.70
   7   0  -8   -0.70    2.90
   8   0  -8   25.50    5.00
  -8   0   8   27.40    4.10
   8   0   8   25.00    6.70
   8   0   8   21.00    5.80
   9   0   8    6.00    2.60
   9   0   8    3.20    3.80
   9   0  -8    6.10    2.00
   9   0  -8    1.90    3.70
  -9   0   8   12.20    4.30
   0  -1  -8  103.59    7.10
   0   1   8   92.79    7.50
   0  -1   8   96.79    7.10
   0   1  -8  100.99    7.50
   1  -1   8 1126.39   53.29
  -1   1   8 1177.68   53.29
   1   1  -8 1117.99   53.49
  -1  -1  -8 1142.09   52.69
  -1   1  -8 1190.08   53.29
  -1  -1   8 1205.08   53.49
   1   1   8 1216.08   53.09
   1  -1  -8 1207.68   53.49
   2  -1   8  589.64   28.80
  -2  -1  -8  594.54   27.90
  -2   1   8  602.84   29.00
  -2   1  -8  565.04   28.60
   2   1   8  613.64   28.30
  -2  -1   8  615.94   29.10
  -3   1   8  441.66   23.10
   3  -1   8  429.16   22.50
  -3  -1   8  410.06   22.80
  -3   1  -8  409.76   24.10
  -3  -1   8  437.76   20.40
   3   1   8  452.95   21.80
  -4   1   8  125.29    8.50
   4   1  -8  129.29    9.50
  -4  -1  -8  132.29   10.00
  -4  -1  -8  153.28    9.50
   4  -1   8  131.39   10.30
   4   1  -8  129.49   10.60
   4  -1  -8  130.19    9.60
  -4   1  -8  124.79   10.40
   4  -1  -8  136.89    9.10
  -4   1  -8  131.29    9.70
  -4  -1   8  133.59    7.90
   5   1  -8   20.00    7.30
   5  -1   8   19.30    7.30
  -5   1   8   27.40    4.20
   5   1  -8   19.20    5.80
  -5  -1  -8   36.00    7.20
   5   1   8   26.10    8.90
  -5   1  -8   23.80    6.00
   5  -1  -8   34.10    5.60
  -5  -1   8   17.60    4.00
   5  -1  -8   18.90    6.40
   6  -1   8   90.49    9.20
  -6   1   8   92.89    6.40
   6  -1   8   72.89    8.70
   6   1  -8   79.69    8.60
  -6  -1  -8   87.69    8.50
   6   1  -8   79.89    7.40
  -6  -1   8   86.79    6.40
  -6   1  -8   70.19    9.80
   6  -1  -8   79.69    7.40
   6   1   8   63.99    9.10
   6  -1  -8   79.09    7.90
   7  -1   8   40.70    7.80
   7   1  -8   46.10    7.40
   7  -1   8   41.80    7.70
  -7  -1  -8   48.10    8.60
   7   1  -8   45.90    5.70
  -7   1   8   43.00    5.10
   7  -1  -8   49.60    6.60
   7   1   8   36.60    6.90
   7   1   8   32.40    8.40
   7  -1  -8   38.60    5.90
  -7  -1   8   39.20    5.00
  -7   1  -8   46.60    8.90
  -8   1   8   20.70    4.10
   8  -1   8   22.30    6.30
   8   1  -8   21.70    6.80
   8   1  -8   22.90    4.90
   8  -1   8   26.30    6.30
   8   1   8   26.10    7.10
   8   1   8   19.40    6.00
   8  -1  -8   25.10    5.40
  -8  -1   8   22.30    4.10
   8  -1  -8   26.20    5.10
  -9   1   8   12.70    4.20
   9   1  -8   11.10    3.40
   9  -1   8   10.50    3.00
   9  -1   8   19.80    4.80
   9   1   8    6.00    2.40
   9  -1  -8   10.20    3.40
  -9  -1   8   12.60    4.30
   9  -1  -8   13.10    3.50
   0  -2   8  135.49    8.80
   0   2   8  120.99    7.90
   0  -2  -8  127.39    8.20
   0   2  -8  119.69    9.10
   1   2  -8  226.98   14.20
  -1   2   8  252.47   13.20
   1  -2   8  249.38   13.80
  -1  -2  -8  249.38   12.60
   1   2   8  235.08   12.70
  -1  -2   8  239.98   13.70
  -1   2  -8  246.18   14.00
  -2  -2  -8   92.89    6.50
  -2   2   8   93.49    8.20
   2  -2   8   84.59    8.30
  -2   2  -8   96.59    9.60
  -2  -2   8   95.29    8.10
   2   2   8   95.19    7.20
  -3   2   8  250.47   15.90
   3  -2   8  238.38   15.50
  -3  -2   8  244.18   12.20
  -3  -2   8  220.68   15.40
   4   2  -8   57.59    6.70
  -4  -2  -8   48.30    7.50
  -4  -2  -8   48.20    7.50
   4  -2   8   52.59   20.40
   4   2  -8   55.19   10.10
   4  -2   8   49.40    7.80
  -4  -2  -8   47.60    8.80
  -4   2  -8   56.49    7.20
   4  -2  -8   60.99    5.90
  -4  -2   8   57.79    4.90
   4   2   8   45.90   10.40
   4  -2  -8   60.09    6.60
   5  -2   8   54.19    7.40
   5   2  -8   47.40    6.20
   5   2  -8   41.50    8.80
  -5  -2  -8   39.60    7.20
  -5  -2   8   37.10    4.40
   5   2   8   29.40   10.00
   5  -2  -8   52.89    6.50
  -5   2  -8   27.20    6.50
   5  -2  -8   36.60    5.60
   6  -2   8  228.68   14.00
  -6   2   8  246.38   13.20
   6  -2   8  221.48   14.50
   6   2  -8  240.98   13.80
  -6  -2  -8  238.18   14.30
   6   2  -8  239.98   15.00
   6   2   8  251.07   14.80
  -6   2  -8  236.68   14.00
  -6  -2   8  243.18   13.10
   6  -2  -8  237.28   13.70
   6  -2  -8  229.88   13.90
   7  -2   8   39.90    7.40
  -7  -2  -8   38.00    8.80
  -7   2   8   42.70    4.90
   7  -2   8   41.10    7.40
   7   2  -8   22.40    8.60
   7   2  -8   40.40    5.70
  -7   2  -8   29.80    8.90
  -7  -2   8   33.40    4.40
   7  -2  -8   39.10    5.60
   7  -2  -8   42.40    6.00
   7   2   8   52.39    9.80
   8   2  -8    2.80    2.40
   8  -2   8    1.20    3.70
   8  -2   8    1.30    3.10
  -8   2   8   -0.20    2.60
   8   2   8   -2.10    3.20
  -8  -2   8    3.20    2.70
   8  -2  -8   -0.60    2.50
   8   2   8    0.70    5.30
   8  -2  -8   -1.60    2.50
   9  -2   8   -1.90    3.20
   9   2  -8    3.80    2.10
  -9   2   8    3.80    2.90
   9  -2   8    1.60    2.50
   9  -2  -8    4.30    3.20
  -9  -2   8    6.90    3.00
   9  -2  -8    2.30    2.30
   9   2   8    3.00    3.90
   0  -3   8  535.25   27.30
   0   3   8  573.84   26.40
   1  -3   8   10.10    3.10
  -1   3   8    6.60    2.60
  -1  -3   8    2.50    2.50
   1   3   8    2.90    2.10
   2  -3   8  252.57   14.80
  -2   3   8  243.38   14.00
   2   3   8  245.58   12.60
  -2  -3   8  246.18   14.50
  -2  -3   8  209.98   12.50
  -3  -3  -8   44.90    7.00
   3  -3   8   43.50   10.60
  -3  -3  -8   31.70    6.90
  -3  -3   8   49.99   12.10
  -3  -3   8   39.40    4.50
  -3   3  -8   38.60    6.80
   3  -3  -8   42.50    7.50
   3  -3  -8   34.40    7.10
   4   3  -8  180.28   11.70
  -4  -3  -8  197.18   12.00
  -4  -3  -8  176.08   11.40
   4   3  -8  169.78   12.80
  -4  -3  -8  188.48   11.80
   4  -3   8  213.98   12.40
   4   3  -8  178.88   14.90
   4   3   8  162.68   14.70
   4  -3  -8  188.18   11.10
  -4   3  -8  196.78   11.90
   4  -3  -8  183.88   11.50
  -4  -3   8  197.88   10.30
   5  -3   8    0.10    3.80
  -5  -3  -8    0.70    3.50
   5   3  -8    6.60    3.70
  -5  -3  -8    8.70    4.20
   5   3  -8    1.90    5.30
   5   3   8    9.60    6.00
   5  -3  -8    2.20    3.00
  -5  -3   8    3.00    2.30
   5  -3  -8    3.90    3.40
  -5   3  -8   -5.20    3.60
   6  -3   8   38.60    9.10
   6   3  -8   36.80    6.20
  -6   3   8   31.90    5.10
   6  -3   8   32.40    7.20
  -6  -3  -8   21.80    6.90
   6  -3  -8   39.00    5.80
   6  -3  -8   41.90    6.00
  -6   3  -8   45.00    6.90
   6   3   8   34.10   11.00
  -6  -3   8   42.50    4.90
  -7  -3  -8    4.90    4.20
   7  -3   8   -3.50    3.40
   7  -3   8   -0.20    4.90
   7   3  -8    1.70    3.00
  -7   3   8   -3.40    2.70
  -7   3  -8   -1.20    4.80
   7  -3  -8    4.10    3.50
   7   3   8    1.40    3.90
   7  -3  -8   -2.30    2.60
  -7  -3   8   -1.80    2.70
   8   3  -8   73.99    5.90
  -8   3   8   63.39    5.30
   8  -3   8   54.89    6.90
   8  -3   8   65.69    6.40
   8   3   8   54.59    6.40
   8  -3  -8   65.59    5.70
  -8  -3   8   64.49    5.50
   8  -3  -8   67.29    7.40
   9  -3   8    3.80    2.40
  -9   3   8   16.60    4.80
   9   3  -8    6.70    2.10
  -9  -3   8   12.00    4.60
   9  -3  -8    3.50    2.20
   9  -3  -8    5.70    2.20
   9   3   8    2.00    2.30
   0  -4   8   -1.70    3.10
   0   4   8    5.10    2.50
  -1   4   8 1020.00   49.50
  -1   4   8 1092.99   48.50
  -1  -4   8 1065.49   49.50
   1   4   8 1049.89   47.60
  -2   4   8   29.20    7.80
   2  -4   8   36.50    8.80
  -2  -4   8   35.40    5.10
  -2  -4   8   50.69    8.20
   3   4  -8   15.60    3.80
   3  -4   8   19.90    4.80
  -3  -4  -8   13.30    4.50
  -3  -4  -8   15.20    3.60
  -3  -4  -8   16.70    5.30
  -3   4  -8   28.20    5.70
   3  -4  -8   30.90    6.70
  -3  -4   8   13.50    4.00
   3  -4  -8   14.70    4.80
   3  -4  -8    9.60    3.70
   4   4  -8   93.19    7.90
   4   4  -8   95.29    9.20
  -4  -4  -8   96.89    8.50
  -4  -4  -8  104.59    8.50
  -4  -4  -8   94.19    7.90
   4  -4   8   94.69    9.30
   4  -4  -8  109.09    8.10
   4  -4  -8   99.59    8.20
  -4  -4   8  105.99    6.90
  -4   4  -8   96.39    8.20
   5   4  -8   62.89    7.70
   5  -4   8   71.19    8.00
  -5  -4  -8   62.79   10.40
  -5  -4  -8   63.99    7.60
  -5  -4   8   86.49    6.10
   5  -4  -8   66.89    7.20
   5  -4  -8   87.99    7.50
   6  -4   8    5.10    5.70
   6   4  -8    5.80    3.50
  -6  -4  -8    2.50    3.60
   6  -4   8    5.20    6.40
   6  -4  -8    0.40    3.00
   6  -4  -8    4.30    3.30
  -6  -4   8   -0.40    4.90
   7   4  -8    4.20    3.00
   7  -4   8    2.00    3.30
   7  -4   8   15.60    6.10
  -7  -4  -8    7.70    3.90
   7   4   8    2.20    3.70
  -7  -4   8    2.30    2.80
  -7   4  -8    0.60    5.20
   7  -4  -8    5.00    2.70
   7  -4  -8    3.00    3.10
   8   4  -8   17.70    4.60
  -8   4   8   18.00    4.20
   8  -4   8    9.30    2.90
   8   4   8   10.00    3.80
   8  -4  -8   14.20    4.30
   8  -4  -8   13.50    4.90
  -8  -4   8   19.50    4.10
   9   4  -8    4.30    2.30
   9  -4   8    4.20    2.40
   9  -4  -8    4.20    2.00
   9  -4  -8    6.00    2.30
   9   4   8    2.30    2.10
   0  -5   8   37.60    8.20
   0   5   8   21.20    4.80
   0   5   8   32.10    6.00
  -1   5   8  388.66   18.30
   1  -5   8  395.66   20.60
  -1  -5   8  332.37   19.50
   1   5   8  301.77   17.00
  -1  -5   8  279.27   16.60
   2   5  -8   10.10    3.10
  -2  -5  -8    4.90    3.70
  -2  -5  -8   21.10    7.90
  -2  -5  -8    8.50    3.10
  -2   5   8    8.30    4.70
  -2  -5   8   14.60    3.30
  -3  -5  -8  256.17   14.30
  -3  -5  -8  253.17   13.50
  -3  -5  -8  254.17   14.50
   3  -5   8  278.97   15.40
   3   5  -8  268.47   13.50
   3  -5  -8  237.98   14.50
  -3   5  -8  237.28   14.00
   3  -5  -8  241.78   13.50
   3  -5  -8  241.28   14.20
  -3  -5   8  263.07   13.20
   4  -5   8  117.49    9.80
   4   5  -8  119.39   11.00
  -4  -5  -8  108.49    8.10
  -4  -5  -8  113.69    9.10
  -4  -5  -8  107.69    8.90
   4   5  -8  112.29    8.40
  -4  -5   8  126.89    7.80
   4  -5  -8  132.59    9.30
   4  -5  -8  124.49    8.90
  -4   5  -8  118.49    8.70
   4  -5  -8  120.19    8.10
  -5  -5  -8   41.30    5.90
  -5  -5  -8   40.00    6.70
   5   5  -8   49.80    7.50
   5   5  -8   35.20    6.80
   5  -5   8   25.90    7.10
  -5  -5   8   37.20    5.00
  -5   5  -8   46.90    6.80
   5  -5  -8   37.40    6.00
   5  -5  -8   42.90    6.20
  -6  -5  -8   -6.10    4.00
  -6  -5  -8    0.00    3.40
   6  -5   8   -1.30    3.50
   6   5  -8   -0.90    3.80
   6  -5  -8    1.40    3.40
  -6  -5   8    1.80    2.80
   6  -5  -8    0.20    2.80
  -6   5  -8   -2.00    3.50
   7  -5   8   -0.40    3.60
   7   5  -8   -4.80    3.30
  -7   5   8    0.10    3.00
   7  -5  -8    2.00    3.40
   7  -5  -8    3.30    2.70
  -7   5  -8    7.50    5.70
  -7  -5   8   -0.80    2.60
   7   5   8   -1.60    3.60
   8   5  -8    5.20    2.80
   8  -5   8    7.30    2.70
  -8   5   8    6.80    3.00
   8   5   8    3.90    3.10
   8  -5  -8    4.30    2.80
   8  -5  -8   10.00    3.90
  -8  -5   8   12.30    4.20
   0   6   8  246.18   14.60
   0  -6   8  233.08   13.00
   0   6  -8  227.98   12.70
   1   6  -8   37.50    5.10
  -1  -6  -8   31.90    7.50
  -1   6   8   39.50    9.20
  -1  -6  -8   41.80    5.50
  -1  -6   8   37.90    5.40
  -2  -6  -8   23.30    6.20
   2   6  -8   15.80    4.50
   2  -6   8   17.50    5.60
  -2  -6  -8   16.00    4.70
  -2  -6  -8   23.10    7.30
   2  -6  -8    9.00    4.10
  -2  -6   8   13.20    4.60
   2  -6  -8   20.40    7.80
   2  -6  -8    9.50    3.60
  -3  -6  -8   94.19    8.30
  -3  -6  -8   90.99    8.80
   3  -6   8   89.39    9.70
   3   6  -8   98.09    7.10
  -3  -6  -8   90.79    7.20
   3  -6  -8   86.99    8.50
  -3  -6   8  100.69    6.90
  -3   6  -8  101.69    8.00
   3  -6  -8   97.89    9.10
   3  -6  -8  106.89    7.20
  -4  -6  -8    7.90    3.00
  -4  -6  -8    6.00    3.10
   4  -6   8    1.60    3.70
  -4  -6  -8   -0.20    3.90
   4   6  -8    2.90    2.70
   4  -6  -8    5.80    4.30
   4  -6  -8   -2.30    3.40
  -4  -6   8    3.30    2.80
   4  -6  -8    7.00    3.30
  -5  -6  -8   27.60    6.40
   5  -6   8   36.20    6.90
  -5  -6  -8   25.50    5.90
   5   6  -8   36.80    7.90
   5   6  -8   22.50    5.90
   5  -6  -8   29.20    6.20
  -5   6  -8   33.00    6.50
   5  -6  -8   29.00    6.60
  -5  -6   8   41.40    4.70
  -6  -6  -8   60.29    7.30
   6  -6   8   57.49    8.40
   6   6  -8   64.19    7.80
  -6  -6  -8   72.59    7.50
  -6  -6   8   65.79    6.00
   6  -6  -8   62.49    6.90
   6  -6  -8   70.19    7.20
  -6   6  -8   61.19    8.30
  -7   6   8   37.70    4.80
  -7  -6  -8   35.40    6.70
   7   6  -8   27.40    6.40
  -7   6  -8   25.70    6.50
   7  -6  -8   34.30    5.60
  -7  -6   8   32.40    4.60
   8  -6   8    5.00    3.40
  -8   6   8    3.50    3.00
   8   6  -8   17.90    5.80
   8  -6  -8    4.50    2.00
   8   6   8    5.00    3.10
  -8  -6   8    1.30    3.10
   8  -6  -8    0.00    2.90
   0  -7  -8   -2.20    3.30
   0   7  -8   -0.90    2.60
   0  -7   8    0.60    3.80
   0  -7  -8    2.10    5.80
   0  -7  -8   -3.50    4.40
   1   7  -8   13.60    4.30
  -1  -7  -8   21.10    5.70
  -1  -7  -8   10.50    3.10
  -1  -7  -8   16.20    5.90
   1  -7   8   10.90    4.40
   1  -7  -8   21.10    7.10
  -1   7  -8   20.90    5.60
   1  -7  -8   11.70   10.00
   1  -7  -8   16.10    4.80
   2  -7   8   13.30    4.70
  -2  -7  -8   15.10    4.40
   2  -7   8    9.80    5.70
  -2  -7  -8   17.70    5.30
   2   7  -8   12.50    4.20
  -2  -7  -8    6.40    3.10
   2  -7  -8   21.90    8.30
   2  -7  -8    8.20    3.80
   2  -7  -8   12.90    4.40
  -2  -7   8   10.90    3.30
  -2   7  -8   13.70    3.90
   3  -7   8  121.19   10.70
  -3  -7  -8  129.69    8.80
  -3  -7  -8  128.09   10.60
   3   7  -8  138.09    8.80
  -3  -7  -8  132.89    9.80
   3  -7  -8  161.68    9.00
   3  -7  -8  164.38   10.20
   3  -7  -8  147.79   10.50
  -3  -7   8  150.78    8.90
   4   7  -8   30.40    5.10
  -4  -7  -8   24.60    4.80
   4  -7   8   35.30    7.40
  -4  -7  -8   40.00    6.10
  -4  -7   8   33.70    4.90
   4  -7  -8   27.80    5.60
   4  -7  -8   30.10    7.30
  -4   7  -8   29.40    5.80
   4  -7  -8   34.50    6.70
  -5  -7  -8  101.39    7.40
  -5  -7  -8   89.69   10.40
   5  -7   8   88.49    8.50
   5   7  -8   84.99    7.00
   5  -7  -8   98.59    8.40
   5  -7  -8   91.09    8.10
  -5   7  -8  101.79    8.20
   6  -7   8    8.60    3.50
  -6  -7  -8    3.70    3.10
  -6  -7  -8    2.10    3.10
   6  -7  -8    6.20    3.90
  -6   7  -8    2.20    3.40
   6  -7  -8    4.20    2.80
   6   7   8    9.60    4.20
  -6  -7   8    5.90    2.90
  -7   7   8    8.50    3.10
  -7  -7  -8    6.20    3.60
   7  -7   8    7.80    2.90
   7   7   8    5.90    3.40
   7  -7  -8    7.80    3.50
  -7  -7   8    4.60    3.00
   7  -7  -8    5.20    2.40
  -8   7   8   -5.80    3.30
   8  -7   8   -3.60    2.30
   8   7   8    1.10    2.90
  -8  -7   8   -3.40    3.30
   8  -7  -8    2.50    3.90
   8  -7  -8    2.40    2.00
   0  -8  -8    3.90    3.20
   0  -8   8    1.60    3.60
   0   8  -8   -2.60    2.50
   0  -8  -8   11.30    3.90
   0  -8  -8   10.70    6.20
   1  -8   8   35.30    6.10
  -1  -8  -8   27.20    6.00
  -1  -8  -8   27.80    6.20
  -1  -8  -8   28.80    5.10
   1   8  -8   29.40    4.50
   1  -8  -8   35.00    6.50
  -1  -8   8   30.70    5.30
   1  -8  -8   27.50    9.20
   1  -8  -8   27.80    7.20
  -1   8  -8   25.60    5.60
   1  -8  -8   30.00   10.30
  -2  -8  -8   76.89    6.40
   2  -8   8   60.99   13.60
  -2  -8  -8   82.09    7.70
   2   8  -8   81.89    6.20
  -2  -8  -8   82.89    9.70
   2  -8   8   78.19    7.10
  -2   8  -8   85.99    7.90
   2  -8  -8   78.89    6.80
  -2  -8   8   84.99    6.60
   2  -8  -8   85.69   11.20
   2  -8  -8   73.79   10.50
   3  -8   8   -2.90    4.80
  -3  -8  -8   14.00    5.30
  -3  -8  -8    7.80    2.70
  -3  -8  -8   11.30    3.20
   3   8  -8    5.30    2.60
   3  -8   8    6.60    4.80
   3  -8  -8   12.40    4.80
  -3  -8   8    8.60    3.10
   3  -8  -8    6.60    5.20
   3  -8  -8    9.90    5.60
  -4  -8  -8   17.50    5.00
  -4  -8  -8   14.90    5.70
   4  -8   8   29.30    8.10
   4   8  -8   11.80    4.40
  -4  -8   8   12.60    4.80
   4  -8  -8   17.20    6.60
   4  -8  -8    6.70    3.80
   4  -8  -8    9.90    5.30
  -5  -8  -8   59.99    5.90
  -5  -8  -8   55.99    6.80
   5   8  -8   46.60    5.50
   5  -8   8   53.99    7.60
   5  -8  -8   50.99    6.00
   5  -8  -8   52.79    8.40
  -5   8  -8   51.09    6.60
   5  -8  -8   60.49    6.80
  -5  -8   8   51.99    5.60
   6  -8   8    3.20    3.40
  -6  -8  -8    4.30    3.30
   6   8  -8    9.40    3.10
  -6  -8  -8    2.90    3.20
   6  -8  -8    5.30    4.90
   6  -8  -8    7.70    2.90
  -6  -8   8    5.70    2.90
  -6   8  -8   12.90    4.50
   7  -8   8    1.50    2.70
  -7  -8  -8    2.80    3.30
   7   8   8    6.60    3.30
   7  -8  -8    4.80    2.30
  -7  -8   8   -4.10    4.20
   8  -8   8    3.00    2.20
   8   8   8    2.40    2.70
   8  -8  -8    3.80    1.90
   0  -9   8   24.60    5.30
   0   9  -8   16.50    4.50
   0  -9  -8   12.20    7.60
   0  -9  -8   18.10    6.50
   0  -9  -8   15.80    5.30
  -1  -9  -8   36.00    5.50
   1  -9   8   40.70    6.50
   1   9  -8   42.20    5.50
  -1  -9  -8   45.90    6.80
  -1  -9   8   39.90    5.60
   1  -9  -8   44.10    6.60
  -1  -9   8   40.80    7.30
  -1   9  -8   40.50    5.80
   1  -9  -8   28.10    7.00
   1  -9  -8   36.20    8.80
  -2  -9  -8    8.10    3.20
  -2  -9  -8   16.60    6.50
  -2  -9  -8    4.50    2.50
   2  -9   8   -4.80    4.00
   2   9  -8    4.50    2.50
  -2   9  -8   -0.10    3.70
  -2  -9   8    3.20    4.40
  -2  -9   8    3.40    3.70
   2  -9  -8    4.60    3.60
  -3  -9  -8   23.20    5.00
  -3  -9  -8   30.10    6.10
   3  -9   8   23.50    5.80
   3   9  -8   30.50    4.50
   3  -9   8   23.40    6.90
   3  -9  -8   28.00    5.20
  -3  -9   8   41.00    5.30
   3  -9  -8   34.80    8.20
   4   9  -8  133.79    8.40
   4  -9   8  147.29   10.80
  -4  -9  -8  150.98    9.80
  -4  -9  -8  133.49    9.40
   4  -9  -8  125.49    9.60
  -4  -9   8  119.09    8.80
   4  -9  -8  121.49    8.70
  -4   9  -8  122.59    9.00
   5   9  -8    2.40    2.40
   5  -9   8    5.90    3.90
  -5  -9  -8    9.00    2.90
  -5  -9  -8   15.60    5.50
  -5  -9   8   14.30    4.50
   5  -9  -8    5.00    3.70
   5  -9  -8    5.10    3.20
  -5   9  -8   15.60    5.40
   5   9   8    8.60    4.80
  -6  -9  -8    5.50    2.80
   6   9  -8    5.20    2.60
   6  -9   8    3.30    3.30
  -6  -9  -8   12.50    4.40
  -6   9  -8    3.70    3.20
  -6  -9   8    5.10    2.90
   6  -9  -8    7.80    2.80
   7  -9   8   -0.80    2.70
  -7  -9  -8   -2.60    3.20
  -7   9   8    5.80    3.40
   7   9   8   -0.40    3.30
   7  -9  -8    0.00    2.30
  -7  -9   8   -1.70    3.10
   0 -10  -8    1.90    3.50
   0  10  -8    1.30    2.40
   0 -10  -8   -1.40    5.20
   0 -10  -8    5.20    3.40
   0 -10   8    1.90    3.90
   1  10  -8   99.09    7.00
  -1 -10  -8  106.59    7.40
   1 -10   8  110.89    8.30
  -1 -10  -8  104.69    8.60
   1 -10  -8  102.89    8.80
  -1  10  -8   92.99    7.40
   1 -10  -8   92.09    9.60
  -1 -10   8  105.49    7.80
   1 -10  -8   94.19    8.40
  -2 -10  -8   88.89    8.00
   2 -10   8  104.69    8.00
  -2 -10  -8   93.39    7.00
   2  10  -8  101.89    7.00
  -2 -10   8  100.19    7.60
  -2  10  -8   87.09    8.20
   2 -10  -8   89.29    7.80
   3  10  -8   45.20    4.80
  -3 -10  -8   49.99    5.20
  -3 -10  -8   53.99    6.60
   3 -10  -8   43.60   10.60
   3 -10  -8   43.00    5.70
  -3 -10   8   55.89    6.40
   4  10  -8   18.20    4.00
  -4 -10  -8   18.80    5.70
  -4 -10  -8   19.30    4.30
   4 -10   8   14.60    5.50
   4 -10  -8   14.00    4.00
  -4  10  -8   16.40    5.00
   4 -10  -8    7.80    4.20
  -4 -10   8   19.90    4.50
   5 -10   8   38.50    8.00
  -5 -10  -8   38.10    6.40
  -5 -10  -8   52.29    5.60
  -5  10  -8   37.40    6.50
   5  10   8   57.79   10.20
   5 -10  -8   41.30    6.10
   5 -10  -8   40.10    6.30
  -5 -10   8   36.70    5.00
  -6 -10  -8    3.80    2.30
   6  10  -8    6.70    2.30
  -6 -10  -8    7.00    2.50
   6 -10   8    6.80    3.30
   6  10   8    6.00    4.60
  -6  10  -8   16.10    5.50
   6 -10  -8    8.90    2.90
  -6 -10   8    6.80    3.20
  -7  10   8    1.70    6.80
  -7 -10  -8    3.50    4.10
   7 -10  -8    7.40    2.30
   0  11  -8   89.59    6.50
   0 -11  -8   81.19    8.30
   0 -11  -8   86.99    7.20
   0 -11  -8   75.09    9.70
   0 -11   8   83.89    7.90
  -1 -11  -8  219.18   13.10
   1  11  -8  218.18   11.70
   1 -11   8  223.88   15.20
  -1 -11  -8  218.38   11.80
   1 -11  -8  200.78   12.10
   1 -11  -8  175.68   15.00
  -1  11  -8  194.28   11.50
   1 -11  -8  187.58   12.70
   2  11  -8   26.40    4.20
  -2 -11  -8   27.00    5.90
  -2 -11  -8   31.30    4.80
   2 -11   8   23.10    5.20
   2 -11  -8   23.70    6.40
  -2 -11   8   20.40    5.20
  -2  11  -8   30.40    6.70
  -3 -11  -8   30.90    6.60
   3 -11   8   46.60    7.70
  -3 -11  -8   37.30    4.80
   3  11  -8   33.20    4.20
  -3 -11   8   33.20    5.30
   3 -11  -8   23.80    5.60
   4  11  -8   73.69    5.60
  -4 -11  -8   79.19    7.20
  -4 -11  -8   71.19    5.90
  -4  11  -8   83.79    6.80
   4 -11  -8   66.09    6.90
  -4 -11   8   73.39    6.50
  -5 -11  -8   49.00    5.50
   5  11  -8   48.80    4.40
   5 -11   8   47.80    8.50
  -5 -11  -8   49.70    4.60
   5 -11  -8   45.50    6.80
  -5  11  -8   56.49    5.50
  -5 -11   8   49.20    5.70
   6  11  -8   13.20    3.60
  -6 -11  -8   18.40    4.40
  -6 -11  -8   13.80    3.30
   6 -11   8    9.60    5.20
  -6  11  -8   24.90    6.00
   0 -12   8    2.00    4.00
   0  12  -8   -1.30    2.30
   0 -12  -8   -2.00    2.80
   0 -12  -8    6.30    7.00
   0 -12  -8   -2.90    3.20
   1  12  -8   30.20    4.30
  -1 -12  -8   31.20    4.90
  -1 -12  -8   29.20    6.10
   1 -12   8   27.80    6.30
   1 -12  -8   23.10    7.60
   1 -12  -8   20.40    7.30
  -1 -12   8   23.00    5.50
   1 -12  -8   24.30    7.20
  -2 -12  -8   16.30    5.30
   2  12  -8   17.40    3.90
  -2 -12  -8   15.50    4.10
  -2 -12   8   14.00    4.90
   2 -12  -8   19.30    6.10
   3 -12   8   18.70    5.80
   3  12  -8   32.30    3.90
  -3 -12  -8   29.50    5.30
  -3 -12  -8   29.90    4.60
   3 -12  -8   26.20    6.00
  -3 -12   8   29.80    5.10
  -4 -12  -8    3.60    2.50
  -4 -12  -8    4.40    2.20
   4  12  -8    4.50    1.90
  -4 -12   8    1.80    3.10
   4 -12  -8    6.70    4.30
  -4  12  -8    4.20    2.40
  -5 -12  -8   -1.90    2.20
   5  12  -8   -0.90    1.80
  -5 -12  -8    2.40    1.90
  -5 -12   8   -1.40    3.10
  -5  12  -8   -1.50    2.40
  -6 -12  -8   42.80    4.60
  -6 -12  -8   37.00    4.50
   6  12  -8   37.20    3.70
   0  13  -8    1.10    2.30
   0 -13   8    6.60    4.30
   0 -13  -8    1.10    2.90
   1 -13   8    5.20    4.00
  -1 -13  -8    4.40    2.70
  -1 -13  -8    2.20    2.60
   1  13  -8    3.10    2.20
   1 -13  -8   -0.70    4.90
  -1 -13   8    8.00    3.90
   1 -13  -8   -3.30    3.50
   2 -13   8   16.30    5.50
  -2 -13  -8   24.30    4.60
   2 -13  -8   21.30    7.00
  -2 -13   8   12.50    3.80
  -3 -13  -8   38.60    5.10
   3  13  -8   38.80    4.00
  -3 -13  -8   31.20    4.00
  -3 -13   8   43.90    5.20
  -3  13  -8   40.40    4.90
   3 -13  -8   24.10    7.30
  -4 -13  -8   -0.80    1.90
  -4 -13  -8    3.70    2.40
   4  13  -8    0.30    1.60
   4 -13  -8   -7.80    5.00
  -4  13  -8    0.80    2.10
  -4 -13   8   -1.10    3.60
   5  13  -8    2.10    1.50
  -5 -13  -8   12.70    3.30
  -5 -13  -8    4.50    1.60
  -5  13  -8    5.80    2.40
  -5 -13   8   10.40    3.90
   0 -14  -8   70.39    5.90
   0 -14  -8   73.29    6.60
   0 -14   8   81.79    7.40
   0  14  -8   82.19    5.60
   1  14  -8   62.89    4.70
  -1 -14  -8   58.49    4.90
   1 -14   8   63.99   10.40
  -1 -14  -8   53.09    5.70
  -1 -14   8   60.89    6.60
   1 -14  -8   40.20    6.40
  -1  14  -8   54.79    5.50
   2 -14   8   17.80    6.80
  -2 -14  -8   29.60    4.50
   2  14  -8   33.60    3.50
  -2 -14  -8   25.60    3.90
  -2 -14   8   36.30    5.60
  -3 -14  -8   10.00    3.70
   3  14  -8   13.60    3.00
  -3 -14  -8   19.70    4.00
  -3  14  -8   20.00    3.60
  -3 -14   8   17.80    5.20
  -4 -14  -8   -0.20    1.50
  -4 -14  -8    2.00    2.10
   4  14  -8   -0.70    1.60
  -4  14  -8    1.70    2.00
  -4 -14   8    6.00    4.20
   0 -15  -8    0.60    3.80
   0  15  -8   -0.80    2.00
   0 -15   8    2.60    5.00
   0 -15  -8    1.30    2.40
  -1 -15  -8   12.90    4.00
   1  15  -8   10.80    2.80
  -1 -15  -8    7.40    2.00
  -1 -15   8    3.30    4.80
   1 -15  -8    4.10    3.20
  -2 -15  -8    1.20    1.70
  -2 -15  -8   -0.10    2.30
   2  15  -8   -0.40    1.50
  -2  15  -8   -0.20    1.90
  -2 -15   8   -1.00    5.00
  -3 -15  -8    3.80    1.80
  -3 -15  -8    9.50    2.40
   3  15  -8    9.40    2.20
  -3  15  -8    5.20    2.20
   0   0  -9    2.40    3.40
   0   0   9    1.00    2.60
  -1   0   9  659.03   30.80
  -1   0  -9  601.04   30.30
   1   0   9  641.84   30.60
  -2   0  -9    1.60    4.40
  -2   0   9    1.40    3.40
   2   0   9    1.30    3.80
  -3   0  -9   15.40    5.80
   3   0  -9   16.80    6.30
   3   0  -9   20.20    7.10
  -3   0   9   14.50    3.80
  -3   0  -9   14.00    5.70
   4   0  -9   42.80    5.50
  -4   0  -9   31.40    6.80
   4   0  -9   35.70    6.90
  -4   0  -9   43.70    8.80
  -4   0  -9   19.90    5.70
  -4   0   9   30.30    4.50
   5   0   9    1.50    4.30
  -5   0  -9    8.30    3.60
  -5   0   9   15.00    4.00
   5   0  -9    1.50    3.40
   6   0  -9   51.39   10.10
  -6   0  -9   67.79    8.00
  -6   0   9   52.59    5.50
   6   0  -9   50.59    7.20
   6   0   9   51.09    7.50
   7   0   9   22.70    6.40
   7   0   9    8.10    3.90
   7   0  -9    8.10    3.20
  -7   0   9   17.00    4.20
  -7   0  -9   10.10    4.20
   7   0  -9    6.00    4.00
   8   0   9  108.99    7.90
   8   0   9  106.09    8.60
   8   0  -9  106.99    8.60
   8   0  -9  102.89    7.60
  -8   0   9   98.49    6.80
   9   0  -9    1.30    2.00
   9   0   9   -3.20    3.40
   9   0   9   -4.10    4.10
   0  -1  -9  427.46   22.20
   0  -1   9  447.46   22.40
   0   1   9  445.76   22.00
  -1  -1  -9  772.92   38.00
  -1   1   9  806.82   38.60
   1  -1   9  801.22   38.80
  -1   1  -9  786.22   39.10
   1   1   9  860.31   38.50
  -1  -1   9  899.71   39.20
   2  -1   9  649.54   30.90
  -2   1   9  683.63   31.00
  -2  -1  -9  595.54   29.80
  -2  -1   9  588.84   30.80
   2   1   9  596.24   30.10
  -3   1   9   24.90    4.50
  -3  -1  -9   20.10    7.40
   3   1  -9   23.30    6.50
  -3  -1  -9   23.20    5.70
   3   1  -9   23.00    9.00
   3  -1   9   34.50   10.30
   3  -1  -9   32.40    6.60
   3  -1  -9   22.20    6.10
  -3  -1   9   27.20    4.90
  -3   1  -9   28.40    6.10
  -4  -1  -9    7.60    4.50
   4   1  -9    7.20    3.90
  -4  -1  -9    7.60    3.30
   4   1  -9    2.20    3.50
  -4  -1  -9   10.30    4.40
   4  -1   9    8.10    4.10
  -4   1   9    1.90    3.10
  -4   1  -9   12.70    4.90
   4  -1  -9   15.50    4.70
  -4   1  -9    9.80    3.30
   4  -1  -9   18.30    6.00
  -4  -1   9    9.10    2.80
   5   1  -9   21.40    7.30
   5  -1  -9    5.00    3.60
   5   1   9    6.70    4.60
  -5  -1   9    7.20    2.80
   5  -1  -9   10.30    4.50
  -5   1  -9    1.10    2.80
   6  -1   9   17.40    4.70
   6  -1   9   14.50    3.90
  -6   1   9   16.00    4.60
  -6  -1  -9   11.70    3.70
   6   1  -9   23.50    5.40
   6   1  -9   18.50    6.70
  -6  -1   9   16.80    4.20
   6   1   9   18.00    4.30
  -6   1  -9   17.60    7.10
   6  -1  -9   11.70    3.40
   6  -1  -9   20.40    5.30
   7  -1   9    8.10    4.60
  -7   1   9    4.10    2.80
   7   1  -9    1.50    2.80
   7   1  -9    4.80    3.70
  -7  -1  -9    9.30    4.00
   7  -1   9    1.40    3.50
  -7  -1   9   10.80    4.20
   7  -1  -9    5.50    3.00
   7   1   9   10.60    4.30
   7  -1  -9    2.90    3.10
   7   1   9    0.80    4.30
  -7   1  -9    4.10    4.00
   8  -1   9    5.90    3.50
   8   1  -9    1.50    2.50
   8  -1   9    0.70    3.20
   8   1  -9    5.30    3.60
  -8   1   9    4.70    3.00
   8  -1  -9    2.70    2.30
  -8  -1   9    5.60    2.90
   8  -1  -9   -2.10    2.70
   8   1   9    3.60    3.20
   8   1   9   -3.50    3.80
   9  -1   9    4.10    2.90
   9  -1   9    5.50    3.50
   9   1  -9    8.70    2.20
   9  -1  -9   17.20    4.90
   9   1   9    6.20    2.40
   9  -1  -9   11.40    3.80
   0  -2   9 1919.71   87.29
   0   2   9 1991.50   86.59
   0  -2  -9 1906.21   86.59
  -1  -2  -9  175.58   11.20
   1  -2   9  173.28   12.00
  -1   2   9  186.28   11.50
  -1  -2   9  183.78   12.00
   1   2   9  174.08   12.10
  -2   2   9  385.26   20.20
   2  -2   9  357.06   20.50
   2   2   9  367.46   19.30
  -2  -2   9  359.36   20.30
  -3  -2  -9   48.10    7.30
   3  -2   9   47.40   12.00
  -3  -2  -9   33.60    6.50
  -3  -2  -9   25.60    7.10
   3   2  -9   33.10    7.50
  -3  -2   9   35.40    4.90
   3  -2  -9   29.90    6.40
   3  -2  -9   36.30    6.40
  -3   2  -9   27.80    6.10
  -4  -2  -9  155.88   10.00
   4   2  -9  165.18   11.30
   4   2  -9  148.29   10.10
   4  -2   9  156.98   10.80
  -4  -2  -9  147.49   10.40
  -4  -2   9  127.39    8.60
  -4   2  -9  134.49   10.00
   4  -2  -9  138.09    9.40
   4  -2  -9  138.49    9.80
   5  -2   9   79.99    8.20
   5   2  -9   67.19    9.20
   5   2  -9   76.89    7.70
  -5  -2  -9   78.59   10.50
  -5   2   9   75.99    6.30
  -5  -2  -9   58.19    8.80
  -5  -2   9   69.39    5.90
   5  -2  -9   74.99    7.10
   5  -2  -9   69.49    7.00
   5   2   9   59.79   10.10
   6   2  -9    5.40    3.30
   6   2  -9    3.70    4.10
   6  -2   9    6.80    4.90
   6  -2   9    3.20    3.50
  -6  -2  -9    5.40    3.50
   6   2   9   -1.70    4.60
   6  -2  -9   -0.20    3.00
  -6  -2   9   12.60    4.50
   6  -2  -9    6.30    3.10
   7  -2   9   31.00    7.00
   7   2  -9   35.70    5.50
  -7  -2  -9   41.20    7.60
  -7   2   9   29.40    4.80
   7   2  -9   43.50    8.00
   7  -2   9   19.50    7.30
   7  -2  -9   29.80    5.60
  -7   2  -9   35.80    8.40
  -7  -2   9   29.80    4.60
   7  -2  -9   24.70    5.40
   7   2   9   21.00    6.40
   7   2   9   27.90    9.30
   8  -2   9   16.40    5.70
   8  -2   9   31.00    6.30
   8   2  -9   20.60    4.50
   8   2   9   17.00    7.60
   8  -2  -9   25.40    5.10
  -8  -2   9   19.60    5.10
   8   2   9    7.90    5.20
   8  -2  -9   27.00    4.70
   9  -2   9    9.80    3.70
   9  -2   9    5.40    2.60
   9  -2  -9    7.70    2.40
   9   2   9    4.60    2.30
   9  -2  -9   12.00    3.40
   0   3   9    3.20    2.90
   0  -3   9    5.70    3.60
   1  -3   9  199.38   13.40
  -1   3   9  178.38   12.00
  -1  -3   9  216.08   13.30
   1   3   9  191.78   11.60
   2  -3   9  116.39   12.20
  -2   3   9  135.19   11.40
  -2  -3   9  126.19   12.80
  -3  -3  -9   67.89    6.80
   3   3  -9   77.49    7.00
  -3  -3  -9   79.09    7.40
  -3  -3  -9   68.79    8.10
   3   3  -9   64.99    9.20
   3  -3  -9   76.49    7.50
   3  -3  -9   86.59    7.60
  -3  -3   9   81.99    6.30
  -3   3  -9   76.49    7.20
  -4  -3  -9    2.30    3.10
   4  -3   9    8.90    3.90
  -4  -3  -9    8.00    3.50
   4   3  -9   10.60    4.70
   4   3  -9    0.40    3.90
  -4  -3  -9   10.80    4.50
   4   3  -9    3.00    3.70
  -4  -3   9    4.20    2.90
   4  -3  -9    7.40    3.00
   4  -3  -9   15.90    5.70
  -4   3  -9    6.00    3.00
   5   3  -9  406.76   21.40
   5   3  -9  399.76   22.10
  -5  -3  -9  417.76   21.70
  -5  -3  -9  399.86   20.90
   5  -3   9  423.66   22.20
   5   3   9  440.86   23.60
  -5  -3   9  446.46   20.80
  -5   3  -9  424.56   21.80
   5  -3  -9  426.56   21.60
   5  -3  -9  438.96   21.70
   6  -3   9    2.70    3.40
   6  -3   9   -0.80    5.40
   6   3  -9    0.90    5.00
   6   3  -9   -0.50    3.30
  -6  -3  -9    3.30    3.30
  -6   3   9    6.10    3.40
   6  -3  -9    2.00    3.10
   6   3   9   28.10   10.40
  -6  -3   9    2.90    2.90
  -6   3  -9   -1.20    3.10
   6  -3  -9    3.40    3.00
   7  -3   9    3.50    4.00
  -7  -3  -9    7.80    3.80
  -7   3   9    4.20    3.00
   7  -3   9   -5.20    5.30
   7   3  -9    2.90    3.20
  -7  -3   9    6.80    3.00
   7  -3  -9    2.80    3.00
  -7   3  -9    6.70    4.20
   7   3   9    6.00    4.60
   7  -3  -9    5.90    2.60
   8  -3   9    0.50    3.00
   8   3  -9    3.50    2.50
  -8   3   9    0.20    2.90
   8  -3   9   -1.60    4.10
   8  -3  -9    4.70    2.60
   8  -3  -9    0.70    2.30
  -8  -3   9    4.40    3.00
   8   3   9    1.20    3.00
   0  -4   9  163.68   13.00
   0   4   9  163.98   10.80
  -1   4   9  278.47   16.50
   1  -4   9  289.47   18.80
  -1  -4   9  302.77   18.40
   1   4   9  291.17   15.70
  -2  -4  -9   85.39    7.40
  -2   4   9   79.99   12.80
   2   4  -9   82.49    6.80
  -2  -4  -9   91.39    7.90
  -2  -4  -9   79.39    6.70
   2  -4  -9   84.09    8.40
   2  -4  -9   86.59    7.30
  -2   4  -9   84.89    7.10
   3   4  -9   55.39    6.10
   3   4  -9   53.29    9.70
  -3  -4  -9   45.50    5.80
  -3  -4  -9   54.09    7.00
  -3  -4  -9   47.70    7.30
   3  -4  -9   62.59    6.80
  -3   4  -9   47.50   14.20
   3  -4  -9   52.39    7.20
  -3   4  -9   54.99    6.20
  -3  -4   9   52.59    6.70
  -4  -4  -9  219.68   13.00
   4  -4   9  232.58   13.80
   4   4  -9  229.28   12.30
  -4  -4  -9  230.68   13.30
  -4  -4  -9  219.18   12.20
   4   4  -9  209.88   13.20
   4   4   9  198.28   15.90
   4  -4  -9  217.78   13.00
  -4   4  -9  216.98   13.00
   4  -4  -9  201.68   12.70
  -4  -4   9  221.28   11.90
   5   4  -9   20.60    4.50
   5  -4   9   28.50    6.60
  -5  -4  -9   24.70    6.40
  -5  -4  -9   18.20    6.20
  -5   4  -9   26.70    6.10
   5  -4  -9   23.90    5.60
  -5  -4   9   21.80    4.40
   5  -4  -9   20.40    5.70
   6   4  -9   57.09    6.50
  -6  -4  -9   50.99    7.30
   6  -4   9   61.49    7.90
  -6   4   9   61.19    6.10
   6  -4   9   58.09   11.20
  -6  -4   9   69.89    6.00
   6  -4  -9   70.39    6.60
  -6   4  -9   57.09    7.60
   6  -4  -9   60.19    6.70
  -7   4   9    6.70    3.00
   7  -4   9    1.90    3.60
   7  -4   9    7.00    9.30
   7   4  -9    3.60    3.30
  -7   4  -9    3.20    4.30
   7   4   9    1.60    4.00
   7  -4  -9    6.90    3.30
   7  -4  -9    3.70    2.70
  -7  -4   9    5.30    3.00
   8   4  -9   11.80    4.30
  -8   4   9    6.80    3.20
   8  -4   9    7.20    4.30
   8   4   9    9.70    3.00
  -8  -4   9   11.40    3.30
   8  -4  -9   15.20    4.00
   0  -5  -9  109.89    9.10
   0   5  -9   92.39    7.40
   0   5   9   96.99    9.70
   0  -5  -9  108.09   12.50
  -1  -5  -9   42.40    6.90
  -1   5   9   56.79   10.10
  -1  -5  -9   71.89    8.10
  -1  -5  -9   56.39    5.80
   1   5  -9   55.39    5.60
   1  -5  -9   55.49    8.00
  -1   5  -9   54.79    6.30
   2   5  -9  446.86   20.80
  -2  -5  -9  420.06   21.80
  -2  -5  -9  426.16   21.50
  -2  -5  -9  419.46   20.80
   2  -5  -9  440.56   21.60
  -2  -5   9  431.26   20.90
  -2   5  -9  419.46   21.20
   2  -5  -9  442.46   21.90
  -2   5  -9  426.66   21.70
  -3  -5  -9   68.99    7.90
  -3  -5  -9   63.59    6.30
  -3  -5  -9   70.79    7.50
   3  -5   9   64.99    8.40
   3   5  -9   73.79    6.10
   3  -5  -9   87.49    7.40
   3  -5  -9   84.19    7.40
  -3  -5   9   90.09    6.50
  -3   5  -9   89.79    7.00
   3  -5  -9   81.69    7.60
   4   5  -9   33.80    5.50
   4  -5   9   33.20    8.40
   4   5  -9   54.09    8.80
  -4  -5  -9   37.60    5.50
  -4  -5  -9   37.10    5.90
  -4  -5  -9   41.90    6.50
  -4  -5   9   38.30    4.90
   4  -5  -9   35.80    7.80
   4  -5  -9   40.30    6.70
  -4   5  -9   30.70    5.80
   5   5  -9   49.10    6.70
   5  -5   9   43.60    7.10
   5   5  -9   33.20    7.10
  -5  -5  -9   44.70    6.90
  -5  -5  -9   49.60    6.30
  -5  -5   9   53.59    5.40
   5  -5  -9   39.40    6.70
  -5   5  -9   63.59    7.00
   5  -5  -9   46.50    6.30
  -6  -5  -9   26.60    6.30
  -6  -5  -9   24.60    7.00
   6   5  -9   22.60    6.30
   6  -5   9   24.80    6.70
  -6   5  -9   28.30    6.40
   6  -5  -9   19.20    5.70
   6  -5  -9   17.70    3.60
  -6  -5   9   22.30    4.40
  -7  -5  -9   16.10    6.50
  -7   5   9   14.80    5.20
   7   5  -9   17.80    5.60
   7  -5  -9   28.80    5.40
  -7  -5   9   18.20    4.50
  -7   5  -9   22.00    8.40
   8  -5   9    3.10    2.50
   8   5  -9    2.80    3.00
  -8   5   9    1.10    3.20
   8  -5  -9    0.30    2.10
   8   5   9    4.80    2.80
   8  -5  -9    2.20    2.50
  -8  -5   9   -0.10    3.30
   0   6  -9   51.09    5.30
   0  -6  -9   46.90    8.80
   0  -6  -9   36.20    5.70
   0  -6  -9   47.50    7.40
  -1  -6  -9   75.99    7.90
  -1  -6  -9   72.49    6.20
  -1   6   9   45.10   15.50
   1   6  -9   67.79    5.90
  -1  -6  -9   83.49    8.10
  -1   6  -9   78.79    6.50
   1  -6  -9   68.39    9.10
   1  -6  -9   85.29    8.70
  -1  -6   9   56.59    9.10
   1  -6  -9   64.69    7.70
  -2  -6  -9   32.00    6.40
  -2  -6  -9   36.30    4.90
   2   6  -9   31.00    4.70
  -2  -6  -9   30.30    7.00
  -2   6  -9   35.30    6.30
  -2  -6   9   30.60    5.30
   2  -6  -9   36.40    7.40
   2  -6  -9   42.60    7.90
   3  -6   9  152.18   11.00
  -3  -6  -9  136.99   10.50
   3   6  -9  132.29    8.80
  -3  -6  -9  141.39    8.90
  -3  -6  -9  147.39    9.90
  -3   6  -9  149.79    9.40
   3  -6  -9  148.99   10.10
   3  -6  -9  130.39    9.90
  -3  -6   9  140.69    9.00
   3  -6  -9  139.19    9.70
   4   6  -9  110.09    7.60
  -4  -6  -9  105.09    7.80
   4  -6   9  121.69    9.20
  -4  -6  -9  100.89    9.30
  -4  -6  -9  108.79    8.90
  -4  -6   9  112.79    7.80
   4  -6  -9  117.69    8.90
   4  -6  -9  119.99    8.60
  -4   6  -9  108.79    8.60
   4  -6  -9  107.79    8.20
  -5  -6  -9   32.20    6.20
  -5  -6  -9   36.70    5.40
   5   6  -9   23.90    5.50
   5  -6   9   28.10    7.10
   5   6  -9   29.30    8.90
   5  -6  -9   31.40    6.30
   5  -6  -9   25.10    6.10
  -5   6  -9   36.40    6.20
  -5  -6   9   33.20    5.40
  -6  -6  -9   11.10    3.30
  -6  -6  -9    5.30    3.50
   6  -6   9    8.40    3.30
   6   6  -9   15.90    4.40
   6  -6  -9    6.90    3.20
  -6   6  -9    8.00    3.30
   6  -6  -9   22.30    5.70
  -6  -6   9    9.60    3.20
  -7  -6  -9    8.70    3.30
   7  -6   9    8.30    3.20
  -7   6   9   17.40    4.90
   7   6  -9   12.90    4.10
  -7   6  -9    6.70    4.20
   7  -6  -9    3.70    2.50
  -7  -6   9    6.50    3.10
   7   6   9    9.40    3.60
   7  -6  -9    6.60    3.10
   8   6  -9    8.60    4.30
   8  -6   9    6.20    2.70
  -8   6   9    8.50    3.90
  -8  -6   9    2.30    3.50
   8  -6  -9    3.00    2.90
   8   6   9   11.70    4.30
   8  -6  -9    6.30    2.80
   0  -7  -9    4.60    4.20
   0   7  -9    3.80    2.70
   0  -7  -9   -1.40    4.60
   0  -7  -9   -0.60    3.00
   1   7  -9   26.30    4.40
  -1  -7  -9   18.70    6.30
  -1  -7  -9   23.90    7.60
  -1  -7  -9   30.90    4.90
   1  -7  -9   40.80   11.50
   1  -7  -9   17.20    5.30
  -1   7  -9   30.30    5.20
   1  -7  -9   29.30    6.70
   1  -7  -9   26.10    9.20
  -1  -7   9   24.30    6.00
   2  -7   9  187.58   13.30
  -2  -7  -9  188.18   11.80
  -2  -7  -9  203.38   10.80
  -2  -7  -9  192.58   12.10
   2   7  -9  193.68   10.60
  -2   7  -9  177.28   11.20
   2  -7  -9  171.68   12.10
  -2  -7   9  194.88   11.10
   2  -7  -9  188.68   12.20
  -3  -7  -9  145.89    9.80
  -3  -7  -9  134.19    8.50
   3   7  -9  122.99    9.00
  -3  -7  -9  132.09   10.10
   3  -7   9  133.89   10.70
   3  -7  -9  133.99   10.30
   3  -7  -9  126.79   10.20
  -3   7  -9  137.99    9.40
  -3  -7   9  137.89    8.70
   3  -7  -9  126.49    9.50
  -4  -7  -9   84.99    7.00
  -4  -7  -9   86.49    8.30
   4   7  -9   90.79    6.70
   4  -7   9  104.79    9.10
   4  -7  -9   97.59    8.20
   4  -7  -9   95.49    8.60
   4  -7  -9  107.29    7.70
  -4   7  -9   77.69    7.40
  -4  -7   9   90.79    7.20
   5  -7   9   27.80    7.30
  -5  -7  -9   33.20    5.40
  -5  -7  -9   36.70    6.20
   5   7  -9   26.20    5.10
  -5  -7   9   35.20    5.40
  -5   7  -9   24.70    5.90
   5  -7  -9   26.40    6.00
   5  -7  -9   42.10    6.80
   6  -7   9    2.80    3.40
  -6  -7  -9    2.00    2.90
  -6  -7  -9    5.70    3.30
  -6  -7   9    2.60    3.30
  -6   7  -9    2.40    3.50
   6  -7  -9   10.20    3.70
   6   7   9   -2.50    3.90
   6  -7  -9    2.30    2.70
  -7   7   9    1.30    3.50
   7  -7   9    2.20    4.10
  -7  -7  -9    5.00    3.20
  -7  -7   9    4.80    4.60
   7  -7  -9    1.00    3.40
   7   7   9    3.30    3.50
  -7   7  -9   -6.10    4.20
   7  -7  -9    3.00    2.40
   8  -7   9    6.20    2.20
   8  -7  -9    8.00    4.50
   8   7   9    5.40    2.80
   0  -8   9    9.90    4.80
   0  -8  -9   -3.40    4.10
   0  -8  -9   11.30    5.00
   0   8  -9    4.30    2.60
   0  -8  -9   -1.80    3.20
  -1  -8  -9   22.00    7.30
   1   8  -9   27.90    4.40
  -1  -8  -9   31.90    6.40
  -1  -8  -9   26.70    4.90
   1  -8  -9   20.80    6.40
  -1   8  -9   39.60    5.40
   1  -8  -9   29.80    8.00
  -1  -8   9   34.80    5.80
   1  -8  -9   39.00    9.40
   2  -8   9    0.60    5.70
  -2  -8  -9    0.40    4.90
  -2  -8  -9    0.20    2.80
  -2  -8  -9   -0.60    2.90
   2   8  -9    4.00    2.40
   2  -8  -9   -2.00    5.00
   2  -8  -9   -4.30    4.30
  -2   8  -9    0.20    3.40
   3   8  -9   76.19    5.80
  -3  -8  -9   74.59    6.10
   3  -8   9   80.59    9.50
  -3  -8  -9   60.79    8.20
  -3  -8  -9   65.89    6.70
   3  -8  -9   67.59    7.30
   3  -8  -9   54.99    8.40
   3  -8  -9   66.29    8.00
  -3   8  -9   56.19    6.60
  -3  -8   9   69.29    6.60
   4   8  -9   66.89    5.70
  -4  -8  -9   62.39    5.80
  -4  -8  -9   63.39    6.80
   4  -8   9   54.39    8.30
   4  -8  -9   47.50    8.30
   4  -8  -9   49.90    7.30
  -4  -8   9   58.49    6.90
  -4   8  -9   61.29    6.70
   5   8  -9   68.99    5.90
  -5  -8  -9   76.59    6.30
  -5  -8  -9   68.89    7.00
   5  -8   9   72.79    7.70
   5  -8  -9   71.09    8.20
  -5   8  -9   70.29    7.20
   5  -8  -9   61.89    6.80
  -5  -8   9   69.19    6.50
  -6  -8  -9   32.00    5.20
   6  -8   9   33.30    6.40
  -6  -8  -9   42.00    6.10
   6   8  -9   32.50    5.30
   6  -8  -9   34.50    5.50
   6  -8  -9   29.30    7.60
  -6   8  -9   32.60    6.60
   6   8   9   40.30    7.10
  -6  -8   9   29.30    5.20
  -7   8   9   16.50    5.50
   7  -8   9   13.70    4.70
  -7  -8  -9   17.60    5.20
   7   8   9    9.40    3.30
   7  -8  -9   20.30    4.30
  -7  -8   9   15.60    4.90
   0  -9  -9    0.80    2.90
   0  -9  -9   -4.90    7.00
   0  -9   9    2.90    4.40
   0  -9  -9    5.80    3.70
   0   9  -9    0.00    2.50
  -1  -9  -9   31.60    6.40
   1  -9   9   22.60    7.70
   1   9  -9   25.30    4.30
  -1  -9  -9   32.50    5.00
  -1  -9  -9   29.10    8.80
   1  -9  -9   18.40    6.70
  -1  -9   9   27.10    5.80
  -1   9  -9   27.10    5.10
   1  -9  -9   16.70    6.20
  -2  -9  -9   72.99    9.50
  -2  -9  -9   94.09    7.80
   2   9  -9   73.79    6.10
  -2  -9  -9   88.29    6.50
   2  -9  -9   76.19    8.40
   2  -9  -9   75.59   11.60
  -2  -9   9   80.09    7.20
  -2   9  -9   67.19    7.20
  -3  -9  -9  144.99   10.50
  -3  -9  -9  139.89    8.60
  -3  -9  -9  138.99    9.60
   3  -9   9  120.89   12.20
   3   9  -9  140.09    8.50
   3  -9  -9  128.09   10.00
  -3   9  -9  123.19    9.50
   3  -9  -9  124.89   10.20
  -3  -9   9  139.49    9.40
   4  -9   9    8.50    4.20
  -4  -9  -9   15.30    5.20
  -4  -9  -9   16.80    5.50
   4   9  -9   14.60    4.20
   4  -9  -9   27.20    6.90
  -4  -9   9   13.20    5.00
   4  -9  -9   17.70    6.20
   5   9  -9   20.80    4.20
   5  -9   9   22.90    7.10
  -5  -9  -9   24.50    4.70
  -5  -9  -9   21.50    5.70
   5  -9  -9   21.10    6.00
  -5   9  -9   25.40    5.40
  -5  -9   9   14.10    4.80
  -6  -9  -9   16.60    4.10
  -6  -9  -9    6.90    2.80
   6   9  -9   10.00    2.60
   6  -9   9   12.30    3.20
  -6  -9   9   12.60    3.50
   6  -9  -9   19.10    4.90
   6   9   9    5.80    3.90
  -7   9   9    2.90    5.40
   7  -9   9    9.90    2.70
  -7  -9  -9    5.70    4.70
   7   9   9   16.70    5.10
  -7  -9   9   11.40    3.70
   7  -9  -9    5.40    2.10
   0  10  -9  100.89    7.20
   0 -10  -9   99.59    9.00
   0 -10   9  113.39    8.50
   0 -10  -9  101.79    7.70
  -1 -10  -9  141.89    9.60
  -1 -10  -9  161.48   10.70
   1  10  -9  155.78    9.40
   1 -10   9  142.49   11.50
  -1 -10   9  169.78   10.40
  -1  10  -9  158.78    9.50
   1 -10  -9  163.78   10.00
   1 -10  -9  158.98   11.60
  -2 -10  -9   40.30    5.80
  -2 -10  -9   34.30    5.30
   2  10  -9   27.90    4.80
  -2 -10   9   26.00    6.50
  -2  10  -9   28.40    6.00
   3  10  -9   22.40    4.00
  -3 -10  -9   22.10    4.50
  -3 -10  -9   21.90    5.70
   3 -10  -9   37.80    8.70
  -3  10  -9   21.70    5.20
   3 -10  -9   22.30    6.80
  -3 -10   9   33.80    5.80
   4 -10   9   64.09   11.00
   4  10  -9   88.59    6.10
  -4 -10  -9   85.89    6.60
  -4 -10  -9   81.69    7.60
  -4  10  -9   94.49    7.40
   4 -10  -9   84.79    8.30
   4 -10  -9   74.69    7.50
  -4 -10   9   90.49    7.30
   5  10  -9   13.00    3.50
  -5 -10  -9   12.50    5.10
  -5 -10  -9   14.00    4.00
   5 -10   9   14.70    4.00
   5  10   9   11.10    5.10
  -5  10  -9   14.20    5.20
   5 -10  -9   23.10    5.60
  -5 -10   9   13.40    5.10
   6  10  -9    6.50    2.50
   6 -10   9    8.70    3.20
  -6 -10  -9   14.70    4.20
  -6 -10  -9    7.10    2.20
  -6 -10   9   18.90    5.30
  -6  10  -9   20.20    5.60
   6  10   9    2.10    4.40
   6 -10  -9    7.70    2.70
   0  11  -9  103.39    7.30
   0 -11  -9  108.39    7.60
   0 -11   9  101.49    8.90
   0 -11  -9  108.19    9.20
  -1 -11  -9   37.20    5.00
  -1 -11  -9   30.20    6.10
   1 -11   9   41.80    8.10
   1  11  -9   37.40    4.30
  -1  11  -9   34.60    5.20
   1 -11  -9   25.70    7.50
   1 -11  -9   33.40    6.50
  -1 -11   9   21.40    6.20
  -2 -11  -9  115.79    9.10
   2  11  -9  119.09    7.60
  -2 -11  -9  125.39    8.00
  -2 -11   9  111.39    8.40
  -2  11  -9  112.59    8.50
  -3 -11  -9    2.60    2.50
  -3 -11  -9    0.00    2.70
   3  11  -9   -0.30    2.00
   3 -11  -9   -1.10    5.10
  -3  11  -9    1.30    2.50
  -3 -11   9    7.20    3.60
   4  11  -9    2.20    3.10
   4 -11  -9    1.30    4.80
  -4 -11   9    4.50    3.70
   5  11  -9    0.40    1.90
  -5 -11  -9    1.90    2.30
  -5 -11  -9    1.90    2.00
  -5 -11   9   -0.90    3.70
   5 -11  -9   -0.10    3.50
  -5  11  -9    2.10    2.40
  -6 -11  -9    2.20    1.80
  -6 -11  -9    1.30    2.20
   6  11  -9    3.00    2.20
   6 -11   9    7.80    4.80
  -6 -11   9    0.30    4.10
   6 -11  -9    8.40    3.00
   0  12  -9   15.10    3.90
   0 -12  -9    5.10    3.40
   0 -12  -9    9.10    2.80
   0 -12   9    4.00    5.10
  -1 -12  -9   49.90    5.40
   1  12  -9   54.49    4.90
   1 -12   9   55.69    8.00
  -1 -12  -9   46.00    6.30
   1 -12  -9   49.20    8.00
  -1 -12   9   42.70    6.80
  -1  12  -9   55.19    5.60
   1 -12  -9   56.19    8.10
  -2 -12  -9   29.90    4.70
   2  12  -9   42.10    4.40
  -2 -12  -9   39.90    5.90
  -2 -12   9   41.60    5.80
   3  12  -9   67.39    7.40
  -3 -12  -9   55.49    6.50
  -3  12  -9   51.49    8.50
  -3 -12   9   50.49    6.50
  -4 -12  -9   15.50    4.00
   4  12  -9   19.60    3.10
  -4 -12  -9   21.00    3.70
  -4  12  -9   15.50    4.10
  -5 -12  -9    5.50    2.70
  -5 -12  -9   13.20    2.90
   5  12  -9    8.90    2.80
  -5  12  -9   17.40    4.10
  -5 -12   9   11.70    3.90
   0 -13  -9   -1.90    3.10
   0 -13  -9    4.80    2.80
   0 -13   9   -1.70    5.30
   0  13  -9   -1.40    2.20
  -1 -13  -9   21.80    5.10
   1  13  -9   23.00    4.10
  -1 -13  -9   19.50    4.00
   1 -13  -9   16.40    4.00
  -1  13  -9   24.10    4.40
  -1 -13   9   31.10    6.90
   2  13  -9    6.50    2.10
  -2 -13  -9    1.70    2.30
  -2 -13  -9   11.10    3.70
  -2 -13   9   10.30    4.30
   3  13  -9    0.10    1.60
  -3 -13  -9    2.40    2.20
  -3 -13  -9    3.60    2.20
  -3 -13   9    1.10    4.20
  -3  13  -9   -1.20    1.90
  -4 -13  -9    5.90    2.30
  -4 -13  -9    3.50    2.10
   4  13  -9    1.30    1.60
  -4 -13   9    5.40    4.20
  -4  13  -9   -0.50    1.90
  -5 -13  -9    4.10    1.80
  -5 -13  -9    8.90    2.40
  -5  13  -9    3.50    2.20
   0  14  -9   43.90    4.00
   0 -14  -9   30.80    4.60
   0 -14  -9   34.50    5.10
  -1 -14  -9   22.40    4.50
  -1 -14  -9   20.20    3.90
   1  14  -9   28.70    3.30
  -1  14  -9   29.00    4.90
   1 -14  -9   14.10    5.80
  -1 -14   9   41.90    8.20
  -2 -14  -9    0.60    2.10
   2  14  -9    5.40    1.90
  -2 -14  -9    2.30    1.90
  -2 -14   9    9.10    5.60
  -2  14  -9    9.30    3.40
   3  14  -9    7.50    2.30
  -3 -14  -9    3.30    2.60
  -3 -14   9   13.90    6.10
   4  14  -9   15.40    3.00
  -4 -14  -9   12.50    2.40
  -4  14  -9   15.20    3.30
   0  15  -9   13.60    3.40
   0  15  -9   11.80    3.40
   1  15  -9   -0.10    1.60
  -1 -15  -9   -1.60    2.10
   1  15  -9   -0.50    2.20
  -1 -15  -9   -0.50    2.20
  -1  15  -9    5.50    2.40
   2  15  -9    2.30    2.80
  -2 -15  -9    0.50    1.80
   2  15  -9    0.90    1.40
  -2 -15  -9   -0.10    1.60
   0   0  10    5.60    3.70
   1   0  10  229.48   14.90
  -1   0  10  238.58   14.70
   2   0 -10   33.60    7.60
  -2   0 -10   30.40    7.00
   2   0  10   49.80   10.50
  -2   0 -10   36.00    7.20
   2   0 -10   30.70    7.20
  -3   0 -10  259.17   14.00
   3   0 -10  247.28   14.10
   3   0 -10  266.97   16.20
   3   0 -10  254.37   14.70
  -3   0 -10  264.07   14.90
  -3   0 -10  272.77   14.60
  -4   0 -10   31.20    5.60
   4   0 -10   25.70    6.80
  -4   0 -10   23.40    7.40
  -4   0  10   27.70    5.10
   4   0 -10   31.60    5.90
  -4   0 -10   31.30    7.30
   5   0  10   33.40    8.10
  -5   0  10   43.10    5.10
   5   0 -10   42.30    6.70
   5   0 -10   39.90    5.60
  -5   0 -10   46.00    7.20
  -6   0 -10   17.60    3.90
   6   0  10   35.10    7.40
  -6   0  10   27.90    4.90
   6   0 -10   17.00    5.30
  -7   0  10    1.20    3.20
   7   0  10    3.90    4.00
   7   0 -10    2.70    3.10
  -7   0 -10    1.90    3.90
   7   0 -10   -4.10    2.80
   7   0  10    0.60    3.50
   8   0  10    6.80    3.30
   8   0 -10    9.90    3.00
   8   0  10    8.30    3.40
   8   0 -10   16.10    4.30
  -8   0  10   21.30    5.10
   0  -1  10  205.18   13.60
   0   1  10  201.68   13.00
   1  -1  10    3.50    4.30
  -1   1  10    8.30    4.10
   1   1  10    4.40    3.80
  -2  -1 -10  174.88   11.30
  -2  -1 -10  176.58   11.60
   2  -1  10  169.68   14.40
  -2  -1 -10  171.28   10.60
   2   1 -10  183.18   12.20
  -2  -1 -10  171.08   11.30
  -2   1 -10  176.38   11.40
   2   1  10  169.28   14.30
   2  -1 -10  167.58   11.10
   2  -1 -10  181.08   11.40
  -2   1 -10  169.88   11.00
   3   1 -10   41.70    7.10
   3   1 -10   36.20    6.30
  -3  -1 -10   38.00    7.20
  -3  -1 -10   33.70    5.90
  -3  -1 -10   26.20    5.60
   3  -1 -10   34.30    6.80
   3  -1 -10   46.60    6.30
  -3   1 -10   41.70    6.80
  -3   1 -10   41.30    6.40
  -3   1 -10   31.80    8.00
   4   1 -10   68.89    8.00
  -4  -1 -10   76.69    7.90
  -4  -1 -10   72.29    8.00
  -4   1  10   73.89    6.60
   4   1 -10   78.39    7.50
  -4  -1 -10   63.69    7.70
   4  -1 -10   91.89    7.10
  -4  -1  10   81.09    6.80
   4  -1 -10   75.19    7.70
  -4   1 -10   85.39    7.30
  -4   1 -10   82.39    8.60
  -4   1 -10   60.69    8.90
  -5  -1 -10   17.90    7.60
  -5   1  10   14.00    4.70
   5   1 -10   12.80    3.40
  -5  -1 -10   28.90    6.30
   5   1 -10   23.40    6.40
   5  -1  10   29.70    7.60
  -5  -1  10   25.10    4.90
   5   1  10   14.80    4.60
   5  -1 -10   22.50    6.10
   5  -1 -10   17.80    5.70
  -5   1 -10   13.30    5.30
  -6  -1 -10   15.10    3.80
  -6   1  10   16.20    4.80
   6   1 -10   28.70    6.50
   6   1 -10   23.50    6.10
   6  -1  10   23.20    7.90
  -6  -1  10   20.30    4.90
   6  -1 -10   26.90    6.20
   6   1  10   20.70    7.80
  -6   1 -10   18.50    6.60
   6  -1 -10   25.60    6.10
   7   1 -10   42.20    5.60
   7  -1  10   29.70    7.20
  -7  -1 -10   45.10    7.40
   7   1 -10   38.00    8.10
  -7   1  10   30.90    5.10
   7  -1  10   36.70    6.70
  -7  -1  10   28.30    5.00
   7   1  10   38.60    8.20
   7  -1 -10   31.90    6.40
   7   1  10   21.40    6.40
   7  -1 -10   28.70    5.50
  -7   1 -10   56.89   11.10
   8  -1  10   28.20    5.90
   8   1 -10   40.90    4.60
   8  -1  10   28.20    5.90
   8   1 -10   30.90    6.30
  -8   1  10   38.90    5.20
   8   1  10   29.70    6.90
   8  -1 -10   40.60    4.70
  -8  -1  10   44.70    5.50
   8  -1 -10   38.90    5.10
   8   1  10   27.00    5.90
   0   2  10  259.27   15.30
   0  -2  10  264.57   16.40
  -1  -2 -10  289.37   21.10
   1  -2  10  351.06   19.70
  -1   2  10  340.77   18.70
  -1  -2  10  331.67   20.00
   1   2  10  344.67   18.50
  -2  -2 -10  538.65   25.80
  -2  -2 -10  536.15   26.70
   2   2 -10  547.65   27.20
  -2  -2 -10  561.44   26.40
   2   2 -10  554.54   25.90
   2  -2  10  531.35   29.80
  -2  -2 -10  521.75   26.80
  -2   2 -10  529.95   26.00
   2  -2 -10  534.45   26.40
  -2   2 -10  560.54   26.50
  -2   2 -10  565.44   26.60
   2  -2 -10  570.94   26.60
  -3  -2 -10   65.69    7.10
  -3  -2 -10   54.59    6.50
   3   2 -10   60.19    6.50
  -3  -2 -10   73.59    7.00
   3   2 -10   66.99    7.90
   3   2 -10   56.09    7.50
   3  -2 -10   58.99    6.30
  -3   2 -10   68.79   10.10
  -3   2 -10   68.29    6.80
  -3   2 -10   59.79    7.80
   3  -2 -10   58.99    7.30
   4   2 -10    8.40    3.60
  -4  -2 -10   13.70    4.20
  -4   2  10   16.60    4.00
   4  -2  10   18.50    7.00
   4   2 -10   21.30    6.90
   4   2 -10   26.40    7.30
  -4  -2 -10   11.00    3.50
   4  -2 -10   10.20    3.10
  -4   2 -10   17.30    5.10
  -4   2 -10   12.80    3.30
   4  -2 -10    8.30    3.30
  -5  -2 -10    4.20    4.40
   5   2 -10    3.90    3.20
   5   2 -10    0.90    3.80
  -5   2  10    3.10    3.40
   5  -2  10    6.60    4.00
  -5  -2 -10    5.70    3.30
   5  -2 -10    0.20    3.10
  -5  -2  10    4.20    3.10
   5  -2 -10    0.60    3.00
  -5   2 -10    3.50    3.00
   5   2  10    4.70    4.90
   6   2 -10   -0.60    3.10
   6  -2  10    4.10    3.40
  -6  -2 -10    2.10    3.30
   6   2 -10   -0.70    3.80
  -6   2  10    1.70    3.20
   6  -2  10   -5.70    4.90
   6  -2 -10   -1.00    2.80
   6   2  10    6.30    4.40
  -6  -2  10   -1.70    3.00
  -6   2 -10    3.20    3.40
   6  -2 -10   -0.60    3.20
   7  -2  10    3.80    5.20
   7  -2  10    2.50    3.50
   7   2 -10    4.10    4.40
  -7   2  10    6.60    3.20
   7   2 -10    4.50    3.10
  -7   2 -10    4.40    5.40
   7  -2 -10   18.20    5.80
   7   2  10    6.40    4.00
   7   2  10    4.90    5.30
  -7  -2  10    5.20    3.40
   7  -2 -10    7.00    3.50
   8   2 -10    4.70    2.40
   8  -2  10    3.30    2.90
  -8   2  10   10.10    3.60
   8  -2  10    8.20    3.70
   8  -2 -10    6.50    2.50
   8   2  10    4.80    2.90
  -8  -2  10    9.60    3.70
   0   3 -10  133.39    9.10
   0   3  10  141.69   11.20
   0  -3  10  139.79   15.90
   0  -3 -10  161.18   10.90
  -1  -3 -10  378.46   20.00
  -1  -3 -10  370.06   19.10
   1   3 -10  376.66   19.10
  -1   3  10  374.96   21.30
  -1   3 -10  392.56   19.20
   1  -3 -10  390.16   20.30
  -1   3 -10  401.16   20.60
  -1   3 -10  455.75   23.20
   1   3  10  374.96   21.20
   1  -3 -10  401.46   20.20
   2   3 -10  148.79   12.30
  -2  -3 -10  148.29   10.60
  -2  -3 -10  147.19    9.40
  -2  -3 -10  159.08   10.50
   2   3 -10  152.48    9.20
  -2  -3 -10  139.99   12.00
   2  -3 -10  173.08   10.30
  -2   3 -10  166.78   10.10
  -2   3 -10  146.99    9.80
   2  -3 -10  168.98   10.20
   3   3 -10   20.40    8.00
   3   3 -10   19.90    5.20
   3   3 -10   34.10    7.60
  -3  -3 -10   17.30    5.10
  -3  -3 -10   34.90    5.80
  -3  -3 -10   20.50    5.90
   3  -3 -10   18.30    5.90
  -3   3 -10    4.90    7.20
   3  -3 -10   21.20    6.00
  -3   3 -10   23.80    5.70
  -3   3 -10   18.30    4.30
  -4  -3 -10  282.47   15.30
   4   3 -10  250.17   15.50
   4  -3  10  262.77   15.90
  -4  -3 -10  283.77   14.70
  -4  -3 -10  277.67   15.60
   4   3 -10  255.27   14.60
   4   3 -10  266.17   15.10
   4  -3 -10  277.97   15.10
  -4   3 -10  282.07   15.20
  -4  -3  10  260.07   14.10
   4  -3 -10  280.27   15.00
   5  -3  10   74.59    8.30
   5   3 -10   67.59    9.30
  -5  -3 -10   80.79    7.60
   5   3 -10   88.99    7.40
  -5  -3 -10   63.79    7.80
  -5   3  10   67.29    6.90
  -5   3 -10   89.69    8.00
   5  -3 -10  103.69    7.70
   5  -3 -10   98.09    7.70
  -5  -3  10   84.09    6.80
   5   3  10   96.49   11.20
  -6  -3 -10   87.19    8.00
  -6   3  10   85.89    6.80
   6   3 -10   95.69    7.70
   6  -3  10   90.49    9.70
   6   3 -10   75.39    9.60
   6  -3  10   84.29    9.60
   6  -3 -10   90.89    7.60
  -6   3 -10   86.69    7.40
   6  -3 -10   77.19    7.40
  -6  -3  10   84.09    6.80
   6   3  10  110.49   10.50
  -7  -3 -10   10.00    3.60
   7  -3  10    9.30    4.70
  -7   3  10    9.80    3.30
   7  -3  10    4.00    5.00
   7   3  10    9.30    9.60
  -7  -3  10   13.70    4.70
  -7   3 -10    9.10    3.70
   7   3  10    7.60    4.20
   7  -3 -10    9.30    3.60
   7  -3 -10    7.70    3.20
  -8   3  10    1.20    3.80
   8  -3  10    3.10    6.00
   8  -3  10   -2.90    3.10
   8   3 -10    2.40    2.50
   8  -3 -10    1.90    2.20
   8   3  10   -1.80    2.80
  -8  -3  10   -2.60    3.80
   8  -3 -10    1.70    2.30
   0   4 -10   27.90    4.70
   0   4  10   29.20    9.60
   0  -4 -10   22.50    8.00
   0  -4 -10   23.90    6.70
   0  -4 -10   22.30    5.40
  -1   4  10  225.78   16.40
   1   4 -10  227.88   11.90
  -1  -4 -10  228.78   13.60
  -1  -4 -10  243.78   13.10
  -1  -4 -10  224.28   15.00
  -1  -4 -10  218.98   12.00
  -1   4 -10  204.68   13.40
   1  -4 -10  200.78   12.80
  -1   4 -10  213.38   11.90
  -1   4 -10  223.38   12.60
   1  -4 -10  218.98   12.60
   1  -4 -10  214.58   13.00
   2   4 -10   51.79   10.30
   2   4 -10   55.69    5.30
  -2  -4 -10   54.39    5.50
  -2  -4 -10   52.49    6.90
  -2  -4 -10   50.69    8.90
  -2  -4 -10   53.49    7.20
   2  -4 -10   48.40    6.80
   2  -4 -10   45.90    6.50
  -2   4 -10   42.70    6.50
   3   4 -10    8.90    2.90
  -3  -4 -10    6.80    3.10
   3   4 -10    0.90    5.40
  -3  -4 -10    6.40    3.10
   3   4 -10    5.00    5.50
  -3  -4 -10    4.30    3.80
   3  -4 -10    9.90    3.30
  -3   4 -10    6.70    4.10
  -3   4 -10    8.90    3.00
  -3  -4  10    8.20    4.20
  -4  -4 -10  257.37   13.90
   4   4 -10  267.17   13.90
  -4  -4 -10  252.97   14.90
   4   4 -10  237.78   14.70
  -4  -4 -10  249.68   14.90
   4  -4  10  266.97   15.40
   4  -4 -10  272.97   14.60
  -4  -4  10  277.07   14.00
   4  -4 -10  266.27   14.80
   4   4  10  250.67   17.30
  -4   4 -10  264.97   15.10
   5   4 -10   41.70    7.10
  -5  -4 -10   53.99    6.50
   5  -4  10   53.49    7.20
  -5  -4 -10   63.49    6.60
  -5   4  10   59.89    6.20
  -5  -4  10   50.69    5.90
   5  -4 -10   47.20    6.10
   5   4  10   52.89   12.60
  -5   4 -10   35.60    7.00
   5  -4 -10   39.40    6.50
  -6  -4 -10   68.29    7.30
   6   4 -10   63.69    6.70
  -6   4  10   60.89    6.40
  -6  -4 -10   66.59    9.00
   6  -4  10   72.79    8.60
  -6  -4  10   48.10    5.90
   6  -4 -10   62.39    6.60
  -6   4 -10   55.29    6.70
   6  -4 -10   62.99    6.60
   7  -4  10   29.10    6.10
  -7  -4 -10   25.20    5.70
  -7   4  10   16.90    5.00
   7   4 -10   31.30    5.20
   7  -4 -10   20.70    5.30
  -7   4 -10   22.30    6.80
  -7  -4  10   13.80    4.90
   7  -4 -10   20.20    4.90
   7   4  10   23.00    6.20
   8  -4  10   14.50    4.90
  -8   4  10    4.50    4.20
   8   4  10   12.60    4.30
   8  -4 -10   11.40    4.00
  -8  -4  10   17.80    5.70
   8  -4 -10   16.00    3.70
   0   5 -10   34.60    7.60
   0  -5 -10   48.10    8.50
   0  -5 -10   37.10    9.70
   0   5 -10   43.40    5.10
   0   5 -10   65.19    9.90
   0  -5 -10   49.40    7.00
   1   5 -10  407.36   20.10
  -1  -5 -10  376.76   21.90
  -1  -5 -10  434.26   21.00
  -1  -5 -10  426.66   20.30
   1   5 -10  397.36   23.70
  -1  -5 -10  421.16   21.20
   1   5 -10  408.26   23.20
  -1   5 -10  450.95   21.20
   1  -5 -10  415.16   20.50
   1  -5 -10  419.36   20.80
   1  -5 -10  411.36   21.00
  -1   5 -10  414.76   20.30
  -2  -5 -10   86.69    7.90
  -2  -5 -10   65.19   11.80
  -2  -5 -10   85.09    7.70
  -2  -5 -10   96.69    6.90
   2   5 -10   91.09    6.70
   2  -5 -10   87.49    8.20
  -2   5 -10   93.89    7.40
   2  -5 -10   98.79    8.30
  -2   5 -10   97.59    7.30
   2  -5 -10   93.19   10.30
  -3  -5 -10  185.38   11.30
   3  -5  10  188.48   12.10
  -3  -5 -10  175.58   10.20
  -3  -5 -10  179.38   11.20
   3   5 -10  174.98   10.00
   3  -5 -10  160.98   10.70
   3  -5 -10  167.28   11.00
  -3  -5  10  151.88   10.30
  -3   5 -10  150.98   11.10
   4   5 -10   38.10    8.50
   4   5 -10   41.90    5.70
  -4  -5 -10   38.30    5.60
   4  -5  10   35.00    7.80
  -4  -5 -10   33.10    6.40
  -4  -5 -10   51.09    6.40
   4  -5 -10   63.59    6.40
  -4   5 -10   53.19    6.50
  -4  -5  10   58.29    6.00
   4  -5 -10   53.99    6.50
  -5  -5 -10   27.10    5.50
   5   5 -10   28.50    5.90
   5  -5  10   25.60    7.00
   5   5 -10   17.60    4.60
  -5  -5 -10   20.70    6.10
  -5   5 -10   29.40    6.70
  -5  -5  10   30.50    6.10
   5  -5 -10   24.60    5.90
   5  -5 -10   19.20    5.90
   6   5 -10   12.00    3.90
   6  -5  10   12.60    4.20
  -6  -5 -10   13.40    3.70
  -6  -5 -10    7.20    3.40
  -6   5  10   17.00    5.50
  -6  -5  10   10.80    3.50
   6  -5 -10   15.60    4.80
   6  -5 -10   11.60    3.50
  -6   5 -10   16.20    6.00
  -7   5  10    4.80    3.60
   7   5 -10    6.00    3.40
  -7  -5 -10    5.20    3.00
   7  -5  10    3.40    3.10
   7  -5 -10    5.80    2.50
   7   5  10    6.90    3.50
  -7  -5  10    2.90    3.40
  -7   5 -10    2.60    3.50
   7  -5 -10   13.90    4.70
   8   5 -10    8.90    3.90
   8  -5  10    8.50    2.30
   8   5  10    4.60    2.70
   8  -5 -10    6.60    2.00
   8  -5 -10    6.80    2.40
  -8  -5  10    3.30    4.60
   0  -6 -10  271.97   16.50
   0  -6 -10  292.47   15.00
   0  -6 -10  293.67   16.60
   0  -6 -10  292.57   15.70
   0   6 -10  296.07   14.80
  -1  -6 -10    1.90    2.60
  -1  -6 -10    1.70    4.00
  -1  -6 -10    4.50    3.60
   1   6 -10    6.00    2.40
   1  -6 -10    1.80    4.10
   1  -6 -10    5.60    4.20
  -1   6 -10   -1.60    2.80
   1  -6 -10    4.10    3.80
   2   6 -10   29.10    4.50
  -2  -6 -10   29.40    6.30
  -2  -6 -10   26.00    6.50
  -2  -6 -10   31.80    4.70
   2  -6 -10   17.90    6.20
   2  -6 -10   19.20    6.40
  -2   6 -10   20.30    5.60
  -2   6 -10   19.40    4.90
   3  -6  10  163.88   13.70
  -3  -6 -10  165.28   11.60
  -3  -6 -10  190.58   11.30
  -3   6 -10  178.48   11.10
  -3  -6  10  181.68   10.80
   3  -6 -10  177.38   13.00
  -3   6 -10  170.98   11.70
  -4  -6 -10   10.30    2.90
   4   6 -10    5.60    2.70
  -4  -6 -10   11.10    3.30
  -4  -6 -10    9.60    3.90
   4  -6  10    7.30    3.90
  -4  -6  10    3.60    3.80
  -4   6 -10   13.20    5.20
   4  -6 -10    4.10    3.00
   4  -6 -10    6.80    3.60
  -5  -6 -10   97.29    8.00
  -5  -6 -10  103.69    7.20
   5   6 -10   91.79    6.90
   5  -6  10   83.89    8.90
  -5   6 -10   82.49    7.80
  -5  -6  10   94.09    7.40
   5  -6 -10   71.59    7.70
   5  -6 -10   85.39    7.50
  -6  -6 -10   37.80    6.60
   6  -6  10   42.50    6.50
  -6  -6 -10   49.90    6.30
  -6   6  10   51.89    6.00
   6  -6 -10   49.60    6.10
  -6  -6  10   48.90    5.70
  -6   6 -10   45.20    6.80
   6  -6 -10   43.80    6.00
   7   6 -10   12.20    4.30
  -7  -6 -10    5.00    3.00
  -7   6  10   15.70    5.70
   7  -6  10    4.30    2.90
   7  -6 -10    4.50    2.30
  -7  -6  10   11.40    3.70
   7  -6 -10    6.10    2.90
   7   6  10    6.70    3.20
  -7   6 -10    9.10    3.80
   8  -6  10    0.20    2.30
   8  -6 -10    0.60    3.00
   8   6  10    4.90    2.50
   8  -6 -10    1.90    1.80
   0  -7 -10  103.89    7.40
   0   7 -10  104.79    7.20
   0  -7 -10   93.39    9.60
   0  -7 -10  108.59    9.00
  -1  -7 -10  238.68   13.10
  -1  -7 -10  271.57   14.40
   1   7 -10  250.97   13.00
  -1  -7 -10  252.57   14.00
   1  -7 -10  235.78   13.90
  -1   7 -10  234.38   13.00
   1  -7 -10  236.98   13.40
   1  -7 -10  246.08   14.60
   1  -7 -10  224.18   17.90
   2  -7  10   49.40    8.80
  -2  -7 -10   51.79    7.30
  -2  -7 -10   33.10    8.50
  -2   7 -10   65.89    6.50
  -2  -7  10   56.79    8.00
   2  -7 -10   53.29    7.60
   2  -7 -10   55.59    8.10
   3  -7  10  122.09   10.50
  -3  -7 -10  135.19   10.00
   3   7 -10  135.59    8.40
  -3  -7 -10  128.39    8.40
  -3  -7 -10  138.39    9.80
   3  -7 -10  128.49    9.60
   3  -7 -10  136.39    9.80
  -3  -7  10  134.19    9.00
  -3   7 -10  138.89    9.20
  -4  -7 -10   16.70    5.60
   4  -7  10    4.20    3.90
  -4  -7 -10    3.30    2.60
   4   7 -10    1.20    2.40
   4  -7 -10    7.30    4.20
  -4  -7  10   18.10    6.00
   4  -7 -10    4.00    3.20
  -4   7 -10    6.30    3.00
  -5  -7 -10   52.99    6.00
   5   7 -10   57.29    5.60
  -5  -7 -10   65.69    6.80
   5  -7  10   63.79    7.40
   5  -7 -10   57.19    6.60
  -5  -7  10   56.59    6.30
   5  -7 -10   63.99    7.10
  -5   7 -10   66.19    6.70
  -6  -7 -10   20.90    5.40
  -6  -7 -10   23.60    6.50
  -6   7  10   23.80    5.70
   6  -7  10   18.00    5.60
  -6   7 -10   25.80    6.00
  -6  -7  10   24.40    5.40
   6  -7 -10   19.80    6.00
   7  -7  10   12.00    4.70
  -7   7  10    1.20    4.60
  -7  -7 -10    9.40    3.00
   7  -7 -10   12.10    4.00
  -7  -7  10   18.10    5.70
   7  -7 -10    7.70    3.40
   7   7  10   17.60    5.60
  -7   7 -10    6.90    3.90
   0  -8 -10    6.50    4.60
   0   8 -10    8.40    2.60
   0  -8 -10    3.10    4.00
  -1  -8 -10  136.79    8.70
   1   8 -10  132.19    8.30
  -1  -8 -10  126.49    9.90
   1  -8 -10  133.39   10.40
   1  -8 -10  148.89   12.30
   1  -8 -10  152.18   11.70
   1  -8 -10  133.89   11.20
  -1   8 -10  128.89    9.80
  -2  -8 -10  424.26   20.90
  -2  -8 -10  424.76   20.00
  -2  -8 -10  406.56   20.70
   2   8 -10  407.06   19.80
   2  -8  10  401.56   21.90
  -2  -8  10  408.46   20.40
  -2   8 -10  380.96   19.80
   2  -8 -10  385.26   20.70
   2  -8 -10  376.86   20.30
  -2   8 -10  397.16   20.90
  -3  -8 -10  116.89    8.50
  -3  -8 -10  125.79    7.80
  -3  -8 -10  102.89    9.20
   3  -8  10  120.89   10.20
   3   8 -10  113.69    7.50
  -3  -8  10   98.19    8.20
  -3   8 -10  110.39    8.00
   3  -8 -10  105.29    9.40
   3  -8 -10  103.29    8.60
   4   8 -10   59.89    5.40
  -4  -8 -10   59.39    6.90
   4  -8  10   65.89    7.90
  -4  -8 -10   62.09    5.70
  -4  -8  10   74.09    6.70
   4  -8 -10   56.39    6.90
  -4   8 -10   57.39    6.40
  -5  -8 -10    0.00    2.40
   5   8 -10   -1.00    2.50
   5  -8  10    3.50    3.30
  -5  -8 -10   -0.60    2.60
   5  -8 -10    4.30    4.00
   5  -8 -10    2.10    3.00
  -5  -8  10    3.20    3.60
  -5   8 -10    0.10    2.70
   6   8 -10    0.50    3.00
   6  -8  10    3.00    3.20
  -6  -8 -10    2.60    2.60
  -6  -8 -10    3.40    2.50
  -6   8 -10    5.70    2.80
   6   8  10    3.50    3.50
   6  -8 -10    3.30    2.60
   6  -8 -10    3.30    3.70
  -6  -8  10    0.70    3.70
  -7  -8 -10   -1.40    2.70
   7  -8  10   -1.10    2.70
  -7   8 -10    6.60    4.20
   7   8  10    2.70    2.90
   7  -8 -10    1.10    2.00
  -7  -8  10    5.20    4.50
   0  -9 -10   19.70    5.30
   0   9 -10   24.20    4.40
   0  -9 -10   31.20    7.20
   0  -9 -10   18.00    5.10
  -1  -9 -10   59.89    6.10
  -1  -9 -10   55.79    7.00
   1   9 -10   63.89    5.30
  -1  -9 -10   65.09    8.70
  -1   9 -10   55.19    5.70
   1  -9 -10   47.60    7.90
   1  -9 -10   56.89    9.30
   1  -9 -10   51.39    6.80
  -1  -9  10   50.89   12.00
  -2  -9 -10   29.10    7.90
  -2  -9 -10   33.20    4.90
   2   9 -10   42.80    4.70
  -2  -9 -10   38.30    6.50
   2  -9 -10   38.20    9.20
   2  -9 -10   48.10    8.50
  -2  -9  10   47.00    7.00
  -2   9 -10   53.09    6.10
  -3  -9 -10  152.08   10.60
  -3  -9 -10  156.88   10.20
   3   9 -10  164.78    9.40
   3  -9  10  157.78   11.80
  -3  -9 -10  167.18    9.80
  -3   9 -10  151.28    9.80
   3  -9 -10  143.49   11.60
  -3  -9  10  149.49   10.40
   3  -9 -10  152.48   10.70
  -4  -9 -10  109.99    8.20
   4   9 -10   92.19    6.70
   4  -9  10   83.49    9.10
  -4  -9 -10  104.49    6.90
   4  -9 -10   80.89   10.50
   4  -9 -10   93.89    8.00
  -4   9 -10  113.39    7.90
  -4  -9  10   86.99    7.60
  -5  -9 -10    3.40    4.60
   5  -9  10    2.10    3.50
   5   9 -10    3.30    2.20
   5  -9 -10    6.60    2.80
  -5  -9  10    2.40    3.80
   6   9 -10   31.90    4.60
  -6  -9 -10   33.70    4.70
  -6  -9 -10   32.50    4.30
   6  -9  10   25.70    5.80
  -6   9 -10   36.80    5.30
   6  -9 -10   28.00    4.50
  -6  -9  10   41.30    5.70
   6   9  10   27.00    6.30
   7  -9  10    1.60    3.50
  -7  -9 -10    1.30    2.70
   7   9  10    7.80    3.10
   7  -9 -10    0.80    2.10
   0 -10 -10  168.78   10.30
   0 -10 -10  182.98   11.80
   0  10 -10  167.68   10.20
   1  10 -10   80.99    6.00
  -1 -10 -10   89.79    6.60
  -1 -10 -10   74.69    7.60
  -1  10 -10   70.39    6.20
   1 -10 -10   65.39    9.50
   1 -10 -10   70.09    7.50
  -2 -10 -10   27.00    4.60
   2  10 -10   21.80    4.20
  -2 -10 -10   22.50    5.40
  -2 -10 -10   24.30    8.90
  -2 -10  10   27.40    7.00
  -2  10 -10   24.60    5.70
  -3 -10 -10    4.20    2.30
  -3 -10 -10    4.20    2.70
   3  10 -10    3.80    2.10
  -3  10 -10    7.70    2.40
  -3 -10  10    5.90    4.10
   3 -10 -10   -3.60    4.50
  -4 -10 -10    3.40    2.50
   4  10 -10    2.70    2.10
  -4 -10 -10    1.50    2.90
   4 -10  10    0.20    4.60
  -4  10 -10    7.00    3.20
  -4 -10  10    7.80    4.30
   4 -10 -10    0.70    3.60
  -5 -10 -10    2.50    2.40
  -5 -10 -10    5.20    2.10
   5  10 -10    9.80    3.40
   5 -10  10    2.80    3.90
   5 -10 -10    8.00    3.00
  -5 -10  10    5.10    8.50
  -5  10 -10    3.40    2.40
   5  10  10    3.70    4.40
  -6 -10 -10    7.40    2.30
  -6 -10 -10    2.20    2.00
   6 -10  10   15.10    5.40
   6  10  10    8.60    4.60
  -6 -10  10   22.50    7.10
  -6  10 -10    5.90    2.60
   0 -11 -10    2.40    2.90
   0 -11 -10    4.90    3.40
   0  11 -10    4.10    2.30
  -1 -11 -10   14.20    4.50
   1 -11 -10    5.20    3.90
   1 -11 -10   21.00    7.40
  -1  11 -10   12.70    4.40
  -1 -11  10   15.70    6.00
  -2 -11 -10   43.00    6.30
  -2 -11 -10   36.20    4.60
   2  11 -10   39.80    4.20
  -2  11 -10   28.10    6.90
  -2 -11  10   32.80    6.90
  -2  11 -10   37.00    6.10
  -3 -11 -10   22.10    5.40
   3  11 -10   22.40    4.10
  -3 -11 -10   20.60    4.20
  -3 -11  10   12.50    4.50
  -3  11 -10   29.20    5.00
   4  11 -10    9.70    3.30
  -4 -11 -10    3.10    2.10
  -4 -11 -10   17.70    4.70
  -4  11 -10    8.30    2.40
  -4 -11  10    8.60    4.20
   5  11 -10   10.40    3.00
  -5 -11 -10   12.20    3.10
  -5 -11 -10   15.20    3.80
  -5 -11  10   10.30    4.70
  -5  11 -10   12.10    4.00
  -6 -11 -10    2.30    2.50
   6  11 -10   -1.90    2.40
  -6 -11 -10    0.60    1.80
  -6  11 -10   -1.40    2.70
   6 -11 -10   -6.00    3.20
   0 -12 -10    2.50    3.10
   0 -12 -10    7.90    3.40
   0  12 -10    5.30    2.30
   1  12 -10    3.70    2.10
  -1 -12 -10   -0.30    3.00
  -1 -12 -10    7.00    2.50
   1 -12 -10   21.00    7.10
   1 -12 -10    7.60    4.40
  -1  12 -10    3.30    3.30
  -2 -12 -10    8.10    3.60
  -2 -12 -10    9.60    3.80
  -2 -12  10   10.30    5.30
  -2  12 -10    9.00    4.40
  -3 -12 -10   16.70    3.40
   3  12 -10   16.40    3.20
  -3 -12 -10   14.80    4.50
  -3 -12  10    7.30   10.20
  -3  12 -10    9.20    2.30
  -4 -12 -10    5.00    2.10
   4  12 -10    4.30    1.60
  -4 -12 -10   17.30    5.50
  -4  12 -10   10.90    3.50
  -4 -12  10    2.20    4.90
   5  12 -10    9.50    2.70
  -5 -12 -10    4.70    2.10
  -5 -12 -10    8.90    3.10
  -5  12 -10    5.60    2.20
   0 -13 -10   34.20    5.70
   0  13 -10   26.60    3.70
   0 -13 -10   20.20    4.90
  -1 -13 -10   16.10    3.80
  -1 -13 -10   12.90    4.60
   1  13 -10    8.50    2.10
  -1  13 -10   19.70    4.20
   1 -13 -10   10.70    4.00
   2  13 -10   27.40    3.30
  -2 -13 -10   29.20    3.70
   2  13 -10   19.10    5.70
  -2 -13 -10   28.50    4.70
  -2  13 -10   35.60    4.20
   3  13 -10    1.30    1.50
  -3 -13 -10    1.70    1.80
  -3 -13 -10    4.20    2.10
  -3  13 -10    1.50    1.90
  -4 -13 -10    0.80    1.90
   4  13 -10    2.50    1.50
  -4 -13 -10    1.60    1.60
  -4  13 -10    4.30    1.90
   0 -14 -10    4.30    2.90
   0 -14 -10    6.60    2.70
   0  14 -10   11.90    3.70
   0  14 -10   12.90    3.20
   1  14 -10   12.50    2.90
  -1 -14 -10   17.00    4.20
  -1  14 -10   15.50    3.20
  -1  14 -10   16.00    4.40
   2  14 -10   12.90    2.70
  -2 -14 -10   19.30    3.20
   2  14 -10   13.40    5.50
  -2 -14 -10   17.70    3.80
  -2  14 -10   10.80    3.00
  -3 -14 -10    2.10    1.50
  -3 -14 -10    4.30    2.20
  -3  14 -10    7.50    2.90
   0 -15 -10   -0.10    2.80
   0  15 -10   -2.40    2.00
   1  15 -10    0.70    2.20
  -1 -15 -10    2.00    2.10
   1  15 -10   -0.50    2.10
   0   0 -11    4.00    2.80
   0   0 -11    3.80    4.80
   0   0  11   -9.60    5.50
   0   0 -11   -2.80    3.40
  -1   0 -11    6.20    2.90
   1   0  11   -5.60    6.00
  -1   0 -11   -0.80    4.60
   1   0 -11    5.10    3.30
   1   0 -11    2.90    4.40
  -1   0 -11    5.60    3.60
   1   0 -11    5.50    2.90
  -2   0 -11  437.46   22.00
  -2   0 -11  478.95   22.80
   2   0 -11  459.65   22.60
   2   0 -11  456.75   22.50
  -2   0 -11  462.85   23.00
   2   0 -11  462.95   22.10
  -2   0 -11  474.05   22.90
   2   0  11  414.56   29.20
  -3   0 -11  474.45   23.00
  -3   0 -11  484.35   23.80
  -3   0 -11  472.45   23.90
   3   0 -11  494.05   23.70
   3   0 -11  449.76   23.00
   3   0 -11  475.25   23.70
  -4   0 -11  329.87   17.50
  -4   0 -11  290.97   16.30
   4   0 -11  334.57   17.40
  -4   0 -11  285.77   18.70
  -5   0 -11    0.70    3.10
  -5   0  11   -2.90    4.20
   5   0 -11   -1.90    3.10
   5   0  11    3.20    4.10
   5   0 -11    3.00    3.20
   6   0 -11    7.90    3.30
  -6   0 -11    6.30    3.30
  -6   0  11   10.50    4.00
   6   0 -11    2.90    3.10
   6   0  11    7.70    3.80
  -7   0  11   33.60    5.90
   7   0  11   31.50    6.50
   7   0  11   37.80    6.80
   7   0 -11   28.50    6.00
  -7   0 -11   35.90    6.20
   7   0 -11   32.70    6.70
   8   0  11    7.70    3.20
   8   0 -11   10.50    2.80
   8   0 -11    9.40    3.60
   8   0  11    8.70    3.10
   0   1 -11    5.30    3.60
   0  -1 -11    7.70    2.80
   0   1 -11    4.50    2.90
   0   1  11    1.70    5.20
   0  -1 -11    1.40    3.50
   0  -1 -11   -3.10    3.90
   1  -1  11  296.97   21.00
  -1  -1 -11  258.37   13.40
  -1  -1 -11  255.87   14.20
  -1  -1 -11  245.08   14.40
   1   1 -11  263.87   13.20
  -1  -1 -11  270.97   14.20
   1   1 -11  249.28   14.40
   1   1 -11  260.27   14.70
   1   1  11  227.38   17.60
  -1   1 -11  244.08   14.70
  -1   1 -11  248.08   15.20
  -1   1 -11  239.78   14.10
   1  -1 -11  252.57   14.00
   1  -1 -11  240.88   14.10
  -1   1 -11  262.87   13.40
   1  -1 -11  249.68   13.40
  -2  -1 -11   75.29    6.60
   2   1 -11   63.59    6.90
  -2  -1 -11   65.39    7.50
   2   1 -11   64.59    7.30
   2   1 -11   69.39    6.20
  -2  -1 -11   69.29    6.10
  -2  -1 -11   68.19    7.10
  -2   1 -11   49.90    8.10
   2  -1 -11   46.50    6.60
   2  -1 -11   46.80    6.30
  -2   1 -11   48.60    6.90
  -2   1 -11   58.99    6.80
  -2   1 -11   51.39    6.10
   2  -1 -11   61.39    6.70
  -3  -1 -11   21.70    5.70
  -3  -1 -11   19.20    6.70
   3   1 -11   17.60    6.10
  -3  -1 -11   23.00    5.20
   3   1 -11   16.50    6.10
   3   1 -11   18.50    6.40
   3  -1 -11   22.70    5.10
   3  -1 -11   24.10    5.00
   3  -1 -11   14.60    5.50
  -3   1 -11   17.30    5.70
  -3   1 -11   12.10    4.90
  -3   1 -11   17.40    5.90
  -4  -1 -11   18.20    6.20
  -4  -1 -11   14.20    3.90
   4   1 -11   23.10    6.10
  -4   1 -11   20.70    5.80
   4  -1 -11   19.60    5.30
   4  -1 -11   24.50    8.00
  -4   1 -11   14.10    4.50
  -4   1 -11   21.50    5.00
  -5  -1 -11   14.50    4.50
  -5   1  11   20.90    6.20
   5   1 -11   17.10    5.40
   5  -1  11   20.40    7.60
  -5  -1 -11   21.80    6.00
   5   1 -11   19.30    6.10
   5  -1 -11   22.90    6.00
   5   1  11   13.20    4.50
   5  -1 -11   22.90    5.60
  -5  -1  11   16.70    6.20
  -6  -1 -11    7.30    3.20
   6   1 -11   13.80    5.10
  -6   1  11    6.50    4.10
   6  -1  11    9.80    3.80
   6   1 -11   20.80    6.10
   6  -1 -11   10.90    3.20
   6  -1 -11   12.80    3.60
   6   1  11   23.60    7.10
  -6   1 -11   19.80    6.10
  -6  -1  11    7.30    4.00
  -7  -1 -11    3.70    3.10
  -7   1  11    2.70    3.90
   7  -1  11    7.70    3.40
   7   1 -11    8.70    3.20
   7  -1  11    8.40    4.30
   7   1 -11    7.80    3.20
  -7   1 -11   20.90    6.00
   7   1  11    8.90    3.80
   7  -1 -11   16.10    5.30
   7  -1 -11   17.30    5.20
  -7  -1  11   18.00    6.00
   7   1  11    5.50    3.80
   8   1 -11   12.50    4.00
   8  -1  11    1.60    3.00
   8  -1  11    2.40    3.40
   8   1  11   -2.20    3.70
   8  -1 -11    5.40    3.20
   8  -1 -11    5.90    2.40
   8   1  11    4.50    3.10
   0   2  11  231.58   17.00
   0  -2 -11  240.48   13.90
   0  -2 -11  248.68   13.00
   0  -2 -11  240.08   13.80
   0   2 -11  234.28   12.50
   0   2 -11  247.88   13.60
   1   2 -11  213.48   11.60
  -1  -2 -11  205.58   11.70
  -1  -2 -11  221.78   13.40
  -1  -2 -11  239.18   12.80
   1   2 -11  214.38   13.30
   1   2 -11  207.18   14.10
  -1  -2 -11  222.98   12.70
  -1   2 -11  217.38   12.90
   1  -2 -11  221.18   12.70
   1  -2 -11  211.48   12.10
  -1   2 -11  222.88   13.10
  -1   2 -11  207.48   11.80
   1   2  11  211.38   18.00
   1  -2 -11  222.38   12.60
  -2  -2 -11   15.00    3.20
  -2  -2 -11   14.10    3.90
  -2  -2 -11   11.50    3.60
   2   2 -11   19.60    4.70
  -2  -2 -11   20.80    4.40
   2   2 -11   14.00    4.70
   2   2 -11   13.60    3.90
   2  -2 -11   27.00    5.70
  -2   2 -11   26.20    9.00
   2  -2 -11   27.90    5.60
   2  -2 -11   17.10    6.20
  -2   2 -11   25.00    5.10
   3   2 -11  201.08   11.40
  -3  -2 -11  210.18   12.40
  -3  -2 -11  200.68   11.40
   3   2 -11  199.98   12.20
  -3  -2 -11  219.88   12.30
   3   2 -11  192.78   12.50
  -3   2 -11  196.98   13.60
  -3   2 -11  193.98   11.90
   3  -2 -11  200.98   11.90
  -3   2 -11  198.28   12.10
   3  -2 -11  199.08   11.90
  -4  -2 -11  145.29   10.30
   4  -2  11  144.39   10.50
   4   2 -11  136.99    9.50
  -4  -2 -11  142.89    9.90
   4   2 -11  131.19   10.00
  -4  -2 -11  141.49    9.50
  -4   2 -11  113.49   10.30
  -4   2 -11  137.69    9.70
   4  -2 -11  151.58    9.80
  -4   2 -11  137.69   10.70
   4  -2 -11  130.99    9.50
   5   2 -11   27.10    5.70
  -5  -2 -11   13.60    4.10
   5  -2  11   15.20    5.30
  -5   2  11   15.30    6.00
   5   2 -11   15.90    4.00
  -5   2 -11   15.00    5.20
   5  -2 -11   15.70    5.90
  -5  -2  11   18.70    6.40
   5   2  11   11.30    4.70
   5  -2 -11   20.00    5.60
   6  -2  11   21.80    5.20
  -6   2  11   17.10    5.70
  -6  -2 -11   18.00    5.90
   6   2 -11   30.40    5.70
   6   2 -11   21.90    4.10
   6   2  11   21.00    7.90
  -6   2 -11   32.10    6.90
   6  -2 -11   24.00    5.80
   6  -2 -11   15.60    3.40
  -6  -2  11   21.00    5.90
  -7   2  11   12.20    4.40
   7  -2  11    8.60    4.20
   7   2 -11    9.00    3.90
  -7  -2 -11   19.50    6.00
   7   2 -11   19.30    5.20
   7  -2  11   10.60    3.30
   7   2  11   20.50    7.70
   7   2  11   17.60    5.70
   7  -2 -11   13.30    4.90
  -7   2 -11   11.50    3.40
   7  -2 -11   16.30    5.30
  -7  -2  11   25.00    6.00
   8  -2  11   25.10    5.90
   8  -2  11   26.40    8.40
   8   2 -11   38.00    4.40
   8   2  11   46.60    7.90
   8  -2 -11   28.50    4.30
   8  -2 -11   32.70    4.10
   0   3 -11   26.30    4.60
   0   3  11   23.60    7.00
   0   3 -11   20.00    8.00
   0  -3 -11   27.00    4.80
   0  -3 -11   37.20   11.20
   0   3 -11   27.00    7.10
   0  -3 -11   42.00    6.90
   0  -3 -11   31.70    6.40
   1   3 -11   77.79    6.10
  -1  -3 -11   70.69    6.70
  -1  -3 -11   86.89    8.10
   1   3 -11   85.29   12.20
  -1  -3 -11   75.49    6.20
   1   3 -11   80.49    8.70
  -1  -3 -11   67.89    8.10
  -1   3 -11   78.29    7.80
  -1   3 -11   76.49    6.20
   1  -3 -11   80.69    6.60
  -1   3 -11   74.39    7.50
   1  -3 -11   87.69    7.70
   1  -3 -11   95.39    7.40
  -2  -3 -11   87.39    8.20
   2   3 -11   83.49    9.70
  -2  -3 -11   80.99    8.00
   2   3 -11   92.89    6.90
   2   3 -11   94.89    9.40
  -2  -3 -11   93.79    7.10
  -2  -3 -11   98.59    8.50
   2  -3 -11   94.49    8.00
   2  -3 -11  108.99    8.10
  -2   3 -11   96.49    7.90
  -2   3 -11  117.19   12.30
   2  -3 -11   99.99    8.00
  -2   3 -11  100.99    7.40
   3   3 -11   39.30    5.40
  -3  -3 -11   47.60    6.50
   3   3 -11   33.50    7.50
  -3  -3 -11   47.90    5.60
   3   3 -11   32.00    7.90
  -3  -3 -11   46.70    6.90
   3  -3 -11   40.70    6.20
  -3   3 -11   47.60    6.60
  -3   3 -11   38.00    5.80
  -3   3 -11   47.50   10.30
   3  -3 -11   40.70    6.00
  -4  -3 -11   51.59    6.30
   4   3 -11   58.69   12.20
   4   3 -11   46.50    7.20
   4  -3  11   55.19    7.30
  -4  -3 -11   53.39    6.40
  -4  -3 -11   53.09    7.00
   4  -3 -11   49.90    6.20
  -4   3 -11   54.29    6.70
   4  -3 -11   50.89    6.70
   5  -3  11   36.80    7.50
  -5  -3 -11   38.70    6.50
  -5  -3 -11   42.60    6.60
   5   3 -11   43.80    7.70
   5   3 -11   42.90    6.70
  -5   3 -11   42.90    6.30
   5   3  11   62.79    9.60
   5  -3 -11   37.60   10.90
  -5  -3  11   50.49    6.90
   5  -3 -11   45.40    6.10
  -6   3  11   25.80    6.90
   6  -3  11   42.20    7.00
   6  -3  11   28.20    9.10
   6   3 -11   43.90    6.30
   6   3 -11   40.80    8.50
  -6  -3 -11   39.90    6.10
  -6  -3  11   36.90    6.40
   6  -3 -11   32.50    6.20
   6   3  11   60.89    8.80
   6  -3 -11   52.49    6.10
  -7  -3 -11   70.29    6.70
   7  -3  11   70.39    7.20
   7  -3  11   51.09    8.50
   7   3 -11   73.69    6.70
  -7  -3  11   61.99    6.80
   7  -3 -11   77.69    6.50
   7  -3 -11   74.99    6.20
  -7   3 -11   75.19    7.00
   7   3  11   62.69    7.20
   8   3 -11    6.70    2.40
   8  -3  11    2.40    2.50
   8  -3 -11    3.00    3.10
   8  -3 -11    5.00    2.00
   8   3  11    0.20    2.60
   0   4 -11  104.29    9.30
   0  -4 -11  115.49    7.50
   0   4 -11   92.69    9.00
   0  -4 -11  100.19   10.70
   0   4 -11  102.09    7.10
   0  -4 -11  109.39    9.00
   0  -4 -11  107.59    8.10
  -1  -4 -11    6.50    4.10
   1   4 -11    7.60    2.20
  -1  -4 -11   13.10    3.90
  -1  -4 -11   12.00    4.10
   1   4 -11    6.40    4.30
  -1  -4 -11   14.10    4.50
   1  -4 -11    7.70    3.60
   1  -4 -11    6.20    3.50
  -1   4 -11   12.90    3.60
  -1   4 -11   15.50    4.30
  -1   4 -11    5.00    3.20
   2   4 -11   28.20    7.20
  -2  -4 -11   47.70    5.60
  -2  -4 -11   43.40    5.00
   2   4 -11   40.20    4.90
  -2  -4 -11   48.90    6.80
   2   4 -11   30.60    8.60
  -2  -4 -11   28.90    7.60
   2  -4 -11   20.80    7.30
   2  -4 -11   35.90    6.40
   2  -4 -11   39.00    6.20
  -2   4 -11   42.50    5.80
  -3  -4 -11   92.79    8.40
   3   4 -11   85.79   10.80
  -3  -4 -11   87.39    8.50
   3   4 -11  109.49    7.20
  -3  -4 -11  104.69    7.60
   3  -4 -11  124.39    8.40
  -3   4 -11  107.89    8.30
  -3   4 -11   96.49    8.40
   3  -4 -11  106.09    8.00
   4   4 -11   13.30    5.40
   4  -4  11   20.30    6.50
  -4  -4 -11   18.70    6.40
   4   4 -11   23.00    5.00
  -4  -4 -11   14.80    5.20
  -4  -4 -11   25.70    5.90
  -4   4 -11   22.90    5.40
   4   4  11   22.40    5.80
   4  -4 -11   23.70    5.50
   4  -4 -11   22.40    5.70
   5   4 -11  103.79    9.30
  -5  -4 -11  114.89    7.90
  -5  -4 -11   95.59    8.30
   5  -4  11  104.09    9.40
   5   4 -11   98.29    9.00
  -5  -4  11   97.49   10.50
   5  -4 -11  100.59    8.10
  -5   4 -11   96.59    8.30
   5  -4 -11   99.39    9.40
   5   4  11  103.59   12.20
  -6  -4 -11    1.40    3.00
  -6   4  11    0.60    4.60
   6   4 -11    2.40    3.50
  -6  -4 -11   -1.50    4.50
  -6   4 -11   17.60    5.40
  -6  -4  11    5.60    4.20
   6  -4 -11    4.40    2.70
   6  -4 -11   -0.80    3.10
   7   4 -11    7.90    3.10
  -7  -4 -11    7.10    3.00
   7  -4  11   17.30    6.00
   7  -4 -11   11.80    4.30
  -7  -4  11   11.10    4.50
   7   4  11    7.90    3.30
   7  -4 -11   15.00    4.40
  -7   4 -11   17.90    5.70
   8   4 -11    5.80    2.90
   8  -4  11    2.00    2.60
   8  -4 -11    3.40    2.30
   8  -4 -11   11.50    3.40
   8   4  11    4.70    2.50
   0  -5 -11  199.18   11.40
   0  -5 -11  176.58   12.80
   0   5 -11  188.88   11.10
   0   5 -11  170.68   10.10
   0  -5 -11  161.78   11.80
   0  -5 -11  181.58   10.30
   0   5 -11  180.38   12.10
  -1  -5 -11   70.09    6.80
   1   5 -11   45.20    9.20
  -1  -5 -11   61.09    7.10
   1   5 -11   54.69    5.30
  -1  -5 -11   54.79    5.70
   1   5 -11   46.10    9.50
   1  -5 -11   64.69    6.30
   1  -5 -11   57.49    7.20
   1  -5 -11   52.29    7.30
  -1   5 -11   61.39    6.40
  -2  -5 -11  450.45   21.90
  -2  -5 -11  440.86   22.30
   2   5 -11  401.96   22.80
   2   5 -11  444.06   21.10
  -2  -5 -11  465.85   22.30
  -2  -5 -11  475.75   21.40
   2  -5 -11  432.26   21.80
   2  -5 -11  444.96   21.90
  -2   5 -11  405.16   21.00
   2  -5 -11  413.76   21.60
  -2   5 -11  408.76   21.70
   3  -5  11  114.39    9.50
  -3  -5 -11   97.79    7.70
  -3  -5 -11  109.89    8.60
   3   5 -11  109.69    7.40
  -3  -5 -11  103.29    8.30
   3  -5 -11  121.59    8.50
  -3   5 -11  109.69    8.60
   3  -5 -11  114.09    8.40
  -3   5 -11  108.99    8.30
   4  -5  11   65.09    8.00
  -4  -5 -11   73.29    7.40
   4   5 -11   56.79    5.90
  -4  -5 -11   70.09    6.30
   4   5 -11   64.99    9.20
  -4  -5 -11   73.49    6.80
   4  -5 -11   70.09    6.90
  -4   5 -11   61.89    6.80
  -4  -5  11   60.69   11.70
   4  -5 -11   62.09    7.00
   5  -5  11   70.89    8.20
   5   5 -11   79.59    8.80
   5   5 -11   54.29    6.90
  -5  -5 -11   67.79    6.30
  -5  -5 -11   87.19    8.40
  -5  -5  11   74.39    7.70
   5  -5 -11   80.99    8.10
   5  -5 -11   76.59    7.00
  -5   5 -11   68.39    7.70
  -6  -5 -11    2.60    3.10
   6  -5  11   -0.60    3.20
  -6   5 -11    1.40    2.80
   6  -5 -11   -5.60    3.00
  -6  -5  11    7.10    4.40
   6  -5 -11   -0.20    3.50
  -7  -5 -11    9.20    2.80
   7   5 -11    7.80    3.30
   7  -5  11    7.50    2.80
  -7   5 -11    4.50    3.20
  -7  -5  11    6.10    4.80
   7  -5 -11    6.60    2.20
   7  -5 -11    8.90    2.60
   7   5  11   17.40    5.50
   8   5 -11   -0.70    3.80
   8  -5  11    2.10    2.00
   8  -5 -11    1.30    4.10
   8  -5 -11    2.50    1.90
   8   5  11    4.00    2.40
   0   6 -11   47.30    6.60
   0  -6 -11   61.59    8.40
   0  -6 -11   45.90    8.10
   0   6 -11   53.79    5.10
   0  -6 -11   55.19    6.00
   0  -6 -11   54.79    6.80
  -1  -6 -11   67.79    5.70
  -1  -6 -11   68.69    7.30
  -1  -6 -11   57.99    9.50
  -1  -6 -11   56.29    7.60
   1   6 -11   68.19    5.60
   1   6 -11   48.50    7.90
   1  -6 -11   60.09    7.30
  -1   6 -11   64.89    6.40
   1  -6 -11   64.89    7.40
  -1   6 -11   68.89    5.70
   1  -6 -11   54.89    6.40
  -2  -6 -11   45.70    9.30
   2   6 -11   53.99    5.00
  -2  -6 -11   52.59    5.40
  -2   6 -11   49.00    5.70
  -2   6 -11   39.60    5.70
   2  -6 -11   36.20    7.90
   2  -6 -11   38.10    8.00
   2  -6 -11   40.40    6.70
  -3  -6 -11  219.38   12.90
   3  -6  11  212.98   13.30
  -3  -6 -11  219.08   12.20
  -3  -6 -11  207.88   12.80
   3   6 -11  198.18   11.50
  -3   6 -11  210.58   12.50
   3  -6 -11  214.98   12.60
   3  -6 -11  210.28   12.40
  -3   6 -11  203.58   12.20
  -4  -6 -11  273.67   15.00
   4   6 -11  279.47   13.80
   4  -6  11  272.57   15.40
  -4  -6 -11  280.37   14.00
  -4  -6 -11  270.37   15.10
  -4  -6  11  233.28   15.30
   4  -6 -11  242.88   14.60
  -4   6 -11  238.68   14.60
   4  -6 -11  244.68   14.40
  -5  -6 -11   43.10    6.20
  -5  -6 -11   52.39    5.50
   5   6 -11   42.80    5.50
   5  -6  11   43.70    7.20
   5  -6 -11   49.10    6.20
   5  -6 -11   41.80    6.20
  -5   6 -11   43.10    6.10
  -5  -6  11   37.30    6.80
   6  -6  11   33.20    9.50
  -6  -6 -11   36.60    5.80
  -6  -6 -11   34.30    5.90
  -6  -6  11   29.00    6.50
   6  -6 -11   33.70    5.60
  -6   6 -11   32.10    6.10
  -7  -6 -11   13.40    4.80
  -7   6 -11   19.90    5.70
   7  -6 -11   20.10    4.70
   7   6  11   20.30    5.10
   7  -6 -11   21.90    4.10
   0  -7 -11    6.70    5.10
   0   7 -11   -3.40    3.40
   0   7 -11   -0.70    2.40
   0  -7 -11   -2.60    4.10
   0  -7 -11    5.50    4.50
  -1  -7 -11  108.19    8.70
   1   7 -11   99.59    7.00
   1   7 -11   98.09    9.40
  -1  -7 -11  109.19    8.70
  -1  -7 -11  106.99    7.40
   1  -7 -11  105.89    9.40
  -1   7 -11  109.99    7.50
  -1   7 -11  114.09    8.40
   1  -7 -11   97.39    9.10
   1  -7 -11  120.59   10.40
  -2  -7 -11  230.18   13.20
   2   7 -11  211.38   12.00
   2  -7  11  207.98   14.00
  -2  -7 -11  235.08   13.40
  -2  -7 -11  226.08   12.30
  -2   7 -11  233.08   12.30
  -2   7 -11  217.68   12.60
   2  -7 -11  201.18   16.00
   2  -7 -11  224.78   13.00
   2  -7 -11  232.48   13.10
  -3  -7 -11  110.19   10.60
   3   7 -11  111.29    7.40
  -3  -7 -11  111.49    9.30
   3  -7  11  109.09    9.90
  -3  -7 -11  110.59    7.70
   3  -7 -11  122.29    8.70
   3  -7 -11  124.59    8.80
  -3   7 -11  109.79    9.30
  -3   7 -11  116.79    8.50
  -4  -7 -11   12.70    4.60
  -4  -7 -11   16.30    6.00
  -4  -7 -11   13.60    4.20
   4  -7  11   10.00    3.80
   4   7 -11   11.70    2.70
  -4  -7  11   16.20    5.70
  -4   7 -11   15.40    5.00
   4  -7 -11   18.20    5.90
   4  -7 -11   15.80    5.50
   5   7 -11    1.00    2.60
  -5  -7 -11    5.60    2.80
   5  -7  11    1.40    3.60
  -5  -7 -11   -0.70    2.70
   5  -7 -11    2.30    3.80
   5  -7 -11    3.50    2.70
  -5   7 -11    1.70    2.60
  -5  -7  11    7.70    4.50
  -6  -7 -11    2.20    2.60
  -6  -7 -11    0.60    2.80
   6  -7  11    3.80    3.00
   6   7  11    3.90    3.30
   6  -7 -11   -0.30    3.40
   6  -7 -11    2.00    2.30
  -6   7 -11    1.60    2.70
   7  -7  11   13.30    4.70
  -7  -7 -11   14.90    4.70
  -7   7 -11   14.50    5.90
   7   7  11   14.30    4.80
   7  -7 -11   12.60    4.00
   0  -8 -11    2.80    2.90
   0   8 -11    0.00    2.20
   0  -8 -11    4.60    4.10
   0  -8 -11    7.40    4.20
  -1  -8 -11  139.19   10.00
  -1  -8 -11  134.19   10.00
  -1  -8 -11  138.09    8.80
   1   8 -11  142.29    8.50
   1  -8 -11  131.19    9.80
   1  -8 -11  128.99   11.00
   1  -8 -11  124.89    9.20
  -1   8 -11  149.09    9.80
   1  -8 -11  132.29   14.20
  -1   8 -11  149.88    8.80
  -2  -8 -11   77.39    8.00
  -2  -8 -11   78.29    7.10
  -2  -8 -11   70.59    7.30
   2   8 -11   70.39    6.00
   2  -8  11   77.39   10.50
  -2   8 -11   81.09    6.80
   2  -8 -11   80.29    8.50
  -2   8 -11   87.29    6.80
   2  -8 -11   95.59    7.80
  -3  -8 -11  119.29    8.20
  -3  -8 -11  111.79    9.50
   3  -8  11  116.19   10.30
  -3  -8 -11  131.99    9.30
   3   8 -11  126.69    8.00
  -3   8 -11  131.59    9.50
   3  -8 -11  131.39    9.30
   3  -8 -11  133.09    9.50
   4  -8  11   56.69    7.50
  -4  -8 -11   69.09    6.60
  -4  -8 -11   59.39    5.80
   4   8 -11   48.40    5.30
  -4  -8  11   67.99    8.10
   4  -8 -11   61.39    7.30
   4  -8 -11   67.99    6.90
  -4   8 -11   67.19    6.20
   5  -8  11    5.90    3.70
  -5  -8 -11   -0.50    2.80
   5   8 -11    0.80    2.30
  -5  -8 -11   -1.40    3.30
  -5  -8  11    0.60    4.70
  -5   8 -11    4.00    3.00
   5  -8 -11    4.50    3.60
  -6  -8 -11    0.10    2.40
  -6  -8 -11    4.30    2.50
   6  -8  11    0.80    3.10
   6   8  11   -1.50    3.30
  -6   8 -11    0.70    2.50
   6  -8 -11    3.50    2.20
   6  -8 -11    4.10    3.50
  -7  -8 -11   -3.30    2.70
   7  -8  11    0.40    2.30
   7   8  11    0.00    2.70
  -7   8 -11    5.00    3.80
   7  -8 -11   -0.40    1.90
   0  -9 -11   43.80    7.50
   0  -9 -11   47.10    7.60
   0   9 -11   47.00    4.90
   0  -9 -11   44.40    5.60
  -1  -9 -11    5.60    4.00
   1   9 -11   12.90    4.10
  -1  -9 -11    5.20    4.70
  -1  -9 -11    3.60    3.40
   1  -9 -11    5.50    4.50
  -1   9 -11    4.00    2.50
   1  -9 -11   10.20    5.70
   1  -9 -11    5.80    3.40
  -1   9 -11    4.10    2.80
  -2  -9 -11   90.99    6.90
  -2  -9 -11   92.49    8.60
  -2  -9 -11   98.19    8.20
   2   9 -11  104.99    6.90
  -2   9 -11  107.59    7.30
  -2   9 -11  100.99    7.70
   2  -9 -11   81.09    8.90
   2  -9 -11   93.59    8.60
  -3  -9 -11   -1.30    2.70
  -3  -9 -11    4.50    2.50
   3  -9  11    1.50    4.60
   3   9 -11    1.00    2.10
  -3  -9 -11   -4.30    4.10
   3  -9 -11   -1.50    4.40
  -3   9 -11    2.50    2.50
   3  -9 -11   -4.80    3.50
  -4  -9 -11   13.10    5.20
   4  -9  11    8.70    4.30
   4   9 -11   12.70    3.60
  -4  -9 -11    7.50    2.50
  -4  -9  11    4.00    8.50
   4  -9 -11    6.10    3.10
  -4   9 -11   16.10    4.60
   4  -9 -11    6.90    5.40
  -5  -9 -11    4.90    2.40
   5   9 -11    0.90    2.00
   5  -9  11    2.20    3.40
  -5  -9 -11    4.70    2.40
   5  -9 -11    0.90    2.70
  -5   9 -11    0.50    2.40
   5  -9 -11    2.90    4.30
   6  -9  11   18.80    5.10
  -6  -9 -11   23.20    3.80
  -6  -9 -11   24.70    4.20
   6   9  11   25.40    5.80
   6  -9 -11   28.60    4.40
  -6   9 -11   22.90    4.60
   0 -10 -11    5.10    3.00
   0 -10 -11   -0.30    3.50
   0  10 -11    3.00    2.20
   0 -10 -11    6.10    5.90
  -1 -10 -11   85.19    6.40
  -1 -10 -11   91.29   10.10
  -1 -10 -11   86.29    7.80
   1  10 -11   89.89    6.40
   1 -10 -11   73.19   10.40
  -1  10 -11   86.79    6.50
   1 -10 -11   73.89    7.60
  -1  10 -11   87.69    7.40
  -2 -10 -11   15.60    4.20
  -2 -10 -11    8.20    5.00
   2  10 -11    8.10    2.30
  -2 -10 -11   17.10    5.80
  -2  10 -11    6.50    3.00
  -2  10 -11   13.00    4.70
  -3 -10 -11   26.50    4.30
   3  10 -11   31.90    3.90
  -3 -10 -11   26.40    5.30
  -3  10 -11   27.70    5.10
  -4 -10 -11   30.70    5.50
   4  10 -11   25.60    3.70
  -4 -10 -11   22.30    4.30
   4 -10  11   42.40    8.30
   4 -10 -11   23.80    6.30
  -4  10 -11   32.30    5.00
  -5 -10 -11    3.70    2.30
   5 -10  11    1.70    3.70
  -5 -10 -11    0.70    1.90
   5  10 -11    2.40    1.90
   5 -10 -11    2.50    2.70
  -5  10 -11    1.80    2.20
   5  10  11    3.20    4.00
  -6 -10 -11    4.40    2.20
   6 -10  11    2.40    3.10
  -6 -10 -11    1.80    2.20
  -6  10 -11    3.50    2.50
   6  10  11    1.80    4.00
   6 -10 -11    1.40    2.90
   0 -11 -11  113.59    7.60
   0 -11 -11  107.69    9.00
   0  11 -11  106.49    7.20
  -1 -11 -11   40.50    5.90
  -1 -11 -11   37.00    4.60
   1  11 -11   32.60    4.30
  -1  11 -11   26.40    4.90
  -1  11 -11   36.40    4.60
   1 -11 -11   26.00    6.90
   2  11 -11   20.50    3.60
  -2 -11 -11   16.50    5.40
  -2 -11 -11   20.60    4.20
  -3 -11 -11   27.80    5.30
  -3 -11 -11   24.10    4.30
   3  11 -11   15.60    3.40
  -3  11 -11   17.20    4.50
   4  11 -11    4.90    1.70
  -4 -11 -11    2.20    2.00
  -4 -11 -11    1.50    2.20
  -4  11 -11    0.50    2.10
  -5 -11 -11   -1.10    1.80
  -5 -11 -11    0.60    2.00
   5  11 -11    0.90    1.70
  -5  11 -11    2.10    2.00
   0 -12 -11    1.40    3.10
   0  12 -11    5.00    2.50
   0  12 -11    6.50    2.20
   0 -12 -11   11.70    2.80
  -1 -12 -11    7.50    2.90
   1  12 -11    6.50    2.80
  -1 -12 -11   15.20    4.00
   1  12 -11   10.50    3.50
  -1  12 -11    3.50    2.40
   1 -12 -11   12.30    4.60
  -1  12 -11   14.70    4.00
  -2 -12 -11   43.70    5.20
   2  12 -11   34.90    6.50
   2  12 -11   34.20    3.90
  -2 -12 -11   36.40    4.30
   3  12 -11    3.70    1.60
  -3 -12 -11    1.00    2.20
  -3 -12 -11    0.60    1.70
  -3  12 -11    3.40    1.90
  -4 -12 -11   22.30    3.90
  -4 -12 -11   22.50    3.60
  -4  12 -11   20.80    3.80
   0 -13 -11    1.10    3.10
   0  13 -11    0.80    1.90
   0  13 -11    0.00    2.00
   0 -13 -11    4.20    2.70
  -1 -13 -11    5.40    2.40
   1  13 -11    1.00    2.40
   1  13 -11    3.80    1.70
  -1 -13 -11    5.10    2.10
  -1  13 -11    4.50    2.30
  -2 -13 -11    1.40    2.20
   2  13 -11    3.80    1.50
  -2 -13 -11    2.90    1.80
  -2  13 -11    0.00    1.70
  -3 -13 -11    4.20    1.70
  -3 -13 -11    3.30    2.00
   3  13 -11    3.20    1.50
  -3  13 -11    3.70    2.90
  -4 -13 -11    3.00    1.80
  -4 -13 -11   -0.70    1.50
   4  13 -11    1.20    1.40
  -4  13 -11   -0.10    1.70
   0 -14 -11    8.30    3.10
   0 -14 -11    2.00    5.50
   0  14 -11   14.60    3.00
  -1 -14 -11    5.60    2.10
   1  14 -11    7.40    2.50
   1  14 -11    2.80    2.60
  -1 -14 -11    1.30    2.20
  -1  14 -11   18.80    5.70
  -1  14 -11    2.30    1.70
  -2 -14 -11    4.30    1.70
   2  14 -11    6.90    1.80
  -2 -14 -11    6.20    2.10
  -2  14 -11   10.40    3.50
   0   0 -12  288.27   15.80
   0   0 -12  297.87   16.00
   0   0 -12  304.47   15.10
   0   0 -12  284.77   16.80
  -1   0 -12   21.00    6.70
  -1   0 -12   26.50    4.80
  -1   0 -12   32.80    6.60
   1   0 -12   32.50    4.80
   1   0 -12   41.20    6.50
   1   0 -12   43.90    6.30
  -1   0 -12   33.60    6.30
  -2   0 -12    1.50    2.90
  -2   0 -12    3.40    2.80
   2   0 -12    2.20    2.90
  -2   0 -12   -2.10    3.90
   2   0 -12    1.60    3.10
  -2   0 -12   -0.80    2.90
   2   0 -12   -0.20    3.40
  -3   0 -12  123.79    8.70
   3   0 -12  118.89    8.50
  -3   0 -12  118.49    8.50
  -3   0 -12  131.49    9.70
   3   0 -12  122.39    8.70
   3   0 -12  117.79    8.70
  -4   0 -12   53.99    6.80
   4   0 -12   57.89    6.60
  -4   0 -12   62.49    7.90
   4   0 -12   64.89    6.60
  -4   0 -12   66.29    6.80
   5   0 -12   48.00    9.60
   5   0 -12   62.69    6.90
   5   0  12   67.29    8.30
  -5   0 -12   73.69    7.90
  -5   0 -12   67.39    9.40
   6   0 -12    3.50    3.30
   6   0 -12    6.00    2.80
   6   0  12    5.10    3.70
  -6   0 -12    1.60    2.80
   7   0 -12    0.10    2.40
  -7   0 -12    2.00    2.90
   7   0  12   -0.60    3.20
   7   0  12   -4.20    3.60
   7   0 -12    1.10    2.60
   8   0 -12   -0.80    2.10
   8   0  12    1.00    3.80
   8   0 -12   -5.20    2.80
   8   0  12   -0.30    3.00
   0  -1 -12  353.66   19.80
   0  -1 -12  347.37   18.00
   0   1 -12  340.27   18.00
   0   1 -12  343.17   18.20
   0  -1 -12  337.17   17.90
   0  -1 -12  345.97   17.30
   0   1 -12  350.46   17.20
   0   1 -12  338.77   19.00
  -1  -1 -12    8.10    3.70
   1   1 -12    4.30    3.20
  -1  -1 -12    8.90    3.80
   1   1 -12   11.60    3.00
  -1  -1 -12    5.70    3.40
   1   1 -12   23.40    6.50
  -1  -1 -12    9.30    2.90
   1  -1 -12   13.30    4.80
  -1   1 -12   20.40    5.10
   1  -1 -12   12.00    3.30
  -1   1 -12   12.00    3.60
  -1   1 -12   11.90    4.40
  -1   1 -12   12.30    3.30
   1  -1 -12   24.40    5.70
   2   1 -12  105.79    8.90
  -2  -1 -12  116.19    8.70
  -2  -1 -12  120.49    8.90
   2   1 -12  111.39    8.10
  -2  -1 -12  119.19    7.60
   2   1 -12  115.89    8.60
  -2  -1 -12  102.09    8.90
   2  -1 -12  117.79    8.60
  -2   1 -12  115.89    7.90
   2  -1 -12  107.99    8.50
   2  -1 -12  106.69    8.10
  -2   1 -12  114.59    8.70
  -2   1 -12  116.19    9.30
  -2   1 -12  116.89    8.70
   3   1 -12  124.89    9.40
   3   1 -12  123.19    8.90
  -3  -1 -12  147.19    9.60
   3   1 -12  128.29    9.20
  -3  -1 -12  126.89   10.00
  -3  -1 -12  128.09    8.80
  -3   1 -12  134.49    8.90
   3  -1 -12  127.59    9.60
   3  -1 -12  134.09    9.30
  -3   1 -12  147.39    9.60
  -3   1 -12  145.19   10.50
   3  -1 -12  133.09    9.30
  -4  -1 -12   27.40    6.00
   4   1 -12   37.10    6.00
  -4  -1 -12   36.80    5.90
   4   1 -12   34.40    7.80
   4   1 -12   29.00    5.70
  -4  -1 -12   44.30    7.20
  -4   1 -12   27.70    6.90
  -4   1 -12   22.60    7.20
   4  -1 -12   25.10    5.60
   4  -1 -12   28.50    5.80
  -4   1 -12   32.10    5.30
   5   1 -12   74.19    7.40
   5  -1  12   78.19   12.20
   5   1 -12   79.99    7.40
  -5  -1 -12   81.89    8.10
  -5  -1 -12   82.99    8.10
  -5   1 -12   73.19    7.70
   5  -1 -12   68.19    7.10
   5   1  12   77.89    9.30
   5  -1 -12   72.49    7.10
   6  -1  12   38.70    7.00
   6  -1  12   43.70    6.90
   6   1 -12   31.20    5.80
  -6  -1 -12   33.70    6.10
   6   1 -12   33.90    5.70
  -6   1 -12   30.10    6.00
   6  -1 -12   20.40    5.50
   6   1  12   25.90    7.10
   6  -1 -12   32.90    5.70
   7   1 -12    4.90    2.60
  -7  -1 -12    5.50    2.70
   7  -1  12   14.60    5.40
   7   1 -12    8.80    2.90
   7  -1  12    3.50    4.20
  -7   1 -12    7.10    3.00
   7   1  12    3.70    3.50
   7  -1 -12   14.10    4.80
   7   1  12    9.50    3.70
   7  -1 -12   12.80    4.20
   8   1 -12   22.50    5.10
   8  -1  12   20.00    5.50
   8  -1  12   28.40    5.10
   8  -1 -12   29.50    4.60
   8   1  12   20.50    4.90
   8   1  12   27.50    7.00
   8  -1 -12   29.10    4.10
   0  -2 -12   -3.10    3.60
   0  -2 -12    0.50    3.30
   0   2 -12   -0.20    3.30
   0   2 -12    0.10    4.70
   0  -2 -12    0.70    2.70
   0   2 -12    1.90    4.20
   0  -2 -12    1.00    4.90
   0   2 -12    2.20    2.60
   1   2 -12   71.69    8.60
  -1  -2 -12   82.89    8.30
  -1  -2 -12   78.19    6.10
  -1  -2 -12   75.69    7.60
   1   2 -12   87.79    7.90
   1   2 -12   77.09    6.10
  -1  -2 -12   81.89    7.50
   1  -2 -12   73.09    6.70
  -1   2 -12   84.49    7.60
   1  -2 -12   80.89    7.20
   1  -2 -12   72.49    7.10
  -1   2 -12   66.99    9.10
  -1   2 -12   70.29    7.70
  -1   2 -12   76.39    6.20
  -2  -2 -12  129.39    9.30
  -2  -2 -12  125.59    9.70
   2   2 -12  133.59    8.30
   2   2 -12  121.89    9.80
  -2  -2 -12  138.29    8.50
   2   2 -12  123.09    9.80
  -2  -2 -12  132.29    9.40
  -2   2 -12  144.39    9.30
  -2   2 -12  140.29    8.60
   2  -2 -12  118.19    9.00
  -2   2 -12  126.29   10.60
   2  -2 -12  123.29    9.00
   2  -2 -12  136.89    9.30
   3   2 -12  119.19    8.80
  -3  -2 -12  104.49    7.70
   3   2 -12  111.09    8.80
   3   2 -12  108.99    7.70
   3  -2 -12   95.39    9.90
  -3   2 -12  114.39   10.20
  -3   2 -12  100.09    8.00
   4   2 -12   56.99    6.90
   4  -2  12   65.19    8.10
   4   2 -12   66.29    7.30
   4   2 -12   51.49    7.10
  -4  -2 -12   57.19    6.80
  -4  -2 -12   51.99    6.70
  -4  -2 -12   55.59    7.60
   4  -2 -12   62.09    6.50
   4  -2 -12   66.09    6.60
  -4   2 -12   70.19    6.80
  -4   2 -12   73.49    8.40
   5  -2  12  145.59   11.70
   5   2 -12  146.09   10.20
  -5  -2 -12  155.78   10.30
  -5  -2 -12  142.19   10.20
   5   2 -12  138.69   10.20
   5   2  12  152.88   11.80
   5  -2 -12  157.18   10.10
   5  -2 -12  147.79   10.00
  -5   2 -12  163.48   11.90
  -6  -2 -12    5.90    3.20
   6  -2  12   -2.20    4.60
   6   2 -12   10.50    3.40
   6   2 -12    8.80    3.40
   6  -2  12    8.10    3.40
   6  -2 -12   10.90    3.30
   6  -2 -12   21.60    5.40
   7   2 -12    3.30    2.70
   7   2 -12   -1.40    4.00
   7  -2  12   -1.40    2.70
   7  -2  12   -0.50    4.00
  -7  -2 -12    1.30    2.80
   7  -2 -12   -0.30    2.30
  -7   2 -12   -0.10    2.90
   7   2  12    1.70    4.10
   7  -2 -12    4.00    2.50
   7   2  12    4.00    3.40
   8  -2  12    3.50    2.50
   8   2 -12    5.50    2.10
   8   2  12    4.80    2.70
   8  -2 -12    6.10    2.10
   8  -2 -12    6.60    2.00
   0  -3 -12    5.20    3.40
   0  -3 -12    6.40    2.80
   0   3 -12    3.80    3.70
   0  -3 -12   -1.40    4.90
   0   3 -12    1.50    5.90
   0   3 -12    2.20    2.50
   0  -3 -12    5.70    3.20
   0   3 -12    0.70    4.00
  -1  -3 -12   55.49    7.30
  -1  -3 -12   43.20    7.00
   1   3 -12   43.20    4.80
  -1  -3 -12   44.30    5.10
   1   3 -12   31.30    7.50
  -1  -3 -12   43.30    6.40
   1   3 -12   39.50    9.00
   1  -3 -12   33.00    6.20
  -1   3 -12   45.00    6.60
  -1   3 -12   44.40    6.60
  -1   3 -12   33.20   10.30
   1  -3 -12   39.90    5.40
  -1   3 -12   39.70    5.10
   1  -3 -12   36.70    5.60
  -2  -3 -12    1.40    3.20
   2   3 -12    5.80    3.50
   2   3 -12    5.40    4.90
  -2  -3 -12    4.70    3.70
  -2  -3 -12    1.40    2.80
   2   3 -12   -0.80    2.60
  -2  -3 -12    3.00    3.80
   2  -3 -12    5.90    3.70
  -2   3 -12   10.90    6.10
   2  -3 -12    9.30    3.60
   2  -3 -12    4.30    3.00
  -2   3 -12    5.20    2.90
  -3  -3 -12   28.30    5.80
   3   3 -12   12.00    4.30
  -3  -3 -12   22.70    4.40
   3   3 -12   17.20    4.30
  -3  -3 -12   16.20    5.00
  -3   3 -12   32.30    6.00
  -3   3 -12   20.80    6.40
   3  -3 -12   30.60    5.50
  -3   3 -12   18.30    5.20
   3  -3 -12   18.10    5.50
  -4  -3 -12   13.10    4.30
  -4  -3 -12   11.10    3.40
   4   3 -12    8.00    3.80
   4   3 -12   10.40    3.20
   4  -3  12   18.80    6.70
   4   3 -12   16.90    4.00
  -4   3 -12    3.50    4.50
  -4   3 -12   17.40    5.10
   4  -3 -12    9.80    3.20
   4  -3 -12    8.10    3.10
  -5  -3 -12   34.80    6.10
   5   3 -12   36.10    7.70
  -5  -3 -12   36.70    6.10
   5   3 -12   28.60    6.50
   5  -3  12   43.80    8.30
   5  -3 -12   33.20    6.00
   5   3  12   38.00    9.00
   5  -3 -12   39.50    6.60
  -5   3 -12   44.50    5.70
   6  -3  12    9.50    5.60
  -6  -3 -12   16.10    5.30
   6   3 -12    8.10    3.50
   6  -3  12    9.90    3.70
   6   3 -12   14.30    5.50
   6  -3 -12    3.20    2.70
   6  -3 -12    5.10    3.10
  -6   3 -12   21.50    5.90
   7   3 -12   18.90    4.30
   7  -3  12    7.60    2.80
  -7  -3 -12   11.20    3.00
   7   3  12   19.80    5.40
   7  -3 -12   17.40    4.20
   7  -3 -12   18.30    4.40
  -7   3 -12   11.50    2.90
   8  -3  12    3.20    2.30
   8   3 -12   -0.10    2.60
   8  -3 -12   -1.80    1.90
   8  -3 -12   -0.30    2.00
   8   3  12    0.80    2.70
   0  -4 -12   68.39    7.00
   0  -4 -12   66.29    7.50
   0   4 -12   80.49    8.10
   0   4 -12   73.99    7.80
   0   4 -12   70.09    5.70
   0  -4 -12   70.69    6.20
   0  -4 -12   76.69    9.10
  -1  -4 -12   33.10    4.70
   1   4 -12   18.70    4.40
  -1  -4 -12   22.90    4.30
  -1  -4 -12   31.20    5.00
   1   4 -12   29.50    4.30
  -1  -4 -12   18.60    4.00
   1  -4 -12   23.30    5.50
   1  -4 -12   18.50    4.20
  -1   4 -12   21.00    4.40
   1  -4 -12   20.70    6.10
  -1   4 -12   26.70    6.30
  -1   4 -12   22.90    5.70
  -2  -4 -12  165.18   10.00
  -2  -4 -12  158.58   11.30
  -2  -4 -12  174.68   10.90
  -2  -4 -12  170.58   11.30
   2   4 -12  172.68   12.40
   2   4 -12  171.48    9.90
   2   4 -12  158.08   11.70
  -2   4 -12  173.88   10.90
   2  -4 -12  158.88   10.80
  -2   4 -12  166.58   10.10
   2  -4 -12  190.08   10.70
   2  -4 -12  181.78   10.60
   3   4 -12   10.50    2.70
  -3  -4 -12   17.40    5.90
  -3  -4 -12   11.00    3.50
  -3  -4 -12   24.20    6.00
   3  -4 -12   19.90    5.50
  -3   4 -12   16.00    5.20
  -4  -4 -12   16.90    4.50
  -4  -4 -12   18.30    5.00
   4   4 -12   16.30    4.40
   4  -4  12   19.60    6.40
   4   4 -12   27.30    5.00
  -4  -4 -12   21.30    5.50
   4   4 -12   13.20    4.90
   4   4  12   18.00    5.60
   4  -4 -12   30.90    5.20
  -4   4 -12   24.40    5.80
   4  -4 -12   20.70    5.40
  -5  -4 -12   62.59    6.60
   5   4 -12   56.99    7.40
  -5  -4 -12   70.79    6.60
   5  -4  12   67.89    8.00
   5   4 -12   65.59    7.90
   5   4  12   90.49   11.00
  -5   4 -12   72.59    7.00
   5  -4 -12   70.79    6.70
   5  -4 -12   68.29    6.60
  -6  -4 -12    5.10    4.30
  -6  -4 -12    4.50    3.40
   6   4 -12    3.80    3.60
   6  -4  12    8.60    3.60
  -6   4 -12    4.40    3.60
   6  -4 -12    3.60    2.60
   6  -4 -12    3.90    2.90
   7   4 -12   13.70    5.00
   7  -4  12    7.70    3.10
  -7  -4 -12   17.70    4.60
   7   4  12   16.70    5.20
   7  -4 -12   13.10    4.30
   7  -4 -12   11.50    4.00
  -7   4 -12    7.00    3.00
   0  -5 -12  338.27   17.30
   0   5 -12  314.77   17.50
   0  -5 -12  336.27   16.70
   0  -5 -12  321.67   18.30
   0   5 -12  337.67   17.80
   0   5 -12  329.27   16.60
   0  -5 -12  327.97   17.60
   1   5 -12  208.88   13.40
   1   5 -12  191.98   15.10
  -1  -5 -12  195.88   13.00
  -1  -5 -12  230.28   13.10
  -1  -5 -12  214.18   11.90
   1   5 -12  209.98   11.70
  -1  -5 -12  216.08   12.70
   1  -5 -12  213.08   11.90
   1  -5 -12  225.28   12.60
  -1   5 -12  230.98   12.60
  -1   5 -12  209.38   11.50
   1  -5 -12  206.48   12.40
  -2  -5 -12   16.60    4.90
   2   5 -12    6.40    4.90
   2   5 -12   19.00    4.00
  -2  -5 -12   14.50    4.40
  -2  -5 -12   24.20    5.70
  -2  -5 -12   18.40    5.70
   2  -5 -12   13.10    4.10
   2  -5 -12   11.20    3.40
   2  -5 -12   14.80    5.70
  -2   5 -12   15.50    3.40
  -3  -5 -12   33.10    5.30
   3   5 -12   40.90    4.90
   3  -5  12   33.30    7.50
  -3  -5 -12   41.10    6.40
  -3  -5 -12   40.40    6.00
  -3   5 -12   35.30    5.80
  -3   5 -12   30.70    6.30
   3  -5 -12   30.50    6.20
   3  -5 -12   44.30    6.00
  -4  -5 -12   83.39    7.20
  -4  -5 -12   75.29    7.50
   4   5 -12   72.99    6.10
   4   5 -12   69.99    9.30
  -4  -5 -12   76.49    6.40
   4  -5  12   67.59    8.20
  -4   5 -12   69.79    6.90
   4   5  12   51.19   11.80
   4  -5 -12   72.09    6.80
   4  -5 -12   77.79    7.20
   5   5 -12  168.48   10.30
   5  -5  12  175.68   11.70
  -5  -5 -12  163.88   11.10
   5   5 -12  170.58   11.20
  -5  -5 -12  173.98   10.10
   5  -5 -12  179.38   10.80
   5  -5 -12  170.28   10.80
  -5   5 -12  166.78   11.90
   6  -5  12   31.40    6.30
  -6  -5 -12   36.10    5.80
   6   5 -12   32.10    6.30
  -6  -5 -12   21.80    5.40
   6  -5 -12   30.20    5.20
   6  -5 -12   29.90    5.30
  -6   5 -12   39.80    5.50
  -7  -5 -12   10.20    2.80
   7  -5  12    8.40    2.80
   7   5 -12   19.30    6.10
  -7   5 -12   12.60    2.90
   7  -5 -12   18.40    3.90
   7  -5 -12   14.90    4.10
   7   5  12   20.80    5.10
   0  -6 -12   26.80    6.00
   0  -6 -12   32.60    7.80
   0   6 -12   21.60    4.30
   0  -6 -12   33.10    5.30
   0  -6 -12   19.90    4.60
  -1  -6 -12   30.10    6.70
   1   6 -12   25.30    9.20
  -1  -6 -12   18.70    5.50
  -1  -6 -12   23.30    4.60
  -1  -6 -12   22.50    6.20
   1   6 -12   23.40    4.00
   1   6 -12   30.90    8.40
   1  -6 -12   30.10    5.20
  -1   6 -12   29.40    4.40
   1  -6 -12   21.00    6.40
   1  -6 -12   39.50    5.70
  -1   6 -12   27.20    6.00
  -2  -6 -12   10.40    3.30
   2   6 -12   14.10    3.80
  -2  -6 -12    8.50    3.80
  -2  -6 -12    0.90    5.50
  -2  -6 -12   17.10    4.60
   2  -6 -12    7.50    3.50
  -2   6 -12   15.70    4.90
   2  -6 -12   19.30    6.00
  -2   6 -12   12.90    4.90
   2  -6 -12   17.60    4.30
  -3  -6 -12   50.99    6.70
  -3  -6 -12   45.40    7.00
   3  -6  12   52.59    7.80
   3   6 -12   61.89    5.50
  -3  -6 -12   48.10    5.40
   3  -6 -12   57.19    6.50
  -3   6 -12   57.29    6.30
  -3   6 -12   58.49    6.70
   3  -6 -12   49.60    6.40
  -4  -6 -12   44.90    6.50
   4  -6  12   53.19    7.30
  -4  -6 -12   51.89    6.80
  -4  -6 -12   49.70    5.80
   4   6 -12   51.79    5.40
   4  -6 -12   63.19    6.70
   4  -6 -12   46.90    6.60
  -4   6 -12   57.89    6.20
   5   6 -12   27.20    5.00
  -5  -6 -12   32.90    4.90
  -5  -6 -12   28.00    8.40
   5  -6  12   25.40    6.20
  -5   6 -12   32.40    6.00
   5  -6 -12   31.60    5.30
   5  -6 -12   30.20    5.50
  -6  -6 -12   11.20    3.10
   6  -6  12   18.70    4.90
   6  -6 -12    9.00    3.00
  -6   6 -12   14.20    4.50
   6  -6 -12   17.30    4.30
   7  -6  12    2.70    2.50
  -7  -6 -12    1.80    2.40
  -7   6 -12    0.80    2.80
   7  -6 -12    0.10    2.40
   7   6  12   -1.10    2.70
   7  -6 -12    4.90    2.70
   0  -7 -12  401.16   19.30
   0  -7 -12  381.66   19.70
   0  -7 -12  381.96   20.30
   0   7 -12  387.36   19.50
   0  -7 -12  374.16   20.30
  -1  -7 -12  101.19    7.10
  -1  -7 -12   99.69    8.30
   1   7 -12   98.39    9.10
   1   7 -12   98.99    6.90
  -1  -7 -12   94.99    8.10
  -1   7 -12  100.89    7.90
   1  -7 -12  106.29    8.70
  -1   7 -12   96.09    7.00
   1  -7 -12   98.79    7.80
   1  -7 -12  103.69    8.20
  -2  -7 -12  385.56   20.80
   2   7 -12  405.96   20.10
  -2  -7 -12  403.66   20.30
  -2  -7 -12  397.36   21.10
   2  -7  12  389.96   21.50
   2  -7 -12  411.76   21.00
  -2   7 -12  423.86   20.10
   2  -7 -12  410.26   20.70
   2  -7 -12  445.26   20.90
  -2   7 -12  410.56   20.90
  -3  -7 -12   44.90    6.30
  -3  -7 -12   52.29    5.90
  -3  -7 -12   51.39    6.80
   3  -7  12   37.40    8.00
   3   7 -12   54.09    5.00
  -3   7 -12   47.50    5.70
   3  -7 -12   45.30    6.60
   3  -7 -12   58.89    6.70
  -3   7 -12   47.20    6.60
   4  -7  12   30.70    7.00
   4   7 -12   35.40    4.60
  -4  -7 -12   33.80    4.90
  -4  -7 -12   33.10    5.60
   4  -7 -12   32.30    6.10
  -4   7 -12   38.00    5.50
   4  -7 -12   37.20    6.00
  -5  -7 -12    1.30    3.00
   5   7 -12    4.70    2.50
   5  -7 -12    1.80    3.00
  -5   7 -12   -3.50    2.90
   5  -7 -12   -0.90    3.10
  -6  -7 -12   30.30    4.70
  -6  -7 -12   27.80    4.40
   6  -7  12   27.00    5.20
   6  -7 -12   19.30    4.50
  -6   7 -12   35.00    4.50
   6  -7 -12   17.80    4.80
   6   7  12   24.80    5.60
  -7  -7 -12   -2.80    4.50
   7  -7  12    8.20    2.30
  -7   7 -12   -1.00    2.90
   7  -7 -12    6.30    2.90
   7  -7 -12    3.00    1.80
   7   7  12    3.70    2.50
   0   8 -12    1.30    2.20
   0  -8 -12    1.00    4.00
   0  -8 -12   -5.30    4.10
   0  -8 -12   -0.80    2.80
   1   8 -12  213.58   12.80
  -1  -8 -12  222.58   13.10
  -1  -8 -12  238.48   12.40
  -1  -8 -12  228.98   13.20
   1  -8 -12  221.18   12.40
   1  -8 -12  201.88   13.40
   1  -8 -12  211.28   12.80
  -1   8 -12  213.48   12.10
  -1   8 -12  224.38   12.60
  -2  -8 -12   11.10    4.20
  -2  -8 -12    5.30    3.10
   2  -8  12    8.00    4.90
  -2  -8 -12    8.50    2.50
   2   8 -12    5.80    2.10
  -2   8 -12   18.90    4.70
  -2   8 -12   15.20    5.00
   2  -8 -12   13.90    3.70
  -3  -8 -12   17.70    6.30
   3   8 -12   15.50    3.80
  -3  -8 -12   16.30    5.40
   3  -8  12   13.10    4.30
  -3  -8 -12   15.30    4.20
   4  -8  12   29.70    6.90
  -4  -8 -12   26.70    5.60
  -4  -8 -12   34.30    4.80
   4  -8 -12   31.80    5.80
   4  -8 -12   34.90    6.20
  -4   8 -12   36.40    5.30
  -5  -8 -12   34.20    5.10
  -5  -8 -12   34.60    4.50
   5   8 -12   33.50    4.50
   5  -8  12   36.90    5.90
   5  -8 -12   34.00    6.00
   5  -8 -12   48.50    5.40
  -5   8 -12   42.50    5.40
  -6  -8 -12    4.70    2.30
   6  -8  12   -2.20    2.80
  -6  -8 -12    1.10    2.40
   6   8  12    2.40    3.10
   6  -8 -12    2.00    2.10
  -6   8 -12    1.20    2.10
   6  -8 -12    1.90    3.40
   0   9 -12    2.20    2.70
   0   9 -12    0.60    2.20
   0  -9 -12   -6.10    3.80
   0  -9 -12   -2.80    2.70
  -1  -9 -12   37.30    6.90
   1   9 -12   53.29    4.80
   1   9 -12   38.10    6.40
  -1  -9 -12   37.40    6.60
  -1  -9 -12   50.99    5.20
  -1   9 -12   42.50    5.20
   1  -9 -12   33.60    5.90
   1  -9 -12   49.10    7.10
  -1   9 -12   57.39    5.60
   2   9 -12  134.79    8.00
  -2  -9 -12  117.79    9.00
  -2  -9 -12  124.19    9.40
  -2  -9 -12  134.69    8.60
  -2   9 -12  126.49    8.60
  -2   9 -12  114.39    8.00
   2  -9 -12  119.29   10.00
   2  -9 -12  106.19    9.10
  -3  -9 -12    7.90    2.90
   3   9 -12    6.70    2.00
  -3  -9 -12    6.90    2.40
  -3  -9 -12    7.90    4.10
   3  -9  12    5.90    4.70
   3  -9 -12    1.70    4.30
   3  -9 -12    5.90    3.20
  -3   9 -12   11.00    4.30
   4   9 -12   18.00    3.60
   4  -9  12   10.60    3.70
  -4  -9 -12   18.10    5.00
  -4  -9 -12    9.50    4.60
  -4   9 -12   17.60    5.80
   4  -9 -12   14.60    5.70
   4  -9 -12   23.30    6.50
   5   9 -12   25.50    3.80
  -5  -9 -12   19.90    4.20
  -5  -9 -12   25.50    3.70
   5  -9  12   26.80    6.10
   5  -9 -12   19.10    4.70
  -5   9 -12   31.30    4.50
   6  -9  12    5.90    2.80
  -6  -9 -12    3.40    2.20
  -6  -9 -12    1.30    1.90
  -6   9 -12   10.40    3.80
   6  -9 -12    9.70    3.70
   6   9  12    2.00    3.40
   0  10 -12   50.19    6.00
   0 -10 -12   68.09    7.50
   0 -10 -12   49.70    8.70
   0 -10 -12   61.99    5.90
   0  10 -12   58.29    5.30
  -1 -10 -12    5.90    5.10
  -1 -10 -12    3.90    2.70
  -1 -10 -12    2.50    3.10
   1  10 -12   21.10    5.40
   1  10 -12    5.60    2.30
   1 -10 -12   30.10    8.50
  -1  10 -12   11.10    2.60
   1 -10 -12    8.40    3.70
   2  10 -12   14.50    3.70
  -2 -10 -12   22.40    4.40
  -2  10 -12   17.60    5.40
  -2  10 -12   15.90    4.50
   2 -10 -12   19.70    7.80
   3 -10 -12    4.60    4.20
  -3  10 -12    2.80    3.80
  -4 -10 -12   14.70    4.60
  -4 -10 -12   17.40    3.70
   4  10 -12   14.50    3.20
  -4  10 -12   19.60    3.90
   4 -10 -12   10.00    3.20
   5 -10 -12   12.60    4.80
   5  10  12   19.10    6.60
  -5  10 -12   19.10    3.90
   0 -11 -12   18.40    4.60
   0  11 -12   19.10    3.90
   0 -11 -12   13.00    3.70
   1  11 -12   31.50    5.40
  -1  11 -12   31.20    4.50
   1 -11 -12   32.60    6.50
  -2 -11 -12    2.70    2.10
   2  11 -12    1.20    1.80
  -2 -11 -12   -0.50    2.60
  -2  11 -12   -1.40    3.20
  -2  11 -12   -0.60    2.10
  -3 -11 -12   12.00    3.30
  -3 -11 -12   20.80    5.40
  -4 -11 -12    2.60    1.70
   4  11 -12    2.00    1.70
  -4 -11 -12    4.00    2.10
  -4  11 -12    3.50    1.90
  -5 -11 -12    9.10    2.70
  -5 -11 -12   10.50    3.20
  -5  11 -12   11.50    3.60
   0  12 -12   31.00    3.80
   0 -12 -12   31.20    4.60
   0 -12 -12   31.00    5.70
   1  12 -12    8.30    3.10
  -1 -12 -12   19.20    4.90
   1  12 -12    9.00    2.70
  -1  12 -12   11.30    2.40
  -1  12 -12   12.50    3.80
   2  12 -12    0.30    1.50
  -2 -12 -12    0.00    2.00
  -2 -12 -12    2.20    2.40
  -2  12 -12   -0.10    1.80
  -3 -12 -12   18.00    2.90
  -3 -12 -12   25.90    3.80
   3  12 -12   22.00    2.90
  -3  12 -12   17.70    3.40
  -4 -12 -12   12.90    2.70
   4  12 -12    6.80    2.00
  -4  12 -12    6.10    1.90
   0 -13 -12   -2.00    2.60
   0  13 -12   -2.10    2.10
   0  13 -12    1.50    1.80
   1  13 -12    4.30    2.50
  -1 -13 -12    6.00    2.10
   1  13 -12    7.40    2.70
  -1 -13 -12    4.70    2.40
  -1  13 -12    4.20    2.40
  -1  13 -12    8.80    3.50
  -2 -13 -12   11.80    2.90
   2  13 -12    8.30    2.40
  -2 -13 -12    2.30    2.10
  -2  13 -12    5.00    2.70
  -3 -13 -12    6.60    2.40
  -3 -13 -12   10.20    3.30
   3  13 -12   10.00    2.20
   0  14 -12    3.10    1.80
   0  14 -12    1.20    2.30
  -1 -14 -12    3.90    2.10
   1  14 -12    4.40    3.00
   1  14 -12    6.00    1.50
  -1 -14 -12    2.90    2.50
  -1  14 -12    4.40    1.70
   0   0 -13    3.70    4.40
   0   0 -13    0.00    2.60
   0   0 -13    2.10    3.80
   0   0 -13    2.60    2.90
   1   0 -13   53.59    6.60
  -1   0 -13   56.09    6.70
  -1   0 -13   69.29    5.70
  -1   0 -13   46.30    6.80
  -1   0 -13   63.59    7.00
   1   0 -13   66.89    5.70
   1   0 -13   53.59    6.90
  -2   0 -13  100.19    8.50
  -2   0 -13  103.89    8.70
   2   0 -13  114.69    8.20
  -2   0 -13   90.59    7.80
   2   0 -13  103.89    7.30
  -2   0 -13   97.69    7.40
   2   0 -13  105.29    8.20
   3   0 -13    9.90    3.60
   3   0 -13    4.10    3.30
  -3   0 -13    3.60    2.90
   3   0 -13    6.60    3.00
  -3   0 -13   13.60    4.90
  -3   0 -13    1.10    4.10
  -4   0 -13   26.60    6.00
  -4   0 -13   14.30    4.30
  -4   0 -13    7.30    3.40
   4   0 -13   15.40    5.60
   4   0 -13    6.50    3.40
  -5   0 -13    2.70    2.90
  -5   0 -13    0.60    4.30
   5   0 -13    5.40    2.90
   5   0  13    6.40    4.00
   5   0 -13   10.00    3.40
   6   0  13   10.70    5.90
  -6   0 -13   -0.40    3.20
   6   0 -13   -3.90    3.00
   7   0  13   -4.20    3.50
   7   0 -13   -0.80    2.40
  -7   0 -13    0.50    2.50
   7   0 -13   -0.90    2.30
   7   0  13   -2.80    3.10
   0  -1 -13  618.94   28.80
   0   1 -13  569.84   28.50
   0  -1 -13  610.34   28.20
   0   1 -13  573.94   29.20
   0  -1 -13  582.94   29.20
   0  -1 -13  615.44   28.80
   0   1 -13  596.44   28.80
   0   1 -13  597.94   28.10
  -1  -1 -13  108.39    8.70
  -1  -1 -13  117.49    9.50
   1   1 -13  114.19    9.10
   1   1 -13  105.59    8.50
   1   1 -13  125.49    7.50
  -1  -1 -13  107.99    8.40
  -1  -1 -13  112.89    7.40
  -1   1 -13  100.89    8.30
   1  -1 -13   86.89    7.40
  -1   1 -13   96.79    8.50
  -1   1 -13  105.19    7.20
   1  -1 -13   87.59    8.10
   1  -1 -13   90.19    8.40
  -1   1 -13  102.29    8.70
   2   1 -13   30.90    5.20
  -2  -1 -13   46.30    6.70
  -2  -1 -13   47.00    6.50
   2   1 -13   46.60    6.40
  -2  -1 -13   35.90    5.10
   2   1 -13   36.30    6.60
  -2  -1 -13   47.30    6.50
  -2   1 -13   49.30    6.20
  -2   1 -13   44.90    7.50
   2  -1 -13   41.10    6.00
  -2   1 -13   47.80    5.60
   2  -1 -13   46.80    8.20
   2  -1 -13   46.80    5.60
   3   1 -13   82.09    7.40
  -3  -1 -13   77.09    7.80
   3   1 -13   79.39    6.70
  -3  -1 -13   74.79    6.80
   3   1 -13   73.79    7.20
  -3  -1 -13   72.59    7.20
   3  -1 -13   79.19    7.20
  -3   1 -13   68.39    7.00
  -3   1 -13   81.39    6.70
   3  -1 -13   74.79    7.70
   3  -1 -13   81.09    7.20
  -3   1 -13   79.79    8.80
   4   1 -13   32.50    6.90
  -4  -1 -13   40.60    5.70
   4  -1  13   33.70    7.20
  -4  -1 -13   41.10    6.70
   4   1 -13   28.00    5.90
  -4  -1 -13   30.70    5.90
   4   1 -13   32.10    5.80
   4  -1 -13   23.70    5.60
  -4   1 -13   45.70    5.50
  -4   1 -13   34.70    7.80
   4  -1 -13   41.80    5.90
  -4   1 -13   36.50    6.30
   5  -1  13    6.50    3.90
   5   1 -13   14.80    5.40
  -5  -1 -13    9.40    3.00
  -5  -1 -13   13.70    3.90
   5   1 -13   18.40    5.40
   5  -1 -13   23.60    5.40
  -5   1 -13   23.80    5.90
   5   1  13   22.60    7.60
   5  -1 -13   14.30    4.90
   6  -1  13    7.50    4.70
  -6  -1 -13   12.90    6.60
   6  -1  13   19.60    6.40
   6   1 -13   13.20    5.10
   6   1 -13    7.90    5.00
   6   1  13    2.00    4.50
   6  -1 -13    1.60    3.10
   7   1 -13   19.70    5.40
   7   1 -13   20.00    3.90
  -7  -1 -13   28.00    4.80
   7  -1  13   21.70    5.10
   7  -1  13   23.20    6.00
   7   1  13   16.60    5.40
  -7   1 -13   24.80    5.00
   7  -1 -13   18.90    4.30
   7   1  13   14.60    3.70
   0   2 -13    2.90    3.40
   0  -2 -13    0.00    3.30
   0   2 -13   -6.20    4.70
   0  -2 -13    0.20    2.70
   0  -2 -13    1.70    3.40
   0   2 -13    1.80    4.10
   0   2 -13    2.60    2.40
   1   2 -13  136.29    9.80
  -1  -2 -13  145.69    9.40
  -1  -2 -13  140.09    9.70
  -1  -2 -13  151.18    8.70
   1   2 -13  144.19   10.50
   1   2 -13  138.09    8.70
  -1  -2 -13  152.48   10.30
  -1   2 -13  121.19   10.30
   1  -2 -13  137.79    9.60
  -1   2 -13  138.09   10.80
   1  -2 -13  133.19    9.20
  -1   2 -13  141.49    9.70
  -1   2 -13  137.19    8.60
   1  -2 -13  127.39    8.80
  -2  -2 -13   51.99    5.70
  -2  -2 -13   65.29   11.20
   2   2 -13   55.09    7.10
  -2  -2 -13   44.40    7.10
   2   2 -13   62.49    6.60
  -2   2 -13   50.59    9.30
   2  -2 -13   52.59    6.00
  -2   2 -13   31.30    8.00
   2  -2 -13   57.29    6.40
  -2   2 -13   51.09    7.10
   2  -2 -13   44.80    6.00
   3   2 -13   88.09    7.30
  -3  -2 -13   89.99   10.10
   3   2 -13   92.19    8.40
   3   2 -13   83.09    8.40
  -3  -2 -13   94.69    8.20
  -3  -2 -13   91.49    7.20
   3  -2 -13  102.19    7.70
   3  -2 -13   97.99    8.00
   3  -2 -13  100.89    8.10
  -3   2 -13  103.79    8.10
  -3   2 -13  103.59    9.30
  -3   2 -13  109.39    7.70
   4   2 -13   17.10    5.70
  -4  -2 -13   24.40    7.80
  -4  -2 -13   22.70    5.70
  -4  -2 -13   23.50    5.70
   4  -2  13   22.00    7.00
   4   2 -13   26.20    6.20
   4   2 -13   25.50    5.70
  -4   2 -13   31.90    6.40
  -4   2 -13   21.10    5.20
   4  -2 -13   20.30    5.60
  -5  -2 -13   30.50    5.90
  -5  -2 -13   27.50    6.10
   5   2 -13   21.00    5.50
   5   2 -13   38.90    6.50
   5   2  13   23.50    4.90
  -5   2 -13   37.70    6.00
   5  -2 -13   22.20    5.40
   5  -2 -13   27.50    5.20
  -6  -2 -13    0.70    3.20
   6   2 -13    4.90    3.40
   6   2 -13    0.00    2.80
   6  -2  13    2.30    4.50
   6  -2 -13    2.70    3.90
   6   2  13    3.40    3.80
  -6   2 -13   -2.80    2.70
  -7  -2 -13    1.30    2.60
   7   2 -13   13.70    4.20
   7  -2  13    6.30    4.40
   7  -2  13    4.10    2.70
   7   2  13    5.20    3.00
   7   2  13    5.40    4.00
   7  -2 -13    5.40    2.30
  -7   2 -13    4.90    2.60
   7  -2 -13   14.30    3.90
   0   3 -13   71.59    6.10
   0  -3 -13   77.99    7.70
   0   3 -13   75.89    9.40
   0  -3 -13   86.79    7.50
   0   3 -13   78.99    8.50
   0  -3 -13   61.49    9.90
   0   3 -13   78.59    7.70
   0  -3 -13   74.19    6.30
  -1  -3 -13  137.79    9.40
   1   3 -13  123.69   10.70
  -1  -3 -13  128.39    9.90
  -1  -3 -13  135.69    8.80
   1   3 -13  133.69    8.40
   1   3 -13  124.99    9.50
  -1  -3 -13  127.19    9.20
  -1   3 -13  118.19    8.10
  -1   3 -13  126.29    9.40
   1  -3 -13  121.59    9.00
  -1   3 -13  120.19    9.20
  -1   3 -13  123.49   10.80
   1  -3 -13  122.79    9.20
   1  -3 -13  120.99    8.30
  -2  -3 -13  128.99    8.10
  -2  -3 -13  133.69    9.20
   2   3 -13  128.69    9.90
   2   3 -13  117.29   12.30
  -2  -3 -13  135.49    9.40
   2   3 -13  119.89    7.80
  -2  -3 -13  133.99    9.20
  -2   3 -13  119.99    9.00
  -2   3 -13  118.09   11.60
   2  -3 -13  110.29    8.60
  -2   3 -13  115.29    8.10
   2  -3 -13  112.79    8.60
  -3  -3 -13  167.58   10.50
   3   3 -13  176.68   10.30
   3   3 -13  179.48   11.40
  -3  -3 -13  185.58   11.70
   3   3 -13  174.28   11.90
  -3  -3 -13  181.48   11.50
   3  -3 -13  188.68   11.30
  -3   3 -13  190.48   13.30
  -3   3 -13  184.38   11.00
   3  -3 -13  181.28   11.10
   3  -3 -13  161.28   13.40
  -3   3 -13  190.08   11.90
   4   3 -13    4.70    3.90
  -4  -3 -13    4.90    4.80
   4   3 -13   11.20    3.30
   4   3 -13    9.30    4.00
  -4  -3 -13    2.50    4.10
  -4  -3 -13    6.60    3.00
   4  -3  13    1.60    3.50
   4  -3 -13    5.70    3.30
   4  -3 -13    7.60    2.80
  -4   3 -13    8.70    4.10
  -4   3 -13    6.40    2.90
  -5  -3 -13   -1.80    2.80
   5   3 -13    6.10    3.40
  -5  -3 -13    3.50    3.20
   5  -3  13    1.30    3.40
   5   3 -13    1.20    3.90
   5   3  13    5.50    4.70
   5  -3 -13    8.30    3.10
   5  -3 -13   -1.60    2.50
  -5   3 -13    2.50    2.60
   6  -3  13   94.99    8.20
   6   3 -13   80.99    6.70
  -6  -3 -13   78.19    7.00
   6  -3  13   62.09   10.20
   6   3 -13   64.29    9.30
   6  -3 -13   66.79    6.60
  -6   3 -13   77.79    7.00
   6   3  13   62.79    8.90
   6  -3 -13   75.99    7.00
  -7  -3 -13    3.90    2.50
   7   3 -13    2.40    2.70
   7  -3  13   -0.40    2.60
   7  -3 -13   -0.20    2.30
  -7   3 -13    1.60    2.60
   7  -3 -13    5.00    2.00
   7   3  13    4.10    2.90
   0   4 -13    0.50    2.30
   0   4 -13    0.20    3.40
   0  -4 -13    6.80    3.40
   0  -4 -13    2.00    4.50
   0  -4 -13    4.00    4.00
   0   4 -13   18.70    7.10
  -1  -4 -13  233.28   12.40
   1   4 -13  184.58   18.30
  -1  -4 -13  223.08   15.00
   1   4 -13  215.68   12.10
   1   4 -13  228.88   14.30
  -1  -4 -13  235.68   13.10
  -1   4 -13  221.58   13.40
   1  -4 -13  239.68   13.10
   1  -4 -13  235.68   13.10
  -1   4 -13  245.08   12.60
   1  -4 -13  232.88   13.70
  -2  -4 -13   92.39    7.80
  -2  -4 -13   82.89    6.50
  -2  -4 -13   83.99    8.00
   2   4 -13   73.19    8.10
  -2  -4 -13   80.19    7.40
   2   4 -13   86.99    6.10
   2  -4 -13   79.29    7.10
   2  -4 -13   58.49    7.30
   2  -4 -13   69.29    7.00
  -2   4 -13   64.19    6.20
  -2   4 -13   76.89    7.00
  -3  -4 -13   95.49    7.90
   3   4 -13   92.49    6.70
  -3  -4 -13   88.69    8.10
  -3  -4 -13   99.19    7.20
   3   4 -13  104.49    9.10
   3   4 -13   87.19    9.20
  -3   4 -13   92.89    7.80
   3  -4 -13  106.29    8.10
  -3   4 -13  100.59    8.00
   3  -4 -13   97.99    7.70
   4   4 -13   -5.20    4.30
  -4  -4 -13    2.80    2.70
  -4  -4 -13    1.10    2.80
   4   4 -13   -1.20    4.20
   4   4 -13    2.80    2.80
   4  -4  13   -2.10    3.40
  -4  -4 -13   -1.20    3.50
   4  -4 -13    4.10    3.20
  -4   4 -13    2.10    3.90
   4  -4 -13   -2.40    2.80
   4   4  13   -7.80    4.50
  -4   4 -13   -5.90    4.50
  -5  -4 -13   15.20    4.80
  -5  -4 -13   19.10    5.20
   5  -4  13   21.70    6.60
   5   4 -13   10.50    5.50
   5   4 -13   32.20    6.40
  -5   4 -13   20.40    4.90
   5  -4 -13   20.40    4.90
   5   4  13   35.10   10.00
   5  -4 -13   17.60    5.00
  -6  -4 -13    0.70    3.80
   6  -4  13    2.70    3.00
  -6  -4 -13   11.60    4.50
   6   4 -13    5.60    3.40
  -6   4 -13    2.40    2.80
   6  -4 -13   10.00    2.90
   6  -4 -13   13.90    4.20
  -7  -4 -13   -1.40    2.40
   7  -4  13    1.50    2.60
   7   4 -13   -2.10    3.00
   7  -4 -13    0.10    2.50
   7  -4 -13   -0.50    1.90
  -7   4 -13    0.80    2.50
   7   4  13   -3.50    4.30
   0  -5 -13  238.08   13.50
   0   5 -13  245.58   13.70
   0  -5 -13  217.58   14.70
   0   5 -13  219.18   12.20
   0  -5 -13  219.08   12.50
   0   5 -13  227.28   13.50
   0  -5 -13  229.18   13.10
  -1  -5 -13  245.28   14.20
   1   5 -13  266.67   13.50
  -1  -5 -13  256.47   14.80
  -1  -5 -13  264.77   13.60
   1   5 -13  247.78   14.70
  -1  -5 -13  245.38   14.20
   1  -5 -13  250.97   13.40
   1  -5 -13  249.38   14.10
   1  -5 -13  242.28   14.00
  -1   5 -13  250.97   13.30
  -1   5 -13  239.48   14.10
  -2  -5 -13   83.99    8.80
   2   5 -13  107.79    9.30
   2   5 -13  107.19    7.00
  -2  -5 -13  106.89    8.10
  -2  -5 -13   96.29    6.90
  -2  -5 -13   93.69    8.10
   2  -5 -13   84.79    8.00
  -2   5 -13   83.19    7.50
   2  -5 -13   77.99    7.90
  -2   5 -13   92.49    7.10
   2  -5 -13   98.29    7.40
  -3  -5 -13    9.00    2.80
  -3  -5 -13   17.50    5.30
  -3  -5 -13    8.30    3.90
   3  -5  13   12.10    3.80
   3   5 -13   17.10    4.20
   3   5 -13   12.90    5.00
   3  -5 -13   16.60    5.30
  -3   5 -13    6.80    2.70
   3  -5 -13   14.90    5.30
  -3   5 -13   17.10    5.80
  -4  -5 -13  101.69    8.80
  -4  -5 -13   96.99    7.10
   4  -5  13   89.99    8.90
  -4  -5 -13   93.39    8.00
   4   5 -13   82.39   11.10
   4   5 -13  104.79    6.90
   4   5  13   97.09   11.40
   4  -5 -13  101.29    8.20
   4  -5 -13  100.39    7.80
  -4   5 -13   96.69    8.20
   5   5 -13    0.00    6.40
  -5  -5 -13    3.90    3.00
   5  -5  13    5.70    3.50
  -5  -5 -13    6.30    2.90
   5   5 -13   -0.30    3.30
  -5   5 -13    3.30    2.90
   5  -5 -13    8.20    3.10
   6  -5  13   16.60    5.30
  -6  -5 -13   11.70    4.20
  -6  -5 -13    8.30    3.30
   6   5 -13   11.50    4.10
   6  -5 -13   18.80    4.40
   6  -5 -13   13.60    4.80
  -6   5 -13    8.00    2.60
   7  -5  13    3.00    2.30
  -7  -5 -13    2.00    2.30
   7  -5 -13    4.60    1.90
   7   5  13   -1.50    2.60
  -7   5 -13    2.30    2.50
   7  -5 -13    1.00    2.20
   0   6 -13   14.80    4.00
   0  -6 -13   18.30    5.60
   0  -6 -13   26.00    6.90
   0  -6 -13    9.10    2.80
   0   6 -13   12.20    3.30
   0  -6 -13   11.60    4.20
  -1  -6 -13   67.29    6.20
  -1  -6 -13   68.29    7.20
  -1  -6 -13   68.59    7.80
   1   6 -13   66.89    5.70
   1   6 -13   77.79    9.60
  -1  -6 -13   78.09    8.60
   1  -6 -13   90.19    7.90
   1  -6 -13   80.29    6.70
  -1   6 -13   79.19    6.10
  -1   6 -13   75.09    7.20
   1  -6 -13   85.09    7.30
  -2  -6 -13   69.19    6.10
   2   6 -13   78.09    5.80
  -2  -6 -13   68.89    7.20
  -2  -6 -13   63.79    7.30
   2  -6 -13   70.99    7.70
   2  -6 -13   79.79    7.00
   2  -6 -13   72.09    7.30
  -2   6 -13   68.89    6.70
  -2   6 -13   74.09    6.30
   3   6 -13   71.39    5.60
  -3  -6 -13   61.99    6.60
   3  -6  13   60.19    7.70
  -3  -6 -13   61.99    5.80
  -3  -6 -13   54.59    7.00
  -3   6 -13   64.69    6.50
   3  -6 -13   65.89    6.50
  -3   6 -13   54.39    6.20
   3  -6 -13   57.59    6.70
   4   6 -13   62.79    5.70
  -4  -6 -13   64.19    5.90
  -4  -6 -13   77.59    7.10
   4  -6  13   51.89    7.60
  -4  -6 -13   60.49    7.60
   4  -6 -13   89.09    6.80
   4  -6 -13   81.89    6.90
  -4   6 -13   84.49    7.00
   5   6 -13   45.10    5.10
  -5  -6 -13   37.70    5.10
   5  -6 -13   36.50    5.40
   6  -6  13   -0.60    2.60
  -6  -6 -13   -1.80    2.90
  -6  -6 -13    3.70    2.30
  -6   6 -13   -3.20    2.10
   6  -6 -13    1.50    2.10
   6  -6 -13    2.00    2.50
  -7  -6 -13    3.50    2.60
   7  -6 -13   11.00    3.30
   7   6  13    6.60    2.60
   7  -6 -13   16.80    4.60
  -7   6 -13    7.50    2.60
   0   7 -13    2.00    2.30
   0  -7 -13    4.30    2.80
   0  -7 -13    1.70    3.60
   0  -7 -13    3.70    4.20
   0   7 -13   -1.10    3.20
   0  -7 -13    6.80    4.10
  -1  -7 -13   69.89   10.10
   1   7 -13   87.99    6.40
   1   7 -13   74.19    8.70
  -1  -7 -13   81.39    7.50
  -1  -7 -13   94.19    8.10
  -1  -7 -13   93.29    6.60
   1  -7 -13   88.99    7.00
   1  -7 -13   85.69    8.10
  -1   7 -13   82.69    6.50
   1  -7 -13   87.29    7.60
  -1   7 -13   89.09    7.40
  -2  -7 -13   40.50    5.00
   2   7 -13   46.40    4.60
   2  -7  13   26.60    7.70
  -2  -7 -13   43.50    6.10
  -2  -7 -13   28.30    6.50
   2  -7 -13   44.60    6.00
  -2   7 -13   44.70    5.60
   2  -7 -13   50.29    7.10
   2  -7 -13   40.70    6.20
  -2   7 -13   44.00    5.30
  -3  -7 -13   77.89    7.30
  -3  -7 -13   75.79    6.90
   3  -7  13   70.99    8.20
  -3  -7 -13   74.69    6.10
   3   7 -13   75.29    5.80
  -3   7 -13   64.39    6.60
  -3   7 -13   64.39    7.00
   3  -7 -13   79.79    6.90
   3  -7 -13   73.19    7.00
   4  -7  13   40.00    6.80
  -4  -7 -13   42.10    5.00
   4   7 -13   38.60    4.60
  -4  -7 -13   30.80    5.70
   4  -7 -13   34.80    5.40
   4  -7 -13   45.60    6.10
  -4   7 -13   33.20    5.40
  -5  -7 -13   51.69    5.70
  -5  -7 -13   45.50    5.10
   5  -7  13   52.99    6.30
   5   7 -13   48.80    5.00
   5  -7 -13   55.79    5.40
  -5   7 -13   61.89    6.00
   5  -7 -13   49.20    5.90
  -6  -7 -13    4.60    2.40
   6  -7  13    1.40    2.60
  -6  -7 -13   11.80    4.20
   6  -7 -13    7.10    2.80
   6  -7 -13   12.00    3.60
   0  -8 -13  168.28    9.80
   0  -8 -13  154.28   10.40
   0   8 -13  162.88    9.60
   0  -8 -13  163.48   11.30
   0   8 -13  158.28   10.30
  -1  -8 -13    8.30    3.40
   1  -8  13    2.40    5.80
  -1  -8 -13   17.10    4.60
  -1  -8 -13    5.40    3.70
   1   8 -13    8.40    3.80
   1   8 -13   11.30    3.70
  -1   8 -13    8.60    2.80
  -1   8 -13   12.20    3.80
   1  -8 -13   11.60    3.40
   1  -8 -13   11.70    4.30
  -2  -8 -13   35.30    5.80
   2   8 -13   30.00    4.30
  -2  -8 -13   34.60    4.70
  -2  -8 -13   31.10    6.40
   2  -8  13   42.00    8.40
  -2   8 -13   23.40    4.90
   2  -8 -13   29.40    6.00
   2  -8 -13   33.70    6.60
  -2   8 -13   32.30    5.10
   3  -8  13    7.10    3.90
  -3  -8 -13    3.70    2.70
  -3  -8 -13    3.30    3.50
  -3  -8 -13    4.90    2.40
   3   8 -13    0.20    2.10
   3  -8 -13    3.10    3.00
  -3   8 -13   -5.40    3.80
   3  -8 -13    0.20    3.40
  -3   8 -13   -1.50    2.40
  -4  -8 -13   28.60    7.80
   4   8 -13   20.50    3.70
   4  -8  13   13.00    3.50
  -4  -8 -13   21.10    5.50
   4  -8 -13   26.30    5.00
  -4   8 -13   13.80    5.10
   4  -8 -13   22.90    5.60
  -5  -8 -13    5.80    2.30
  -5  -8 -13    4.10    2.10
   5   8 -13    8.80    2.20
   5  -8  13    7.00    2.90
   5  -8 -13    1.50    3.10
  -5   8 -13   14.60    5.00
   5  -8 -13    4.10    2.50
   6  -8  13   27.20    4.70
  -6  -8 -13   35.30    3.90
   6  -8 -13   26.60    5.10
   6   8  13   29.40    5.00
   6  -8 -13   32.80    3.90
   0   9 -13  104.79    7.80
   0   9 -13   97.79    6.90
   0  -9 -13  109.29    9.20
   0  -9 -13  104.29    7.10
   0  -9 -13   88.79    8.30
  -1  -9 -13  115.39    8.90
  -1  -9 -13  118.59    9.00
   1   9 -13  118.89    7.70
  -1  -9 -13  114.89    7.70
   1   9 -13  108.09    9.00
  -1   9 -13  126.89    7.60
   1  -9 -13  120.69    8.10
   1  -9 -13  107.89    9.00
  -1   9 -13  129.29    8.40
  -2  -9 -13   61.89    5.50
  -2  -9 -13   72.19    7.30
  -2  -9 -13   56.29    6.40
   2   9 -13   63.49    5.20
  -2   9 -13   68.09    6.00
   2  -9 -13   58.19   11.50
  -2   9 -13   63.39    6.20
   2  -9 -13   53.59    6.60
   3   9 -13   31.70    5.80
   3  -9  13   31.70    8.00
  -3  -9 -13   38.30    4.90
  -3  -9 -13   33.40    5.60
  -3  -9 -13   34.10    7.60
   3  -9 -13   27.80    6.30
   3  -9 -13   17.50    6.20
  -3   9 -13   32.50    5.50
   4  -9  13    0.70    3.40
   4   9 -13    0.60    1.80
  -4  -9 -13    5.10    2.10
  -4  -9 -13    4.40    2.40
  -4   9 -13    2.70    2.10
   4  -9 -13    6.00    2.70
   4  -9 -13    6.50    3.60
  -5  -9 -13    4.70    2.10
  -5  -9 -13    8.40    3.00
   5   9 -13   11.30    3.40
   5  -9 -13    4.30    2.40
   5  -9 -13   -0.70    4.90
  -5   9 -13    4.10    2.20
   0 -10 -13   -4.30    4.50
   0  10 -13    1.20    3.10
   0 -10 -13    1.30    3.70
   0 -10 -13    3.90    3.10
   0  10 -13   -0.90    2.10
  -1 -10 -13   20.10    7.10
  -1 -10 -13   14.00    5.60
  -1 -10 -13   20.50    4.20
   1  10 -13   12.90    3.50
   1  10 -13   19.40    3.70
  -1  10 -13    9.40    2.80
   1 -10 -13   15.20    4.70
   1 -10 -13   18.60    5.90
  -1  10 -13   16.10    4.70
  -2 -10 -13   28.70    4.50
  -2 -10 -13   35.80    5.30
   2 -10 -13   18.90    7.20
  -2  10 -13   29.30    4.90
  -2  10 -13   31.70    4.60
  -3 -10 -13   37.60    4.70
   3  10 -13   40.90    3.90
  -3 -10 -13   43.40    5.30
  -3  10 -13   38.80    4.80
   3 -10 -13   36.50    7.50
   4  10 -13    8.10    3.00
  -4 -10 -13    2.50    1.90
  -4 -10 -13    2.40    2.10
   4 -10 -13   -0.80    3.10
  -4  10 -13    1.00    1.90
  -5 -10 -13   11.00    2.80
  -5 -10 -13    9.60    3.40
   5 -10  13    8.80    6.50
   5  10 -13    5.80    2.80
   5 -10 -13    3.50    2.80
  -5  10 -13   12.20    3.40
   5  10  13   21.90    6.20
   0 -11 -13    9.20    2.50
   0  11 -13    3.60    1.80
   0  11 -13    7.00    2.40
   0 -11 -13   16.80    6.20
  -1 -11 -13   34.10    4.30
  -1 -11 -13   30.90    5.40
   1  11 -13   33.40    3.80
  -1  11 -13   35.20    4.00
   1 -11 -13   40.20    5.90
  -1  11 -13   24.40    4.40
  -2 -11 -13    3.20    2.00
  -2 -11 -13   12.10    4.30
   2  11 -13    4.30    1.60
  -2  11 -13    3.90    2.50
  -2  11 -13    4.50    3.00
   3  11 -13    9.30    2.50
  -3 -11 -13    4.60    2.20
  -3 -11 -13   10.90    3.40
  -3  11 -13    9.80    3.50
  -4 -11 -13   13.50    2.60
  -4 -11 -13   20.80    3.70
   4  11 -13   13.30    2.60
  -4  11 -13   15.50    3.40
   0  12 -13    9.50    2.50
   0  12 -13   11.60    3.00
   0 -12 -13    3.00    3.50
   0 -12 -13    7.30    2.40
  -1 -12 -13   16.10    3.70
   1  12 -13    5.70    2.90
   1  12 -13   12.20    2.70
  -1 -12 -13   11.30    2.70
  -1  12 -13   20.90    3.60
  -1  12 -13   21.90    3.70
  -2 -12 -13   -1.10    1.60
   2  12 -13   -0.90    1.50
  -2 -12 -13    1.90    2.30
  -2  12 -13   -0.90    1.80
   3  12 -13    3.60    1.40
  -3 -12 -13    4.50    1.90
  -3 -12 -13    3.90    1.60
  -3  12 -13    3.40    1.70
   0  13 -13    3.50    1.70
   0 -13 -13    4.70    2.80
   0  13 -13    0.70    2.10
   1  13 -13   12.20    5.60
  -1 -13 -13    6.40    2.00
  -1 -13 -13    7.10    2.90
   1  13 -13    8.10    2.40
  -1  13 -13    3.80    2.50
  -1  13 -13    6.80    1.90
  -2 -13 -13    0.70    2.90
  -2 -13 -13   -1.70    1.60
   2  13 -13    1.80    1.30
  -2  13 -13    1.10    1.50
   0   0 -14  346.47   17.70
   0   0 -14  345.27   17.10
   0   0 -14  314.27   19.40
   0   0 -14  329.57   18.50
   1   0 -14    4.10    3.70
   1   0 -14    5.40    3.10
   1   0 -14   -0.70    2.60
  -1   0 -14    0.90    3.20
  -1   0 -14   -1.90    3.50
  -1   0 -14   -0.30    3.70
  -1   0 -14   -3.20    3.10
   2   0 -14   40.60    5.40
   2   0 -14   54.39    6.10
   2   0 -14   36.30    6.50
  -2   0 -14   36.70    6.20
  -2   0 -14   39.20    7.00
  -2   0 -14   41.60    4.80
   3   0 -14   54.59    6.70
  -3   0 -14   55.89    5.90
   3   0 -14   53.59    6.80
   3   0 -14   56.39    6.40
  -3   0 -14   51.29    6.90
  -3   0 -14   57.59    7.70
   4   0 -14   97.29    8.00
   4   0  14  109.59    9.50
  -4   0 -14  105.39    9.00
  -4   0 -14  112.09    8.10
  -4   0 -14  103.39    8.30
   4   0 -14  113.39    8.50
   5   0 -14   33.20    5.80
  -5   0 -14   48.70    6.10
  -5   0 -14   42.00    7.60
   5   0 -14   42.00    5.60
   6   0  14    2.30    3.00
   6   0 -14    2.90    2.60
  -6   0 -14    6.20    2.60
   6   0 -14    2.60    2.80
  -7   0 -14    4.00    2.30
   7   0  14    1.20    2.80
   7   0 -14    3.00    2.50
   7   0  14    1.10    3.20
   7   0 -14    0.60    2.50
   0  -1 -14  118.09    8.50
   0  -1 -14  113.69   10.70
   0   1 -14  108.19    8.70
   0   1 -14  119.89    9.60
   0  -1 -14  111.39    8.80
   0   1 -14  119.79    7.70
   0  -1 -14  113.49    7.80
  -1  -1 -14   11.20    4.00
   1   1 -14    7.10    2.60
  -1  -1 -14    4.00    3.10
   1   1 -14    6.20    4.00
  -1  -1 -14    6.90    3.60
   1   1 -14    5.30    3.20
  -1  -1 -14    8.40    3.60
  -1   1 -14    9.70    4.50
  -1   1 -14    9.70    2.70
   1  -1 -14    5.40    2.80
   1  -1 -14    8.70    3.50
  -1   1 -14   16.50    5.50
  -1   1 -14    3.90    3.20
   1  -1 -14    6.90    3.00
   2   1 -14  108.29    8.80
  -2  -1 -14  118.29    8.80
  -2  -1 -14  108.19    7.90
   2   1 -14  114.59    8.60
  -2  -1 -14  107.79    9.00
  -2  -1 -14  115.49    9.00
   2   1 -14  106.69    7.80
   2  -1 -14  122.49    8.30
  -2   1 -14  120.69    8.80
  -2   1 -14  121.79    7.90
   2  -1 -14  130.19    8.90
  -2   1 -14  116.49    9.40
   2  -1 -14  126.99    8.80
   3   1 -14   54.99    6.80
   3   1 -14   37.10    6.80
  -3  -1 -14   49.10    6.50
   3   1 -14   55.39    5.70
  -3  -1 -14   64.69    7.40
   3  -1 -14   51.49    6.70
  -3   1 -14   62.39    8.10
  -3   1 -14   54.69    6.00
   3  -1 -14   66.89    6.30
  -3   1 -14   53.69    5.90
   3  -1 -14   57.79    6.80
  -4  -1 -14   18.20    6.30
   4   1 -14   21.20    5.60
   4  -1  14   25.20    6.60
  -4  -1 -14   21.60    5.60
  -4  -1 -14   23.70    5.40
   4   1 -14   27.50    7.10
   4   1 -14   29.80    5.80
  -4   1 -14   36.80    5.70
   4  -1 -14   26.40    6.10
  -4   1 -14   21.40    6.80
  -4   1 -14   28.50    5.90
   4  -1 -14   21.50    5.10
  -5  -1 -14   13.50    3.20
  -5  -1 -14   10.30    3.70
   5  -1  14   23.60    8.20
   5   1 -14   15.10    3.30
   5   1 -14   27.40    5.60
   5   1  14   22.60    7.40
   5  -1 -14   20.70    5.20
  -5   1 -14   14.30    5.30
   5  -1 -14   20.70    5.10
   6  -1  14   22.40    6.60
  -6  -1 -14   17.90    4.70
   6   1 -14   16.70    5.00
   6   1 -14   21.40    5.60
   6  -1  14   18.60    5.60
   6   1  14   23.40    6.00
   6  -1 -14   22.80    4.50
   6  -1 -14   26.50    4.80
  -6   1 -14   24.00    5.20
  -7  -1 -14    4.60    2.40
   7   1 -14    3.60    2.20
   7  -1  14    1.90    3.50
   7   1 -14    9.30    5.40
   7  -1  14    6.10    3.10
   7   1  14    7.80    3.40
   7  -1 -14   11.20    4.00
   7   1  14    4.80    3.10
  -7   1 -14    5.30    2.30
   0   2 -14  411.46   20.40
   0   2 -14  407.46   20.90
   0  -2 -14  439.36   21.20
   0  -2 -14  416.86   22.10
   0  -2 -14  425.46   20.90
   0  -2 -14  394.36   20.20
   0   2 -14  396.66   24.30
  -1  -2 -14  146.59    9.90
   1   2 -14  143.89    8.90
   1   2 -14  151.88    9.70
  -1  -2 -14  152.68   10.40
   1   2 -14  140.29   10.30
  -1  -2 -14  145.39    9.10
  -1  -2 -14  147.69    9.80
  -1   2 -14  135.69   10.70
   1  -2 -14  140.59    8.80
   1  -2 -14  147.19    9.60
  -1   2 -14  143.89   10.20
  -1   2 -14  143.09    8.90
  -1   2 -14  143.09    9.70
   1  -2 -14  143.69    9.80
   2   2 -14    1.70    2.40
   2   2 -14    3.20    3.20
  -2  -2 -14    1.10    3.70
  -2  -2 -14    2.30    3.10
   2   2 -14    1.00    4.00
  -2  -2 -14    3.80    3.30
  -2  -2 -14    2.00    2.60
   2  -2 -14    0.00    2.90
  -2   2 -14   -1.50    2.70
  -2   2 -14   -0.70    2.90
   2  -2 -14   -0.20    3.10
   2  -2 -14    2.50    2.80
  -2   2 -14    6.30    4.90
   3   2 -14  117.79    7.80
   3   2 -14  110.19    8.90
   3   2 -14  114.39    8.70
  -3  -2 -14  117.99    8.80
  -3  -2 -14  125.79    7.90
  -3  -2 -14  112.69    9.30
   3  -2 -14  108.59    8.20
  -3   2 -14  120.29    7.80
  -3   2 -14  106.99    8.70
   3  -2 -14  107.19    9.20
  -3   2 -14   98.09   10.10
   3  -2 -14  118.69    8.90
   4   2 -14   31.00    6.30
  -4  -2 -14   35.50    5.30
  -4  -2 -14   28.30    5.40
  -4  -2 -14   20.80    6.20
   4  -2  14   36.10    8.10
   4   2 -14   33.80    6.60
   4   2 -14   33.60    5.60
   4  -2 -14   36.70    5.80
   4  -2 -14   36.10    5.80
  -4   2 -14   36.10    5.30
  -4   2 -14   34.50    6.50
   5  -2  14    2.90    3.50
  -5  -2 -14   -2.70    2.80
   5   2 -14    4.10    3.30
   5   2 -14    0.10    3.30
  -5  -2 -14    3.80    3.30
   5   2  14    0.70    4.00
  -5   2 -14    6.60    2.90
   5  -2 -14    0.30    2.60
   5  -2 -14    1.00    3.10
   6   2 -14    1.70    3.20
  -6  -2 -14    2.90    2.70
   6  -2  14    0.80    4.50
   6   2 -14    5.60    2.80
   6  -2  14    1.90    2.80
   6   2  14    8.20    3.60
   6  -2 -14    4.50    2.70
   6  -2 -14   -1.10    2.30
  -6   2 -14    4.50    2.80
   7  -2  14   28.60    4.50
  -7  -2 -14   24.30    4.30
   7   2 -14   20.20    4.10
   7   2  14   25.50    7.60
   7  -2 -14   22.30    3.80
   7  -2 -14   21.80    4.00
  -7   2 -14   14.10    4.40
   0   3 -14   61.79    7.20
   0  -3 -14   60.49    6.90
   0  -3 -14   66.69    6.90
   0   3 -14   68.39    5.60
   0  -3 -14   68.19    9.40
   0   3 -14   42.80   11.60
   0  -3 -14   71.69    6.00
   0   3 -14   61.49    8.20
  -1  -3 -14   78.69    6.50
  -1  -3 -14   92.69    7.50
   1   3 -14   71.79    8.70
  -1  -3 -14   77.79    7.40
  -1  -3 -14   79.89    8.40
   1   3 -14   74.69    7.90
   1   3 -14   84.09    6.40
  -1   3 -14   80.59    8.40
  -1   3 -14   79.99    6.40
  -1   3 -14   78.39    9.60
  -1   3 -14   93.09    7.80
   1  -3 -14   83.79    6.80
   1  -3 -14   82.39    7.20
   1  -3 -14   84.89    7.00
  -2  -3 -14  516.65   25.00
   2   3 -14  498.25   25.60
   2   3 -14  522.65   24.90
  -2  -3 -14  527.95   26.00
  -2  -3 -14  530.75   26.00
  -2  -3 -14  519.55   25.60
   2   3 -14  520.55   25.40
   2  -3 -14  525.05   25.60
  -2   3 -14  523.65   25.90
   2  -3 -14  494.05   25.30
  -2   3 -14  510.15   26.10
  -2   3 -14  533.85   25.00
   2  -3 -14  526.95   25.00
  -3  -3 -14  120.99    9.20
  -3  -3 -14  121.19    8.30
   3   3 -14  125.49    9.40
   3   3 -14  119.89    9.20
  -3  -3 -14  117.89    9.10
   3   3 -14  118.89    8.10
   3  -3 -14  124.39    8.70
  -3   3 -14  120.99    8.80
   3  -3 -14  117.09   10.00
  -3   3 -14  121.09    8.40
  -3   3 -14  128.89   11.00
   3  -3 -14  109.69    8.40
  -4  -3 -14   46.90    5.40
  -4  -3 -14   52.29    7.10
   4  -3  14   46.10    7.20
   4   3 -14   48.80    6.80
   4   3 -14   50.99    6.90
   4   3 -14   42.60    5.60
  -4  -3 -14   48.90    6.00
  -4   3 -14   52.09    6.00
   4  -3 -14   43.70    5.90
  -4   3 -14   51.29    6.90
   4  -3 -14   44.40    6.50
   4   3  14   36.90    8.10
   5   3 -14   -6.40    4.40
  -5  -3 -14    4.90    2.90
   5  -3  14    0.80    3.60
   5   3 -14   -1.70    3.70
  -5   3 -14    0.00    2.60
   5  -3 -14    2.00    3.00
   5  -3 -14   -0.30    2.70
  -6  -3 -14   12.70    4.40
   6   3 -14    6.60    3.00
   6  -3 -14    3.00    2.50
   6  -3 -14   16.60    4.00
   6   3  14    7.70    4.30
  -6   3 -14    2.20    2.30
   7   3 -14   17.30    4.50
  -7  -3 -14   23.20    4.00
   7  -3  14   18.20    4.50
  -7   3 -14   23.40    4.30
   7  -3 -14   28.40    4.10
   7   3  14   21.90    5.70
   0  -4 -14   13.50    3.50
   0   4 -14    8.70    3.80
   0  -4 -14    7.80    3.20
   0   4 -14   18.20    6.20
   0  -4 -14   11.20    2.90
   0  -4 -14    3.40    4.80
   0   4 -14   11.20    4.10
   1   4 -14  112.39    9.00
  -1  -4 -14   99.99    8.50
  -1  -4 -14  110.59    7.60
  -1  -4 -14  115.39    8.70
   1   4 -14  126.59    7.60
   1   4 -14   81.09   11.90
  -1  -4 -14  110.99    9.10
  -1   4 -14  114.09    8.70
   1  -4 -14  116.99    9.60
   1  -4 -14  113.19    7.90
   1  -4 -14  119.19    8.40
  -1   4 -14  106.29    7.60
   2   4 -14   45.80    9.00
  -2  -4 -14   59.99    5.60
   2   4 -14   62.49    5.50
   2   4 -14   50.19    7.60
  -2  -4 -14   56.39    7.10
  -2  -4 -14   61.29    6.80
  -2   4 -14   66.89    6.70
   2  -4 -14   63.59    6.80
   2  -4 -14   68.29    6.60
   2  -4 -14   55.79    6.80
  -2   4 -14   73.99    5.80
  -3  -4 -14   12.80    3.90
  -3  -4 -14   19.90    4.80
   3   4 -14   18.70    4.20
  -3  -4 -14    9.90    5.70
   3   4 -14   19.20    6.60
   3   4 -14   10.70    4.60
  -3   4 -14   15.30    5.30
  -3   4 -14   15.60    5.30
   3  -4 -14   11.20    3.00
   3  -4 -14   13.60    5.00
  -4  -4 -14   24.70    4.70
   4   4 -14   22.90    6.90
   4   4 -14   14.00    4.40
  -4  -4 -14   28.10    6.00
   4  -4  14   23.30    6.20
   4   4 -14   20.00    4.80
  -4  -4 -14   22.10    5.20
  -4   4 -14   30.20    6.80
   4   4  14   14.40    4.40
   4  -4 -14   20.10    5.10
   4  -4 -14   32.80    5.50
  -4   4 -14   26.30    5.30
   5   4 -14   44.20    7.10
  -5  -4 -14   44.60    7.30
  -5  -4 -14   48.70    5.60
   5  -4  14   65.19    9.20
  -5   4 -14   53.59    7.00
   5  -4 -14   44.50    6.60
   5   4  14   45.70   10.40
  -6  -4 -14    1.40    2.80
  -6  -4 -14   -0.40    4.00
   6   4 -14    0.40    3.30
   6  -4  14    1.80    2.70
   6  -4 -14    2.60    2.20
  -6   4 -14    1.80    2.30
   6  -4 -14    3.60    2.50
   7   4 -14   55.39    5.90
   7  -4  14   66.79    5.30
   7  -4 -14   55.29    4.50
  -7   4 -14   37.90    6.50
   7   4  14   44.10    5.10
   7  -4 -14   53.89    4.30
   0  -5 -14  471.45   22.40
   0   5 -14  449.06   22.20
   0  -5 -14  452.25   23.10
   0  -5 -14  469.25   23.60
   0   5 -14  462.75   23.20
   0  -5 -14  442.46   22.70
  -1  -5 -14   99.99    8.40
   1   5 -14   75.59    6.40
  -1  -5 -14   90.69    7.00
  -1  -5 -14   81.49    8.40
  -1  -5 -14   93.49    8.00
   1   5 -14   93.79    8.60
   1  -5 -14  100.89    7.90
  -1   5 -14   92.39    7.80
   1  -5 -14   94.99    7.60
  -1   5 -14   98.99    6.80
   1  -5 -14   89.09    7.10
  -2  -5 -14   43.90    5.00
   2   5 -14   37.40    4.40
  -2  -5 -14   44.60    6.60
  -2  -5 -14   36.90    6.10
   2   5 -14   35.90    7.60
   2  -5 -14   39.10    6.00
  -2   5 -14   28.80    5.70
   2  -5 -14   30.30    6.50
   2  -5 -14   45.10    5.70
  -3  -5 -14   15.40    5.70
  -3  -5 -14    9.80    3.00
   3   5 -14    6.70    4.40
   3   5 -14   17.50    4.20
   3  -5  14   20.40    7.00
  -3  -5 -14   11.20    5.90
   3  -5 -14   11.10    3.60
  -3   5 -14    9.10    3.20
  -3   5 -14   19.00    5.30
   3  -5 -14   13.60    4.80
  -4  -5 -14   32.60    4.40
  -4  -5 -14   31.10    5.80
  -4  -5 -14   26.90    5.40
   4  -5  14   29.10    6.50
   4   5 -14   31.90    4.70
   4  -5 -14   23.80    5.10
   4  -5 -14   34.20    5.20
  -4   5 -14   22.20    5.30
   4   5  14   16.00    5.80
   5   5 -14   50.69    9.30
   5   5 -14   53.99    5.80
  -5  -5 -14   61.89    5.30
  -5  -5 -14   53.09    6.10
   5  -5  14   67.49    7.10
   5  -5 -14   50.89    6.10
  -5   5 -14   50.89    5.70
   5  -5 -14   43.00    5.30
  -6  -5 -14   12.10    4.10
  -6  -5 -14    1.30    3.20
   6  -5  14    1.00    2.50
  -6   5 -14    3.80    2.30
   6  -5 -14    5.20    2.30
   6  -5 -14    1.50    2.00
   0  -6 -14   30.90    5.60
   0  -6 -14   19.90    6.40
   0   6 -14   16.20    3.80
   0   6 -14   21.70    3.90
   0  -6 -14   30.30    8.40
   0  -6 -14   32.00    4.90
   1   6 -14   13.60    3.60
  -1  -6 -14   17.50    4.50
[truncated: 77,798 more chars]
