# Supplementary material for: An analogue of indapamide: crystal structure and Hirshfeld surface analysis of 3-chloro-4-(N,N-diethynylsulfamo­yl)-N-(2-meth­yl­indolin-1-yl)benzamide
Source: Acta Crystallogr E Crystallogr Commun. 2026 Apr 10;82(Pt 5):454–8. doi: 10.1107/S2056989026003580 (PMC13148209; doi:10.1107/S2056989026003580)
Supplement: Supplementary file 2 [file e-82-00454-Isup2.hkl]

data_I                                                                          
_shelx_title ' JTM1243_0m_a.res in P2(1)2(1)2(1)'                               
_shelx_refln_list_code          4                                               
_shelx_F_calc_maximum      187.20                                               
_exptl_crystal_F_000       920.00                                               
_reflns_d_resolution_high  0.8397                                               
                                                                                
loop_                                                                           
 _space_group_symop_operation_xyz                                               
 'x, y, z'                                                                      
 '-x+1/2, -y, z+1/2'                                                            
 '-x, y+1/2, -z+1/2'                                                            
 'x+1/2, -y+1/2, -z'                                                            
                                                                                
_cell_length_a     8.4412                                                       
_cell_length_b    14.5051                                                       
_cell_length_c    17.6477                                                       
_cell_angle_alpha  90.000                                                       
_cell_angle_beta   90.000                                                       
_cell_angle_gamma  90.000                                                       
                                                                                
_shelx_F_squared_multiplier     1.000                                           
                                                                                
loop_                                                                           
 _refln_index_h                                                                 
 _refln_index_k                                                                 
 _refln_index_l                                                                 
 _refln_F_squared_calc                                                          
 _refln_F_squared_meas                                                          
 _refln_F_squared_sigma                                                         
 _refln_observed_status                                                         
   4   0   0       5005.80       4708.93       148.36 o                         
   6   0   0        826.62        893.75        28.16 o                         
   8   0   0         63.84         62.34        15.04 o                         
  10   0   0         68.17         66.62        10.44 o                         
   1   1   0          3.09          4.77         1.40 o                         
   2   1   0       1464.69       1596.97        41.35 o                         
   3   1   0        108.25         84.99         5.90 o                         
   4   1   0        586.48        648.56        17.89 o                         
   5   1   0        628.87        640.84        27.75 o                         
   6   1   0        174.76        207.61        10.33 o                         
   7   1   0         12.89          8.23         4.02 o                         
   8   1   0        117.92        121.74         7.85 o                         
   9   1   0         91.91        106.24         7.49 o                         
  10   1   0          6.26          3.64         4.14 o                         
   0   2   0       6879.86       6261.71       191.89 o                         
   1   2   0       2714.09       2629.75        57.56 o                         
   2   2   0       2343.35       2556.13        65.75 o                         
   3   2   0         14.61          4.40         4.37 o                         
   4   2   0       3011.57       3066.63        69.17 o                         
   5   2   0          4.00         10.03         4.82 o                         
   6   2   0        316.39        333.69        16.98 o                         
   7   2   0        153.81        158.07         9.56 o                         
   8   2   0         44.12         56.59        10.79 o                         
   9   2   0          0.56         -1.11         4.26 o                         
   1   3   0         28.79         45.46         2.73 o                         
   2   3   0       1971.39       1690.15        44.51 o                         
   3   3   0        544.26        562.89        11.99 o                         
   4   3   0        183.02        192.03         7.28 o                         
   5   3   0          0.02          1.94         4.58 o                         
   6   3   0         17.06         19.94         5.64 o                         
   7   3   0         87.22         93.86         8.75 o                         
   8   3   0        152.82        154.79         8.03 o                         
   9   3   0         19.67         12.00         3.73 o                         
   0   4   0       5360.57       5657.77       281.51 o                         
   1   4   0         28.27         24.22         2.63 o                         
   2   4   0        496.75        516.76        21.09 o                         
   3   4   0       1635.32       1625.11        30.74 o                         
   4   4   0        649.00        679.21        19.77 o                         
   5   4   0         26.50         21.18         4.99 o                         
   6   4   0        278.39        248.03        11.49 o                         
   7   4   0        165.04        200.93        11.09 o                         
   8   4   0         59.45         44.22         7.46 o                         
   9   4   0          1.03         -2.26         4.25 o                         
   1   5   0         22.64         27.76         3.56 o                         
   2   5   0        269.46        272.09         8.09 o                         
   3   5   0        756.28        830.30        24.70 o                         
   4   5   0          7.89         26.47         6.25 o                         
   5   5   0        565.57        535.29        18.90 o                         
   6   5   0        170.40        172.84        11.36 o                         
   7   5   0         31.73         33.17         6.35 o                         
   8   5   0          0.04          2.44         4.36 o                         
   9   5   0          0.80          1.67         3.67 o                         
   0   6   0       4627.16       4621.04       118.15 o                         
   1   6   0         67.87         67.61         4.36 o                         
   2   6   0       1711.67       1776.07        33.66 o                         
   3   6   0        501.21        513.57        17.34 o                         
   4   6   0         25.20         40.52        11.72 o                         
   5   6   0         87.90        120.69        10.47 o                         
   6   6   0        369.99        372.34        16.62 o                         
   7   6   0         41.52         38.54         7.93 o                         
   8   6   0         57.75         45.58        21.65 o                         
   9   6   0         15.02          3.95         4.16 o                         
   1   7   0        989.23        990.01        20.33 o                         
   2   7   0         50.46         48.44         5.42 o                         
   3   7   0        101.78         82.60         7.66 o                         
   4   7   0        109.54        103.37         7.47 o                         
   5   7   0        705.06        776.33        19.62 o                         
   6   7   0        439.32        460.69        14.12 o                         
   7   7   0          4.71         10.61         5.72 o                         
   8   7   0         19.54         42.12         9.88 o                         
   9   7   0         40.19         21.43         8.92 o                         
   0   8   0          2.46          6.31         5.15 o                         
   1   8   0          1.03          4.76         3.76 o                         
   2   8   0         41.09         39.91         7.02 o                         
   3   8   0        880.95        859.54        21.80 o                         
   4   8   0          3.36          4.60         4.18 o                         
   5   8   0        564.57        531.33        16.40 o                         
   6   8   0          1.65          1.40         4.73 o                         
   7   8   0        139.29        142.55        10.98 o                         
   8   8   0          1.05         -1.45         5.97 o                         
   1   9   0       1138.33       1175.24        24.67 o                         
   2   9   0        459.14        437.01        12.75 o                         
   3   9   0        283.09        283.31        10.34 o                         
   4   9   0          5.68          5.48         4.45 o                         
   5   9   0        183.23        198.30         9.29 o                         
   6   9   0         61.31         61.18         7.78 o                         
   7   9   0          0.32         -2.91         8.75 o                         
   8   9   0          1.93          4.95         5.28 o                         
   0  10   0        606.30        631.69        24.56 o                         
   1  10   0        129.32        134.69         7.24 o                         
   2  10   0         53.32         33.71         4.47 o                         
   3  10   0         22.41         29.58         5.38 o                         
   4  10   0       1058.96       1057.11        25.14 o                         
   5  10   0        141.60        132.76         8.57 o                         
   6  10   0         62.67         54.60         7.33 o                         
   7  10   0          2.46          8.08         9.82 o                         
   8  10   0         17.56          9.45         5.79 o                         
   1  11   0         25.11         17.98         3.88 o                         
   2  11   0        106.37         95.17         7.18 o                         
   3  11   0         17.61         10.37         4.22 o                         
   4  11   0         79.71         83.48         8.81 o                         
   5  11   0         10.70          9.70         4.85 o                         
   6  11   0         29.54         19.08         5.70 o                         
   7  11   0          0.86          3.07         9.21 o                         
   0  12   0       1540.95       1644.88        46.59 o                         
   1  12   0        359.60        373.05        11.83 o                         
   2  12   0        257.78        291.69        10.70 o                         
   3  12   0        235.42        248.05        12.56 o                         
   4  12   0         55.92         65.12         7.25 o                         
   5  12   0         11.17          6.70         4.67 o                         
   6  12   0         22.09         30.11         7.59 o                         
   7  12   0          3.63          4.30        10.13 o                         
   1  13   0          2.47          1.89         3.96 o                         
   2  13   0          3.86          7.40         3.84 o                         
   3  13   0         51.28         69.30         7.27 o                         
   4  13   0         20.17         10.32         4.51 o                         
   5  13   0         55.49         48.68         8.96 o                         
   6  13   0         24.33         16.66         6.28 o                         
   0  14   0        229.15        230.96        15.21 o                         
   1  14   0         62.35         64.74         7.81 o                         
   2  14   0         37.41         45.87         6.29 o                         
   3  14   0        160.09        176.09        13.85 o                         
   4  14   0          3.83          7.44         4.96 o                         
   5  14   0          0.07          4.96         6.82 o                         
   1  15   0         92.23         75.69         7.47 o                         
   2  15   0         55.74         63.83         7.38 o                         
   3  15   0         29.19         39.71         8.99 o                         
   4  15   0          6.78          8.06         4.82 o                         
   0  16   0         56.03         59.38         9.66 o                         
   1  16   0         33.86         37.49         6.73 o                         
   2  16   0          0.95          5.61         5.67 o                         
   3  16   0          0.06          9.01         4.57 o                         
   1  17   0         43.52         46.09         7.16 o                         
   1   0   1      11651.15       9824.72       300.55 o                         
   2   0   1       1812.36       2045.76        45.75 o                         
   3   0   1       4290.94       4403.03       112.36 o                         
   4   0   1         30.56         43.72         6.30 o                         
   5   0   1        747.64        682.25        28.76 o                         
   6   0   1         83.06         78.87         6.64 o                         
   7   0   1          9.29         12.42         3.98 o                         
   8   0   1         68.74         80.87         7.73 o                         
   9   0   1          0.26          5.48         3.62 o                         
  10   0   1         12.58         15.61         4.06 o                         
 -10   1   1         55.03         49.45         6.07 o                         
  -9   1   1         49.64         43.76         4.74 o                         
  -8   1   1         24.69         28.66         4.31 o                         
  -7   1   1         61.33         69.40         6.45 o                         
  -6   1   1        573.37        608.97        21.02 o                         
  -5   1   1         95.12         89.41         9.02 o                         
  -4   1   1       1792.43       1791.18        32.63 o                         
  -3   1   1       1305.63       1322.86        32.26 o                         
  -2   1   1      11698.43      10701.47       647.76 o                         
  -1   1   1       3610.58       3687.33        76.93 o                         
   0   1   1       7484.97       6373.17       275.98 o                         
   1   1   1       3336.44       3225.00       108.74 o                         
   2   1   1      11866.06      10751.39       328.53 o                         
   3   1   1       1453.92       1491.73        37.63 o                         
   4   1   1       1579.57       1572.64        39.86 o                         
   5   1   1         92.23         92.21         9.02 o                         
   6   1   1        549.46        601.79        16.89 o                         
   7   1   1         56.60         60.35         9.20 o                         
   8   1   1         31.43         25.41         5.05 o                         
   9   1   1         48.12         48.87         5.47 o                         
  10   1   1         46.78         47.48         9.07 o                         
  -9   2   1         15.63         18.06         6.64 o                         
  -8   2   1        187.58        188.82        11.97 o                         
  -7   2   1          1.48         -3.99         3.99 o                         
  -6   2   1        163.76        173.31         9.54 o                         
  -5   2   1        135.09        147.99        14.22 o                         
  -4   2   1       1342.65       1376.85        28.62 o                         
  -3   2   1        352.62        386.76        10.40 o                         
  -2   2   1      34504.09      29790.39       857.22 o                         
  -1   2   1       3721.20       3847.13        97.77 o                         
   0   2   1      18640.77      14266.30       617.06 o                         
   1   2   1       3808.83       3894.60        97.83 o                         
   2   2   1      35044.32      28265.79      1268.19 o                         
   3   2   1        319.23        361.85        12.18 o                         
   4   2   1       1293.91       1312.37        28.82 o                         
   5   2   1        118.01        133.55        10.28 o                         
   6   2   1        189.85        188.96        16.29 o                         
   7   2   1          0.45          1.32         4.03 o                         
   8   2   1        170.09        173.29         8.25 o                         
   9   2   1         12.32         10.30         3.78 o                         
  -9   3   1         26.33         28.29         6.44 o                         
  -8   3   1        104.87        112.05        13.47 o                         
  -7   3   1          0.56          8.06         5.12 o                         
  -6   3   1        257.03        275.36        12.00 o                         
  -5   3   1        191.76        194.57         9.38 o                         
  -4   3   1        643.75        625.68        15.66 o                         
  -3   3   1       1334.26       1270.38        24.29 o                         
  -2   3   1        388.98        329.11        11.14 o                         
  -1   3   1       1649.82       1612.83        38.25 o                         
   0   3   1       3451.87       3316.98        90.22 o                         
   1   3   1       1768.62       1802.35        40.55 o                         
   2   3   1        436.17        355.62        11.21 o                         
   3   3   1       1379.28       1293.23        30.10 o                         
   4   3   1        658.18        624.47        17.78 o                         
   5   3   1        189.73        207.73         8.92 o                         
   6   3   1        237.76        249.01        11.18 o                         
   7   3   1          0.76         10.16         4.94 o                         
   8   3   1        105.22         96.95         8.60 o                         
   9   3   1         29.22         19.16         3.92 o                         
  -9   4   1         58.17         53.47         6.46 o                         
  -8   4   1         60.05         65.40         6.50 o                         
  -7   4   1        116.17        117.64         9.74 o                         
  -6   4   1        363.84        367.13        13.80 o                         
  -5   4   1        121.29        132.60         8.06 o                         
  -4   4   1         14.98         24.53         5.57 o                         
  -3   4   1        121.26        136.54         8.22 o                         
  -2   4   1       1482.44       1513.68        39.84 o                         
  -1   4   1       1831.64       1753.66        39.78 o                         
   0   4   1          9.26          8.10         1.85 o                         
   1   4   1       1826.66       1769.67        55.24 o                         
   2   4   1       1429.02       1431.50        39.68 o                         
   3   4   1        127.80        139.25         6.15 o                         
   4   4   1         10.64         11.26         3.55 o                         
   5   4   1        106.07        127.67         8.71 o                         
   6   4   1        358.54        367.64        13.95 o                         
   7   4   1        119.37        122.62         9.47 o                         
   8   4   1         68.06         77.42         8.37 o                         
   9   4   1         60.46         64.60         6.43 o                         
  -9   5   1         33.48         35.56         5.41 o                         
  -8   5   1        131.13        146.36        10.90 o                         
  -7   5   1        281.25        286.50        17.28 o                         
  -6   5   1         36.08         28.66         5.45 o                         
  -5   5   1        154.75        160.08         8.66 o                         
  -4   5   1         53.84         46.25         9.36 o                         
  -3   5   1       1100.72       1116.12        32.88 o                         
  -2   5   1        152.61        135.67         5.57 o                         
  -1   5   1        157.63        172.24         6.44 o                         
   0   5   1        568.14        561.59        14.70 o                         
   1   5   1        192.58        201.17         6.55 o                         
   2   5   1        113.98         92.64         5.35 o                         
   3   5   1       1182.85       1214.85        32.01 o                         
   4   5   1         41.72         23.71         8.22 o                         
   5   5   1        156.27        156.16         8.28 o                         
   6   5   1         42.11         47.62         7.45 o                         
   7   5   1        272.37        282.89        12.01 o                         
   8   5   1        128.42        129.33        10.81 o                         
   9   5   1         38.39         30.11         4.79 o                         
  -9   6   1          1.58          4.96         7.03 o                         
  -8   6   1          9.78         10.27         6.06 o                         
  -7   6   1         83.57         94.82        10.72 o                         
  -6   6   1         10.85          9.94         4.99 o                         
  -5   6   1        387.15        378.79        12.46 o                         
  -4   6   1        358.12        347.46        14.15 o                         
  -3   6   1         29.55         46.22        12.91 o                         
  -2   6   1         94.15         86.78         5.83 o                         
  -1   6   1       1353.62       1331.95        30.99 o                         
   0   6   1          8.25          7.34         2.45 o                         
   1   6   1       1291.11       1295.43        25.34 o                         
   2   6   1        111.69        100.24         5.69 o                         
   3   6   1         21.78         28.84         4.15 o                         
   4   6   1        379.50        377.81        14.36 o                         
   5   6   1        358.87        342.85        11.92 o                         
   6   6   1         12.46         12.25         4.65 o                         
   7   6   1         76.28         68.16         8.67 o                         
   8   6   1          7.92         -2.97         5.24 o                         
   9   6   1          2.60          4.57         3.81 o                         
  -9   7   1          1.62         -4.27         5.31 o                         
  -8   7   1        155.68        165.63        10.13 o                         
  -7   7   1         28.53         21.22         5.69 o                         
  -6   7   1         80.37         88.25         7.76 o                         
  -5   7   1        121.65        123.39         8.22 o                         
  -4   7   1       1157.80       1164.22        28.29 o                         
  -3   7   1        533.87        479.40        27.46 o                         
  -2   7   1        295.47        297.76        13.91 o                         
  -1   7   1       3179.30       3198.54        58.66 o                         
   0   7   1       1015.28       1058.59        21.60 o                         
   1   7   1       3109.42       3148.43        58.63 o                         
   2   7   1        298.84        288.23        10.32 o                         
   3   7   1        554.84        561.34        20.84 o                         
   4   7   1       1140.32       1110.46        28.94 o                         
   5   7   1        124.37        127.38         9.37 o                         
   6   7   1         71.15         75.67         7.95 o                         
   7   7   1         29.86         34.33         7.80 o                         
   8   7   1        144.78        143.50         9.99 o                         
   9   7   1          1.21         -5.06         5.06 o                         
  -8   8   1          4.19         -2.59         5.39 o                         
  -7   8   1         45.07         54.73         9.99 o                         
  -6   8   1        523.64        499.16        15.23 o                         
  -5   8   1        105.89        101.76         7.70 o                         
  -4   8   1         20.15         29.07         5.95 o                         
  -3   8   1        174.53        151.03         7.98 o                         
  -2   8   1        612.16        576.67        17.26 o                         
  -1   8   1         39.52         34.10         5.53 o                         
   0   8   1        396.55        346.83        11.57 o                         
   1   8   1         38.03         27.74         4.93 o                         
   2   8   1        594.19        568.17        18.65 o                         
   3   8   1        190.19        171.16        12.40 o                         
   4   8   1         20.37         26.47         5.49 o                         
   5   8   1         96.86         94.95         7.30 o                         
   6   8   1        529.50        509.24        17.15 o                         
   7   8   1         42.55         36.44         6.79 o                         
   8   8   1          6.05          4.97         5.52 o                         
  -8   9   1          5.47          9.08        10.29 o                         
  -7   9   1          1.77          7.54         8.29 o                         
  -6   9   1         84.01         88.12         8.20 o                         
  -5   9   1          2.78          6.33         4.40 o                         
  -4   9   1        166.72        164.50         9.40 o                         
  -3   9   1        485.55        520.09        14.80 o                         
  -2   9   1       1232.03       1244.18        28.10 o                         
  -1   9   1        780.40        798.88        18.83 o                         
   0   9   1         60.16         60.64         6.27 o                         
   1   9   1        852.50        886.46        20.20 o                         
   2   9   1       1267.69       1273.44        28.23 o                         
   3   9   1        490.28        516.16        14.64 o                         
   4   9   1        178.14        192.91         9.29 o                         
   5   9   1          2.81          4.88         4.45 o                         
   6   9   1         86.66         84.68        20.88 o                         
   7   9   1          1.32          2.54         5.75 o                         
   8   9   1          4.75          6.94         5.53 o                         
  -8  10   1         11.46          4.30         6.75 o                         
  -7  10   1          7.60          9.53         6.40 o                         
  -6  10   1        123.83        137.55         8.89 o                         
  -5  10   1        160.05        152.95        10.35 o                         
  -4  10   1         13.62         12.37         4.65 o                         
  -3  10   1        521.07        515.42        15.12 o                         
  -2  10   1        347.34        331.75        11.07 o                         
  -1  10   1        405.97        401.61        11.20 o                         
   0  10   1        138.89        149.59         7.17 o                         
   1  10   1        403.29        399.84        11.37 o                         
   2  10   1        355.04        348.97        11.14 o                         
   3  10   1        511.14        509.97        14.93 o                         
   4  10   1         13.89         12.45         4.53 o                         
   5  10   1        159.35        155.07         8.76 o                         
   6  10   1        115.75        118.23         9.65 o                         
   7  10   1          7.90         11.60         5.75 o                         
   8  10   1          8.43          9.93         5.67 o                         
  -7  11   1         35.40         41.55        18.57 o                         
  -6  11   1         10.75         13.90         5.76 o                         
  -5  11   1          6.12         -3.33         4.19 o                         
  -4  11   1          8.12         10.36         4.58 o                         
  -3  11   1        514.16        532.83        15.45 o                         
  -2  11   1        517.48        540.27        14.69 o                         
  -1  11   1        337.80        344.61        11.33 o                         
   0  11   1        128.80        137.56         7.10 o                         
   1  11   1        337.20        344.52        10.64 o                         
   2  11   1        493.81        503.91        14.63 o                         
   3  11   1        536.39        551.78        15.45 o                         
   4  11   1         16.99         19.29         5.05 o                         
   5  11   1          9.90          2.41         5.25 o                         
   6  11   1         13.52         12.42        10.82 o                         
   7  11   1         34.28         30.18         6.18 o                         
  -7  12   1          6.28          2.46        11.67 o                         
  -6  12   1         18.87         23.33        16.89 o                         
  -5  12   1          1.65          1.71         4.35 o                         
  -4  12   1         12.12         13.91         8.51 o                         
  -3  12   1        155.88        140.48         7.97 o                         
  -2  12   1        347.98        375.61        12.23 o                         
  -1  12   1        424.61        466.79        13.83 o                         
   0  12   1        356.62        368.46        10.68 o                         
   1  12   1        439.71        490.53        12.75 o                         
   2  12   1        348.88        376.75        12.52 o                         
   3  12   1        148.23        135.16         8.13 o                         
   4  12   1         18.45         22.43         4.62 o                         
   5  12   1          2.30          3.25         6.23 o                         
   6  12   1         17.58         38.48         8.99 o                         
   7  12   1          5.19          8.60         9.52 o                         
  -6  13   1         28.87         12.74         9.52 o                         
  -5  13   1         26.55         24.60         5.83 o                         
  -4  13   1         61.44         81.44         7.99 o                         
  -3  13   1        103.36        110.85         8.08 o                         
  -2  13   1         12.79         14.51         3.93 o                         
  -1  13   1         86.66         96.28         7.33 o                         
   0  13   1         15.07         20.43         4.30 o                         
   1  13   1        113.73        110.70         8.08 o                         
   2  13   1         11.90         14.33         3.97 o                         
   3  13   1        116.16        117.12         7.42 o                         
   4  13   1         58.12         64.43        13.03 o                         
   5  13   1         22.89         -0.70         6.46 o                         
   6  13   1         29.47         18.47         6.16 o                         
  -5  14   1         19.04         10.39         5.12 o                         
  -4  14   1         39.62         45.49         7.67 o                         
  -3  14   1         13.23         18.03         9.93 o                         
  -2  14   1         90.91         94.33         6.88 o                         
  -1  14   1        158.00        164.60         8.17 o                         
   0  14   1         16.61         25.23         6.87 o                         
   1  14   1        156.76        158.72         9.05 o                         
   2  14   1         94.47         81.49         8.09 o                         
   3  14   1         13.36          8.72         5.35 o                         
   4  14   1         38.62         22.96         7.62 o                         
   5  14   1         19.57         -0.31         9.21 o                         
  -4  15   1          0.06         -3.54         4.74 o                         
  -3  15   1         27.20         34.57         7.99 o                         
  -2  15   1          3.95          0.77         4.48 o                         
  -1  15   1         84.65         85.81         7.85 o                         
   0  15   1         11.61         11.67         5.27 o                         
   1  15   1         77.96         81.03         8.32 o                         
   2  15   1          2.16          1.74         4.60 o                         
   3  15   1         22.88         22.77         5.66 o                         
   4  15   1          0.08         -4.62         4.62 o                         
  -3  16   1         50.94         72.69        13.98 o                         
  -2  16   1         51.72         58.71         9.07 o                         
  -1  16   1         58.22         67.37         6.77 o                         
   0  16   1         50.54         47.63         6.06 o                         
   1  16   1         60.71         61.70         6.86 o                         
   2  16   1         57.55         64.23         9.52 o                         
   3  16   1         45.77         61.49         7.44 o                         
  -1  17   1          8.44         11.13         3.88 o                         
   0  17   1          4.69          1.03         3.61 o                         
   1  17   1          8.94          3.53         5.53 o                         
   0   0   2       1046.84       1093.17        34.63 o                         
   1   0   2        614.66        675.33        15.62 o                         
   2   0   2        441.78        379.46        11.40 o                         
   3   0   2         40.83         63.25         5.01 o                         
   4   0   2         87.76         76.34         8.72 o                         
   5   0   2          7.08          0.93         8.33 o                         
   6   0   2        192.07        212.71         9.27 o                         
   7   0   2        146.80        161.14         8.65 o                         
   8   0   2         29.09         32.34         4.61 o                         
   9   0   2         38.76         24.43         4.07 o                         
  10   0   2         31.83         30.92         8.52 o                         
  -9   1   2         12.47         14.58         3.88 o                         
  -8   1   2         67.54         76.29         7.33 o                         
  -7   1   2         70.83         73.81         6.87 o                         
  -6   1   2         44.78         55.48         6.59 o                         
  -5   1   2        223.83        234.93        12.56 o                         
  -4   1   2        829.00        874.77        22.36 o                         
  -3   1   2        620.88        653.31        16.58 o                         
  -2   1   2       9652.62       9164.94       222.48 o                         
  -1   1   2       5227.71       5136.49       130.76 o                         
   0   1   2         25.46         47.50         2.79 o                         
   1   1   2       4974.18       4804.81       125.19 o                         
   2   1   2      10032.70       9164.22       229.41 o                         
   3   1   2        629.06        620.89        23.11 o                         
   4   1   2        832.67        874.38        27.12 o                         
   5   1   2        207.88        235.76        11.43 o                         
   6   1   2         36.74         58.85         5.96 o                         
   7   1   2         76.15         65.97         6.53 o                         
   8   1   2         64.46         70.98         6.99 o                         
   9   1   2         14.22         11.63         3.77 o                         
  -9   2   2          8.44          0.93         4.45 o                         
  -8   2   2          6.00          3.09         4.81 o                         
  -7   2   2        357.92        360.90        11.79 o                         
  -6   2   2         31.06         25.55         5.00 o                         
  -5   2   2         36.83         34.36         6.63 o                         
  -4   2   2        139.70        106.70         5.18 o                         
  -3   2   2       1398.74       1425.01        33.24 o                         
  -2   2   2       4903.36       5220.97       163.23 o                         
  -1   2   2        228.72        243.70         7.91 o                         
   0   2   2      13439.39      12101.59       370.33 o                         
   1   2   2        212.94        211.98        16.27 o                         
   2   2   2       5071.71       5298.77       163.13 o                         
   3   2   2       1505.25       1437.76        54.59 o                         
   4   2   2        117.38        110.76         7.62 o                         
   5   2   2         49.22         47.42         7.76 o                         
   6   2   2         29.36         28.83         5.49 o                         
   7   2   2        407.49        423.55        13.46 o                         
   8   2   2          3.98          3.39         4.20 o                         
   9   2   2          7.66          6.06         4.33 o                         
  -9   3   2        105.11        115.50         6.92 o                         
  -8   3   2          0.24          2.15         4.26 o                         
  -7   3   2        417.97        420.72        14.93 o                         
  -6   3   2         59.28         65.23         7.64 o                         
  -5   3   2        581.12        571.42        17.05 o                         
  -4   3   2       1806.10       1852.05        42.91 o                         
  -3   3   2        123.09        130.52         8.94 o                         
  -2   3   2      11079.53      10898.56       265.98 o                         
  -1   3   2        601.82        613.95        18.37 o                         
   0   3   2          2.93         -0.23         1.90 o                         
   1   3   2        729.61        730.96        31.93 o                         
   2   3   2      10330.94       9577.58       458.66 o                         
   3   3   2        121.62        134.65         6.03 o                         
   4   3   2       1764.00       1757.33        42.05 o                         
   5   3   2        593.62        569.98        15.54 o                         
   6   3   2         63.35         67.32         7.92 o                         
   7   3   2        407.51        434.06        15.22 o                         
   8   3   2          0.33          1.20         4.00 o                         
   9   3   2        104.87        109.88         6.84 o                         
  -9   4   2          9.19         10.02         4.62 o                         
  -8   4   2         32.18         26.07         5.90 o                         
  -7   4   2         97.53        112.50        10.27 o                         
  -6   4   2        405.53        447.93        15.44 o                         
  -5   4   2        363.23        379.78        12.28 o                         
  -4   4   2       3205.03       3025.40        77.32 o                         
  -3   4   2       2614.59       2672.99        61.74 o                         
  -2   4   2        391.92        427.97        13.81 o                         
  -1   4   2       1029.23       1035.34        28.53 o                         
   0   4   2      14079.43      13472.13       337.59 o                         
   1   4   2       1047.08       1024.03        27.66 o                         
   2   4   2        374.91        378.65        16.48 o                         
   3   4   2       2720.58       2714.66        61.15 o                         
   4   4   2       3031.26       2840.97        66.08 o                         
   5   4   2        324.48        342.63        11.60 o                         
   6   4   2        390.73        429.43        21.22 o                         
   7   4   2        106.86        106.79        11.69 o                         
   8   4   2         27.13         32.19         7.36 o                         
   9   4   2          7.12          2.92         3.63 o                         
  -9   5   2         70.81         75.79         6.97 o                         
  -8   5   2         61.66         68.58         6.77 o                         
  -7   5   2         28.89         32.25         6.92 o                         
  -6   5   2        526.13        519.23        16.25 o                         
  -5   5   2       1044.58       1065.83        25.65 o                         
  -4   5   2        524.51        509.52        20.73 o                         
  -3   5   2       2283.18       2386.91        54.30 o                         
  -2   5   2       1438.15       1397.55        30.46 o                         
  -1   5   2       2757.28       2646.40        69.43 o                         
   0   5   2        621.43        662.19        19.54 o                         
   1   5   2       2621.85       2611.59        68.10 o                         
   2   5   2       1514.61       1484.90        33.97 o                         
   3   5   2       2245.24       2320.16        61.80 o                         
   4   5   2        556.21        560.81        20.84 o                         
   5   5   2       1035.24       1055.24        24.83 o                         
   6   5   2        489.02        454.71        14.09 o                         
   7   5   2         31.83         33.05         6.05 o                         
   8   5   2         58.01         63.36         7.26 o                         
   9   5   2         77.43         73.59         7.06 o                         
  -9   6   2         43.45         39.84        12.59 o                         
  -8   6   2         11.07          8.50         5.77 o                         
  -7   6   2        126.78        106.64        10.32 o                         
  -6   6   2          2.32          7.42         4.98 o                         
  -5   6   2         92.46         84.08         7.46 o                         
  -4   6   2         66.35         60.13         6.13 o                         
  -3   6   2         16.53         36.75        12.76 o                         
  -2   6   2         35.08         38.96         4.74 o                         
  -1   6   2        465.69        527.66        13.91 o                         
   0   6   2        296.64        364.25        12.17 o                         
   1   6   2        533.83        616.26        13.76 o                         
   2   6   2         38.14         42.05         5.25 o                         
   3   6   2          8.49         22.27         4.70 o                         
   4   6   2         66.00         70.69        14.85 o                         
   5   6   2         90.06         89.59         7.34 o                         
   6   6   2          4.13         12.36         4.57 o                         
   7   6   2        123.43        114.81         9.18 o                         
   8   6   2          8.58          9.69         4.21 o                         
   9   6   2         39.98         31.91         5.72 o                         
  -9   7   2         21.86         20.25         9.52 o                         
  -8   7   2         13.44          5.37         5.90 o                         
  -7   7   2        117.95        115.12        11.73 o                         
  -6   7   2        175.36        212.68        10.35 o                         
  -5   7   2        185.47        199.31         9.23 o                         
  -4   7   2        221.70        203.70         8.85 o                         
  -3   7   2        640.95        579.34        24.90 o                         
  -2   7   2       1305.49       1275.49        31.46 o                         
  -1   7   2       1253.95       1282.98        35.80 o                         
   0   7   2       1247.59       1279.30        27.93 o                         
   1   7   2       1183.79       1215.78        27.14 o                         
   2   7   2       1288.38       1232.91        35.03 o                         
   3   7   2        692.31        667.47        21.26 o                         
   4   7   2        211.57        187.20         8.98 o                         
   5   7   2        189.73        199.35         9.09 o                         
   6   7   2        160.71        188.75        11.20 o                         
   7   7   2        122.88        119.64        10.25 o                         
   8   7   2         15.36         13.82         4.96 o                         
   9   7   2         23.59          7.99         5.83 o                         
  -8   8   2         75.00         78.66        14.27 o                         
  -7   8   2         15.41          5.27         6.62 o                         
  -6   8   2         25.31         19.30         5.13 o                         
  -5   8   2        279.99        304.62        11.14 o                         
  -4   8   2        121.96        131.46         8.16 o                         
  -3   8   2        389.50        397.74        12.27 o                         
  -2   8   2        252.93        246.75        12.61 o                         
  -1   8   2         69.30         69.68         8.90 o                         
   0   8   2        222.70        190.34        11.39 o                         
   1   8   2         86.71         83.37        12.74 o                         
   2   8   2        263.81        244.00        10.64 o                         
   3   8   2        405.56        416.60        13.05 o                         
   4   8   2        143.56        168.40         8.76 o                         
   5   8   2        263.86        289.84        11.57 o                         
   6   8   2         21.15         13.87         5.28 o                         
   7   8   2         11.31         15.79        10.45 o                         
   8   8   2         77.24         70.66         9.57 o                         
  -8   9   2         58.09         46.11         9.09 o                         
  -7   9   2         32.17         26.27         6.72 o                         
  -6   9   2        144.88        160.30        10.21 o                         
  -5   9   2        124.44        139.61         8.51 o                         
  -4   9   2         46.37         35.46         6.02 o                         
  -3   9   2         56.40         50.94         6.22 o                         
  -2   9   2        734.74        749.43        18.25 o                         
  -1   9   2       1443.76       1543.36        33.85 o                         
   0   9   2          0.13          0.15         3.67 o                         
   1   9   2       1524.54       1594.20        34.06 o                         
   2   9   2        725.04        715.45        20.83 o                         
   3   9   2         60.41         63.75         6.80 o                         
   4   9   2         46.70         33.83         5.56 o                         
   5   9   2        140.93        145.64         9.20 o                         
   6   9   2        146.27        154.71        17.90 o                         
   7   9   2         36.35         24.17         7.72 o                         
   8   9   2         59.57         48.48         8.65 o                         
  -8  10   2         10.77          8.60         7.06 o                         
  -7  10   2          3.34         10.75         8.60 o                         
  -6  10   2          8.28          7.46         4.76 o                         
  -5  10   2         95.07         76.48         7.51 o                         
  -4  10   2        578.06        568.91        15.94 o                         
  -3  10   2         81.80         75.64         7.17 o                         
  -2  10   2        256.37        248.55         9.52 o                         
  -1  10   2        343.40        341.65        10.91 o                         
   0  10   2        651.44        723.19        16.68 o                         
   1  10   2        347.79        339.54        10.53 o                         
   2  10   2        253.80        265.04        10.24 o                         
   3  10   2         91.34         91.26         8.11 o                         
   4  10   2        573.45        554.76        16.00 o                         
   5  10   2         78.97         68.27         8.87 o                         
   6  10   2          9.83         19.90         7.15 o                         
   7  10   2          4.55          6.59         9.21 o                         
   8  10   2         11.33         11.91         5.38 o                         
  -7  11   2         13.81         13.77         9.52 o                         
  -6  11   2         25.70         23.63         7.00 o                         
  -5  11   2         98.48        101.39         8.96 o                         
  -4  11   2         47.43         45.69         7.55 o                         
  -3  11   2         43.33         35.46         5.48 o                         
  -2  11   2        334.23        341.12        11.19 o                         
  -1  11   2        184.05        166.04         9.43 o                         
   0  11   2          1.28         -1.04         4.10 o                         
   1  11   2        161.39        130.07         7.36 o                         
   2  11   2        323.65        321.05        11.18 o                         
   3  11   2         43.86         47.71         6.47 o                         
   4  11   2         53.60         49.99         6.77 o                         
   5  11   2        100.17         98.37        13.68 o                         
   6  11   2         28.87         26.39         9.27 o                         
   7  11   2         13.70         13.09         5.85 o                         
  -6  12   2         18.89          6.04         7.67 o                         
  -5  12   2         34.38         32.91         6.30 o                         
  -4  12   2         37.53         38.95         6.27 o                         
  -3  12   2        330.01        310.43        11.46 o                         
  -2  12   2         41.92         46.34         6.11 o                         
  -1  12   2        369.38        410.13        12.28 o                         
   0  12   2       1154.97       1257.57        28.87 o                         
   1  12   2        327.38        341.11        10.92 o                         
   2  12   2         36.22         29.32         6.78 o                         
   3  12   2        322.34        300.92        11.36 o                         
   4  12   2         40.47         49.06         8.70 o                         
   5  12   2         28.22         25.35         9.88 o                         
   6  12   2         18.30          6.06         6.38 o                         
   7  12   2          3.18         -2.76         8.90 o                         
  -6  13   2         26.86         50.35        15.97 o                         
  -5  13   2         14.25         11.17         5.02 o                         
  -4  13   2          1.38          4.10         4.64 o                         
  -3  13   2         52.51         51.32         6.44 o                         
  -2  13   2        135.06        156.33         8.03 o                         
  -1  13   2         37.88         52.30         9.38 o                         
   0  13   2        222.43        223.43         9.42 o                         
   1  13   2         34.54         32.02         4.93 o                         
   2  13   2        167.24        174.48         9.78 o                         
   3  13   2         58.94         69.68        10.62 o                         
   4  13   2          1.20         -5.93         5.93 o                         
   5  13   2         17.40         16.58         8.60 o                         
   6  13   2         23.42         34.69        13.51 o                         
  -5  14   2         24.27         18.26         5.33 o                         
  -4  14   2         25.07         34.06         5.37 o                         
  -3  14   2         36.16         27.18         5.80 o                         
  -2  14   2         48.01         62.51         6.56 o                         
  -1  14   2        247.89        252.32        16.67 o                         
   0  14   2         87.50         82.65         9.30 o                         
   1  14   2        244.63        252.64        11.99 o                         
   2  14   2         50.13         55.73         6.97 o                         
   3  14   2         43.35         48.31         8.11 o                         
   4  14   2         29.06         14.49         9.39 o                         
   5  14   2         25.51         20.61         6.25 o                         
  -4  15   2          9.50          3.26         5.00 o                         
  -3  15   2         22.07         34.47         6.96 o                         
  -2  15   2         22.53         39.23         6.90 o                         
  -1  15   2         70.90         75.68         7.61 o                         
   0  15   2         28.05         25.63         5.47 o                         
   1  15   2         57.43         53.67         7.23 o                         
   2  15   2         24.66         30.96         5.64 o                         
   3  15   2         20.55         21.45         5.04 o                         
   4  15   2         10.65          4.58         5.86 o                         
  -3  16   2         58.39         53.65         7.33 o                         
  -2  16   2         19.83         41.76        14.43 o                         
  -1  16   2         53.92         60.29         7.64 o                         
   0  16   2         20.69         28.43         5.29 o                         
   1  16   2         57.15         63.47         6.67 o                         
   2  16   2         17.16         17.07         7.15 o                         
   3  16   2         60.16         50.40         9.01 o                         
  -1  17   2          9.27          6.11         5.27 o                         
   0  17   2         16.86         12.02         8.62 o                         
   1  17   2         11.91         19.57         6.72 o                         
   1   0   3       2533.47       2459.98        54.38 o                         
   2   0   3       5923.64       5959.11       150.24 o                         
   3   0   3         72.35         73.95         6.36 o                         
   4   0   3          2.05         -4.02         4.53 o                         
   5   0   3        351.12        337.62        13.22 o                         
   6   0   3         18.77         23.38         4.59 o                         
   7   0   3        110.40        129.86         7.53 o                         
   8   0   3         95.06         86.70         6.73 o                         
   9   0   3          1.60         -2.86         3.68 o                         
  -9   1   3         25.04         16.71         6.86 o                         
  -8   1   3         80.47         77.59         6.90 o                         
  -7   1   3        321.70        322.13        10.80 o                         
  -6   1   3        112.00        138.58         8.89 o                         
  -5   1   3        599.83        600.33        16.78 o                         
  -4   1   3        291.20        307.86         9.79 o                         
  -3   1   3        164.39        154.57         6.53 o                         
  -2   1   3       2698.38       2896.40        70.67 o                         
  -1   1   3       3469.33       3508.83        76.67 o                         
   0   1   3        261.35        253.10         6.78 o                         
   1   1   3       3514.58       3477.55        88.50 o                         
   2   1   3       2662.34       2846.92        73.56 o                         
   3   1   3        182.70        167.05         9.52 o                         
   4   1   3        251.00        264.57        10.69 o                         
   5   1   3        586.65        551.51        16.24 o                         
   6   1   3        104.81        114.11         7.30 o                         
   7   1   3        329.18        349.35        11.42 o                         
   8   1   3         88.20         83.79         6.80 o                         
   9   1   3         25.55         29.10         4.88 o                         
  -9   2   3         93.21         90.23         6.79 o                         
  -8   2   3         13.01         15.60         4.19 o                         
  -7   2   3         13.02         18.03         4.40 o                         
  -6   2   3         54.86         52.34         7.24 o                         
  -5   2   3          1.25          9.08        10.60 o                         
  -4   2   3       1678.43       1627.45        31.48 o                         
  -3   2   3        523.73        488.03        15.87 o                         
  -2   2   3       5547.85       5582.94       123.87 o                         
  -1   2   3       3189.25       3436.90        88.85 o                         
   0   2   3       9126.08       8350.02       209.38 o                         
   1   2   3       3257.54       3528.14        88.49 o                         
   2   2   3       5829.04       5719.99       175.07 o                         
   3   2   3        433.10        372.74        11.67 o                         
   4   2   3       1743.80       1696.43        35.49 o                         
   5   2   3          6.39         21.22         5.58 o                         
   6   2   3         41.80         48.13         8.24 o                         
   7   2   3         12.21         30.32        10.29 o                         
   8   2   3          9.06         11.35         4.10 o                         
   9   2   3         95.71         85.56         6.61 o                         
  -9   3   3          0.14         -2.55         4.13 o                         
  -8   3   3         60.18         53.14         8.57 o                         
  -7   3   3         97.48         89.85         8.29 o                         
  -6   3   3        310.36        297.36        12.44 o                         
  -5   3   3        546.21        572.83        17.16 o                         
  -4   3   3       1438.76       1467.66        35.43 o                         
  -3   3   3        725.79        766.46        20.90 o                         
  -2   3   3        299.13        309.76        13.10 o                         
  -1   3   3       9280.77       9138.12       231.90 o                         
   0   3   3       5156.64       5007.14       109.55 o                         
   1   3   3       9384.71       9388.98       612.76 o                         
   2   3   3        323.36        317.09        23.18 o                         
   3   3   3        722.33        702.56        18.60 o                         
   4   3   3       1399.23       1426.99        39.76 o                         
   5   3   3        527.97        553.68        16.67 o                         
   6   3   3        307.32        309.90        12.11 o                         
   7   3   3         95.68         82.92         8.95 o                         
   8   3   3         56.31         56.01         5.67 o                         
   9   3   3          0.25         -2.52         3.65 o                         
  -9   4   3         40.46         42.50         5.14 o                         
  -8   4   3         14.42         14.45         5.02 o                         
  -7   4   3         67.77         71.51         9.40 o                         
  -6   4   3        240.67        231.30        13.19 o                         
  -5   4   3         92.64         85.59         7.05 o                         
  -4   4   3       1528.43       1559.19        38.58 o                         
  -3   4   3       2357.47       2226.29        46.75 o                         
  -2   4   3       3017.75       3167.19        84.13 o                         
  -1   4   3        651.25        624.84        24.31 o                         
   0   4   3       1483.67       1514.08        40.41 o                         
   1   4   3        694.76        694.46        16.27 o                         
   2   4   3       3239.86       3298.30       102.78 o                         
   3   4   3       2467.59       2285.21        51.85 o                         
   4   4   3       1597.06       1608.39        43.24 o                         
   5   4   3        124.25        128.59        15.30 o                         
   6   4   3        277.11        277.15        20.30 o                         
   7   4   3         65.45         71.29         8.13 o                         
   8   4   3         10.61         12.04         4.41 o                         
   9   4   3         32.68         33.58         5.38 o                         
  -9   5   3         56.59         48.24         7.03 o                         
  -8   5   3         52.98         70.13         8.25 o                         
  -7   5   3        242.23        229.62        11.77 o                         
  -6   5   3        550.18        564.12        17.61 o                         
  -5   5   3        134.86        135.01         8.00 o                         
  -4   5   3       2481.00       2455.34        65.12 o                         
  -3   5   3         20.46         40.57         5.79 o                         
  -2   5   3       2142.06       2130.18        45.72 o                         
  -1   5   3       1730.10       1723.04        46.15 o                         
   0   5   3       1654.70       1647.55        44.31 o                         
   1   5   3       1710.48       1676.50        38.63 o                         
   2   5   3       2300.26       2320.86        50.94 o                         
   3   5   3         13.88         22.08         5.67 o                         
   4   5   3       2449.91       2408.78        65.03 o                         
   5   5   3        122.50        121.96         7.61 o                         
   6   5   3        520.50        512.84        17.08 o                         
   7   5   3        240.64        257.42        11.59 o                         
   8   5   3         51.58         68.87         8.24 o                         
   9   5   3         56.36         43.14         4.74 o                         
  -9   6   3          0.62          1.31         4.87 o                         
  -8   6   3         15.12         23.07        10.29 o                         
  -7   6   3         26.91         38.64         6.89 o                         
  -6   6   3        147.66        176.01         9.28 o                         
  -5   6   3        105.78        116.10         7.60 o                         
  -4   6   3        317.94        299.08        10.62 o                         
  -3   6   3        145.64        149.39        37.75 o                         
  -2   6   3         66.98         73.61         7.16 o                         
  -1   6   3       1879.32       1919.10        39.27 o                         
   0   6   3          1.00          4.95         3.32 o                         
   1   6   3       1784.25       1841.56        35.06 o                         
   2   6   3         39.73         54.72        12.13 o                         
   3   6   3        102.51        116.20         7.69 o                         
   4   6   3        320.23        292.63        11.13 o                         
   5   6   3         93.79         96.92         7.89 o                         
   6   6   3        145.96        159.67         9.08 o                         
   7   6   3         25.65         37.16         5.80 o                         
   8   6   3         18.70         10.46         4.27 o                         
   9   6   3          0.62         -5.75         5.75 o                         
  -9   7   3         28.42         13.21         4.70 o                         
  -8   7   3         77.44         82.11         9.21 o                         
  -7   7   3        460.92        496.34        18.91 o                         
  -6   7   3        326.71        326.15        11.16 o                         
  -5   7   3        111.66        106.79         7.43 o                         
  -4   7   3         70.77         59.27         6.91 o                         
  -3   7   3        959.14        942.53        28.47 o                         
  -2   7   3        186.26        201.65        10.06 o                         
  -1   7   3        884.27        924.67        20.84 o                         
   0   7   3        371.33        379.40        11.22 o                         
   1   7   3        738.51        815.31        19.12 o                         
   2   7   3        163.23        159.43         9.00 o                         
   3   7   3        901.79        942.78        29.23 o                         
   4   7   3         58.36         55.50         9.44 o                         
   5   7   3        106.42         99.77         9.18 o                         
   6   7   3        308.20        293.62        18.12 o                         
   7   7   3        490.32        548.79        33.46 o                         
   8   7   3         77.82         74.86         7.71 o                         
   9   7   3         30.17         21.64         6.33 o                         
  -8   8   3         12.21          5.65        10.25 o                         
  -7   8   3         28.41         33.13         8.60 o                         
  -6   8   3        623.73        614.03        16.18 o                         
  -5   8   3        110.11        111.04         8.15 o                         
  -4   8   3        456.67        478.76        14.20 o                         
  -3   8   3         94.70         73.88         7.05 o                         
  -2   8   3        355.89        351.93        11.19 o                         
  -1   8   3        331.39        365.69        16.62 o                         
   0   8   3        792.23        827.18        22.59 o                         
   1   8   3        348.35        369.34        14.16 o                         
   2   8   3        327.90        351.65        13.22 o                         
   3   8   3        104.14         87.26         7.53 o                         
   4   8   3        491.54        526.13        18.17 o                         
   5   8   3        124.26        134.35         9.19 o                         
   6   8   3        579.12        547.28        18.07 o                         
   7   8   3         23.48         24.35         6.72 o                         
   8   8   3         12.79          7.46         4.87 o                         
  -8   9   3          0.07          1.46         6.82 o                         
  -7   9   3         41.58         52.50        11.40 o                         
  -6   9   3        113.11        116.02         8.34 o                         
  -5   9   3          2.40          4.58         4.59 o                         
  -4   9   3        178.52        182.26        12.10 o                         
  -3   9   3        568.81        590.84        15.87 o                         
  -2   9   3        141.13        141.18         7.77 o                         
  -1   9   3        275.12        268.82         9.94 o                         
   0   9   3        899.16        862.87        18.05 o                         
   1   9   3        334.31        340.43        12.03 o                         
   2   9   3        163.24        164.79         8.01 o                         
   3   9   3        593.71        629.98        17.96 o                         
   4   9   3        177.97        181.27         9.07 o                         
   5   9   3          2.07          5.69         5.29 o                         
   6   9   3        122.77        128.77         9.25 o                         
   7   9   3         44.80         45.64         6.85 o                         
   8   9   3          0.43         -1.56         4.87 o                         
  -8  10   3         16.69         -3.07         8.29 o                         
  -7  10   3          3.98         11.97         8.90 o                         
  -6  10   3          4.27         -2.84         4.71 o                         
  -5  10   3         10.89          3.59         4.39 o                         
  -4  10   3        273.67        294.08        11.17 o                         
  -3  10   3        229.60        230.65         9.21 o                         
  -2  10   3        458.59        493.63        13.78 o                         
  -1  10   3        239.81        262.61         9.49 o                         
   0  10   3         14.46         18.12         4.23 o                         
   1  10   3        244.95        253.83         9.07 o                         
   2  10   3        457.92        478.35        13.91 o                         
   3  10   3        171.00        166.36         9.08 o                         
   4  10   3        267.16        295.26        13.14 o                         
   5  10   3          6.16          1.19         5.04 o                         
   6  10   3          4.36          9.78         6.47 o                         
   7  10   3          3.73         -2.21         6.75 o                         
   8  10   3         18.71         19.37        11.97 o                         
  -7  11   3         10.73         23.84        21.80 o                         
  -6  11   3         44.47         41.09         6.63 o                         
  -5  11   3        116.26        114.74         7.88 o                         
  -4  11   3        307.77        306.22        12.10 o                         
  -3  11   3         12.81         13.00         4.62 o                         
  -2  11   3        306.40        307.25        10.40 o                         
  -1  11   3         91.01         81.03         7.88 o                         
   0  11   3         26.05         21.51         4.78 o                         
   1  11   3        100.44         97.14         8.60 o                         
   2  11   3        252.39        250.52        10.47 o                         
   3  11   3         12.29         12.88         5.49 o                         
   4  11   3        328.54        321.79        14.77 o                         
   5  11   3        116.77        125.97        18.56 o                         
   6  11   3         42.44         33.37         7.04 o                         
   7  11   3          8.58          1.23         7.98 o                         
  -6  12   3         28.09         17.45         4.34 o                         
  -5  12   3         13.31          4.91         5.01 o                         
  -4  12   3         84.45         84.30         7.66 o                         
  -3  12   3        188.72        197.65         9.89 o                         
  -2  12   3        240.07        260.73        10.20 o                         
  -1  12   3        250.43        243.17         9.99 o                         
   0  12   3        595.05        640.33        17.62 o                         
   1  12   3        286.63        300.44        10.89 o                         
   2  12   3        236.54        232.79        11.65 o                         
   3  12   3        176.89        178.61        10.59 o                         
   4  12   3         79.98         75.07         9.29 o                         
   5  12   3         14.85         11.94         8.60 o                         
   6  12   3         28.86         12.28        13.51 o                         
   7  12   3          5.29          8.90         8.90 o                         
  -6  13   3          8.24          8.29         5.04 o                         
  -5  13   3         84.51         87.51         6.94 o                         
  -4  13   3          9.49         11.50         5.46 o                         
  -3  13   3         17.78         24.94         5.89 o                         
  -2  13   3          6.45          2.82         4.37 o                         
  -1  13   3        362.38        379.03        12.26 o                         
   0  13   3         14.95         26.05        13.25 o                         
   1  13   3        353.60        367.38        14.10 o                         
   2  13   3          5.86          5.88         5.65 o                         
   3  13   3         16.16         26.49         9.88 o                         
   4  13   3         13.21          3.67         5.82 o                         
   5  13   3         93.59         71.84         7.69 o                         
   6  13   3          8.08          4.93         6.20 o                         
  -5  14   3          2.14          2.50         5.58 o                         
  -4  14   3         60.09         63.35         7.31 o                         
  -3  14   3         21.61         20.71         4.52 o                         
  -2  14   3        146.83        150.43         8.85 o                         
  -1  14   3         23.11         38.79         8.35 o                         
   0  14   3         81.63         79.65         7.25 o                         
   1  14   3         22.17         21.50         5.68 o                         
   2  14   3        153.25        144.00        10.45 o                         
   3  14   3         23.68         16.84         6.03 o                         
   4  14   3         61.03         60.60        12.74 o                         
   5  14   3          2.34         -1.27         6.34 o                         
  -4  15   3         12.56         15.72         5.39 o                         
  -3  15   3         40.88         44.88         6.24 o                         
  -2  15   3         50.26         43.22         6.57 o                         
  -1  15   3         54.77         56.85         6.41 o                         
   0  15   3         22.80          9.50         3.87 o                         
   1  15   3         66.82         79.40         7.58 o                         
   2  15   3         41.80         46.46         8.18 o                         
   3  15   3         42.74         42.04         8.40 o                         
   4  15   3         12.08          5.77         4.77 o                         
  -3  16   3         45.57         50.26         6.84 o                         
  -2  16   3         24.00         27.79         5.32 o                         
  -1  16   3         16.35          7.93         3.65 o                         
   0  16   3          0.09          1.21         3.47 o                         
   1  16   3         18.60          7.30         4.61 o                         
   2  16   3         25.75         16.67         4.99 o                         
   3  16   3         49.66         58.72         9.21 o                         
   0  17   3          5.46          1.27         5.29 o                         
   0   0   4       7450.86       7139.18       232.23 o                         
   1   0   4      18720.38      16992.66       648.09 o                         
   2   0   4        573.21        603.21        17.48 o                         
   3   0   4       2862.13       2814.96        73.26 o                         
   4   0   4          6.15          4.95         4.45 o                         
   5   0   4        218.24        188.34        16.00 o                         
   6   0   4          7.67          5.47         6.03 o                         
   7   0   4        124.45        136.84         7.94 o                         
   8   0   4         23.78         16.56         4.38 o                         
   9   0   4         34.48         37.50         6.23 o                         
  -9   1   4         35.58         34.74         5.52 o                         
  -8   1   4        107.69        122.21        11.36 o                         
  -7   1   4          7.28          6.60         4.78 o                         
  -6   1   4        266.76        264.80        10.91 o                         
  -5   1   4         18.44         34.44         7.61 o                         
  -4   1   4        284.40        324.31        10.87 o                         
  -3   1   4       1712.64       1809.27        42.22 o                         
  -2   1   4         65.63         66.14         3.96 o                         
  -1   1   4       2982.28       2970.68        63.32 o                         
   0   1   4       2291.93       2440.54        54.27 o                         
   1   1   4       2683.07       2732.70        63.32 o                         
   3   1   4       1791.92       1816.96        54.32 o                         
   4   1   4        256.37        281.35        11.73 o                         
   5   1   4         29.53         31.74         6.34 o                         
   6   1   4        268.87        255.73         9.45 o                         
   7   1   4         10.86         14.02         4.38 o                         
   8   1   4        120.54        118.16         8.50 o                         
   9   1   4         37.13         21.96         5.88 o                         
  -9   2   4         62.24         68.14        11.03 o                         
  -8   2   4        124.58        119.01         7.71 o                         
  -7   2   4         52.62         66.40         6.37 o                         
  -6   2   4         48.68         38.59         5.79 o                         
  -5   2   4        125.70        142.20        13.13 o                         
  -4   2   4         79.72         84.26         5.86 o                         
  -3   2   4       2161.35       2151.06        47.32 o                         
  -2   2   4        162.47        159.32         5.32 o                         
  -1   2   4       2743.50       2810.05        62.93 o                         
   0   2   4       2110.68       2132.25        55.42 o                         
   1   2   4       2769.93       2853.81        72.55 o                         
   2   2   4        144.33        141.09         7.05 o                         
   3   2   4       2050.05       1935.86        46.77 o                         
   4   2   4        106.07        112.60        14.93 o                         
   5   2   4        112.57        104.44         8.48 o                         
   6   2   4         46.00         39.63        11.49 o                         
   7   2   4         55.26         59.70         7.15 o                         
   8   2   4        112.55         99.77         7.42 o                         
   9   2   4         60.94         56.78         6.27 o                         
  -9   3   4          0.08          7.46         4.34 o                         
  -8   3   4         42.08         39.13         5.39 o                         
  -7   3   4        424.34        449.05        19.17 o                         
  -6   3   4         58.74         64.48        10.28 o                         
  -5   3   4        371.16        379.35        12.08 o                         
  -4   3   4        268.44        290.41        11.27 o                         
  -3   3   4          2.83          4.01         3.63 o                         
  -2   3   4       2743.42       2814.56        64.28 o                         
  -1   3   4       1728.45       1767.79        48.01 o                         
   0   3   4        557.90        512.10        15.33 o                         
   1   3   4       1543.02       1561.73        43.63 o                         
   2   3   4       2798.49       2856.29        90.74 o                         
   3   3   4          4.09          2.17         3.64 o                         
   4   3   4        247.13        275.57        11.39 o                         
   5   3   4        348.09        328.49        14.63 o                         
   6   3   4         52.44         56.93         7.17 o                         
   7   3   4        448.73        489.78        18.74 o                         
   8   3   4         40.00         49.89         7.08 o                         
   9   3   4          0.32         -1.52         4.06 o                         
  -9   4   4        124.25        119.70         7.56 o                         
  -8   4   4         55.88         57.84         6.89 o                         
  -7   4   4         60.34         59.32         8.48 o                         
  -6   4   4        322.76        287.90        14.97 o                         
  -5   4   4        149.43        124.84         8.19 o                         
  -4   4   4       1028.10       1010.22        27.18 o                         
  -3   4   4       1420.03       1497.22        32.24 o                         
  -2   4   4        879.32        918.08        24.67 o                         
  -1   4   4        601.82        657.35        22.33 o                         
   0   4   4        858.44        802.99        19.91 o                         
   1   4   4        528.26        613.39        15.62 o                         
   2   4   4        992.65       1022.18        40.18 o                         
   3   4   4       1543.26       1499.91        50.09 o                         
   4   4   4       1084.81       1031.84        39.22 o                         
   5   4   4        155.37        154.66         8.25 o                         
   6   4   4        317.92        303.93        12.35 o                         
   7   4   4         55.54         50.38         6.96 o                         
   8   4   4         64.82         56.63         7.01 o                         
   9   4   4        125.30        119.25         7.36 o                         
  -9   5   4         66.90         63.62         8.91 o                         
  -8   5   4         85.18         89.71         9.23 o                         
  -7   5   4        214.24        234.86        18.44 o                         
  -6   5   4        710.62        694.97        21.00 o                         
  -5   5   4        155.90        152.31         9.10 o                         
  -4   5   4       1171.18       1241.39        35.56 o                         
  -3   5   4        177.37        183.89        10.59 o                         
  -2   5   4        490.94        511.42        14.69 o                         
  -1   5   4       1872.10       1973.71        46.13 o                         
   0   5   4       1163.02       1103.04        26.76 o                         
   1   5   4       1858.72       1982.97        40.27 o                         
   2   5   4        563.25        543.70        15.13 o                         
   3   5   4        198.16        206.45         9.15 o                         
   4   5   4       1199.42       1256.97        35.64 o                         
   5   5   4        160.93        161.26         8.43 o                         
   6   5   4        693.01        672.61        20.07 o                         
   7   5   4        226.18        252.31        11.08 o                         
   8   5   4         76.05         79.29         8.00 o                         
   9   5   4         67.28         64.78         7.80 o                         
  -9   6   4          0.05         -4.61         4.61 o                         
  -8   6   4        104.38         86.44         9.12 o                         
  -7   6   4         11.27         10.57         6.16 o                         
  -6   6   4        580.11        602.33        16.76 o                         
  -5   6   4        696.29        658.79        16.38 o                         
  -4   6   4        903.58        874.84        20.61 o                         
  -3   6   4       1025.06       1018.53        25.79 o                         
  -2   6   4        294.42        292.79         9.84 o                         
  -1   6   4       1143.40       1115.89        24.13 o                         
   0   6   4       4877.06       4852.04        87.97 o                         
   1   6   4       1259.54       1269.01        23.45 o                         
   2   6   4        278.59        279.58        11.30 o                         
   3   6   4       1142.39       1165.86        34.03 o                         
   4   6   4        866.91        829.35        26.20 o                         
   5   6   4        728.50        717.09        18.08 o                         
   6   6   4        595.97        626.78        16.84 o                         
   7   6   4         10.43          8.48         4.92 o                         
   8   6   4        106.03         87.36         7.21 o                         
   9   6   4          0.67         -0.15         4.15 o                         
  -8   7   4         46.99         39.26         7.22 o                         
  -7   7   4         56.36         45.31         6.96 o                         
  -6   7   4        618.86        621.85        16.75 o                         
  -5   7   4        170.92        172.78         8.89 o                         
  -4   7   4         14.58          7.29         4.36 o                         
  -3   7   4         57.23         59.38         7.93 o                         
  -2   7   4       1763.38       1829.81        39.37 o                         
  -1   7   4        669.05        619.38        16.04 o                         
   0   7   4        736.36        799.42        19.62 o                         
   1   7   4        632.13        577.49        14.24 o                         
   2   7   4       1690.51       1757.35        49.19 o                         
   3   7   4         62.91         56.16         6.87 o                         
   4   7   4         12.05         11.34         4.77 o                         
   5   7   4        161.17        156.85         8.74 o                         
   6   7   4        593.47        571.30        17.13 o                         
   7   7   4         52.80         71.99         8.75 o                         
   8   7   4         48.51         33.11         6.70 o                         
  -8   8   4         16.39          5.83         7.37 o                         
  -7   8   4         29.75         35.31        11.36 o                         
  -6   8   4        122.62        139.73         8.85 o                         
  -5   8   4        205.73        216.99         9.62 o                         
  -4   8   4       1320.05       1286.01        28.90 o                         
  -3   8   4        764.03        719.35        17.88 o                         
  -2   8   4          4.13          8.61         4.07 o                         
  -1   8   4          2.50         -2.62         4.20 o                         
   0   8   4          9.02         23.97         9.88 o                         
   1   8   4          6.41          8.62         4.79 o                         
   2   8   4          8.42         11.48         5.18 o                         
   3   8   4        699.35        658.89        17.88 o                         
   4   8   4       1322.50       1277.84        37.27 o                         
   5   8   4        177.51        196.44         9.85 o                         
   6   8   4        119.36        116.20         8.88 o                         
   7   8   4         32.46         37.96         6.62 o                         
   8   8   4         11.93          2.72         4.34 o                         
  -8   9   4          6.61         24.25        10.90 o                         
  -7   9   4         80.40         77.66        11.91 o                         
  -6   9   4         13.90         21.34         5.70 o                         
  -5   9   4        598.40        556.77        18.31 o                         
  -4   9   4        349.37        349.42        11.54 o                         
  -3   9   4        153.74        132.72         8.18 o                         
  -2   9   4        547.05        578.91        15.58 o                         
  -1   9   4        226.53        224.46         8.79 o                         
   0   9   4        319.53        335.18        10.99 o                         
   1   9   4        234.89        219.35         9.81 o                         
   2   9   4        595.26        618.48        16.14 o                         
   3   9   4        138.28        115.06         8.80 o                         
   4   9   4        314.89        295.27        14.27 o                         
   5   9   4        610.32        559.72        17.04 o                         
   6   9   4         12.57          5.13         5.76 o                         
   7   9   4         76.85         75.25        13.33 o                         
   8   9   4          4.74          7.41         4.67 o                         
  -7  10   4         22.86         21.13        11.82 o                         
  -6  10   4         56.25         57.89         7.87 o                         
  -5  10   4         11.52          7.65         4.40 o                         
  -4  10   4        161.73        177.25         8.98 o                         
  -3  10   4        184.89        188.77        10.15 o                         
  -2  10   4        250.47        269.47         9.95 o                         
  -1  10   4        300.34        288.22        10.06 o                         
   0  10   4          4.56          7.39         4.20 o                         
   1  10   4        282.22        287.00        10.50 o                         
   2  10   4        254.95        256.02        11.40 o                         
   3  10   4        190.77        204.12        13.00 o                         
   4  10   4        124.92        136.12        23.64 o                         
   5  10   4         10.11          9.67         9.53 o                         
   6  10   4         53.35         32.34         7.76 o                         
   7  10   4         23.17         21.15         5.73 o                         
  -6  11   4          2.39          5.46         3.75 o                         
  -5  11   4         41.95         33.26        11.91 o                         
  -4  11   4         84.48         82.78         9.08 o                         
  -3  11   4        129.37        132.44         8.55 o                         
  -2  11   4        156.85        169.62         8.46 o                         
  -1  11   4        690.06        683.72        18.23 o                         
   0  11   4        173.47        199.91         9.13 o                         
   1  11   4        756.24        772.10        18.79 o                         
   2  11   4        171.53        199.61        10.33 o                         
   3  11   4        137.85        143.61        14.44 o                         
   4  11   4         88.00        106.06        13.42 o                         
   5  11   4         46.16         46.17         9.43 o                         
   6  11   4          4.53          0.24         5.82 o                         
   7  11   4         44.12         54.27         8.91 o                         
  -6  12   4         16.54         18.69         3.65 o                         
  -5  12   4         60.14         50.61        10.99 o                         
  -4  12   4         36.94         32.73         5.37 o                         
  -3  12   4         34.27         36.74         6.07 o                         
  -2  12   4         18.79         15.56         4.41 o                         
  -1  12   4         86.97         99.94         7.73 o                         
   0  12   4        209.20        211.24        10.60 o                         
   1  12   4        102.95        121.52        12.01 o                         
   2  12   4         23.17         20.52         5.27 o                         
   3  12   4         31.65         29.14         6.61 o                         
   4  12   4         30.61         34.97         7.88 o                         
   5  12   4         62.43         57.74         9.55 o                         
   6  12   4         16.00         15.18         6.38 o                         
  -6  13   4         25.89         20.35         5.13 o                         
  -5  13   4          3.63          2.23         3.82 o                         
  -4  13   4         78.54         81.74         8.53 o                         
  -3  13   4          7.69          7.05         4.94 o                         
  -2  13   4        250.21        267.54        11.16 o                         
  -1  13   4         69.91         68.42         7.40 o                         
   0  13   4         25.94         13.21         4.69 o                         
   1  13   4         66.43         75.19         7.47 o                         
   2  13   4        283.27        302.21        11.98 o                         
   3  13   4          6.34          6.21         7.29 o                         
   4  13   4         78.33         69.89        11.01 o                         
   5  13   4          4.71          1.84         5.84 o                         
   6  13   4         26.65         22.72         8.29 o                         
  -5  14   4          1.86          2.02         3.03 o                         
  -4  14   4         18.27         11.96         4.74 o                         
  -3  14   4         14.11         13.15         7.36 o                         
  -2  14   4          1.66         -1.78         4.37 o                         
  -1  14   4          3.25          2.56         3.99 o                         
   0  14   4          0.07          1.77         4.20 o                         
   1  14   4          3.02          4.51         4.49 o                         
   2  14   4          1.32         -4.76         4.76 o                         
   3  14   4         11.63         13.30         5.68 o                         
   4  14   4         18.87         21.60         5.65 o                         
   5  14   4          1.11          3.43         6.56 o                         
  -4  15   4         12.74          9.34         6.12 o                         
  -3  15   4          9.22          5.76         3.64 o                         
  -2  15   4         82.84         76.77         7.13 o                         
  -1  15   4         68.75         77.10         6.21 o                         
   0  15   4         21.23          9.47         3.59 o                         
   1  15   4         76.26         72.05         7.81 o                         
   2  15   4         85.93         76.38         7.74 o                         
   3  15   4          9.18         10.82         5.94 o                         
   4  15   4         13.38          5.50         6.77 o                         
  -3  16   4          5.30          4.45         3.68 o                         
  -2  16   4         29.29         16.81         4.92 o                         
  -1  16   4         14.44         18.34        11.03 o                         
   0  16   4         21.68         30.46         5.72 o                         
   1  16   4         13.85         17.74         5.97 o                         
   2  16   4         32.62         21.23         7.49 o                         
   3  16   4          6.14          8.76         5.02 o                         
   1   0   5        383.10        415.31        11.20 o                         
   2   0   5       5188.28       5466.33       120.60 o                         
   3   0   5        464.45        441.41        14.99 o                         
   4   0   5        249.43        242.47        10.94 o                         
   5   0   5         78.46         87.32         7.08 o                         
   6   0   5         82.46         73.74         7.05 o                         
   7   0   5        326.12        332.93        11.12 o                         
   8   0   5         72.14         83.40         7.03 o                         
   9   0   5          0.09          7.00         4.20 o                         
  -9   1   5         53.93         56.68         8.22 o                         
  -8   1   5         11.74          8.04         4.26 o                         
  -7   1   5        103.64        118.42         8.86 o                         
  -6   1   5         18.24         19.89         4.24 o                         
  -5   1   5        275.07        277.82        12.25 o                         
  -4   1   5        253.83        285.82        14.32 o                         
  -3   1   5        511.10        562.61        17.89 o                         
  -2   1   5       4143.88       4099.83        93.91 o                         
  -1   1   5       4234.40       4174.61        93.35 o                         
   0   1   5        177.54        199.63         6.51 o                         
   1   1   5       4328.96       4253.61        93.09 o                         
   2   1   5       4327.48       4375.73       108.44 o                         
   3   1   5        536.21        578.86        15.49 o                         
   4   1   5        269.95        320.11        16.55 o                         
   5   1   5        274.49        280.48        11.70 o                         
   6   1   5         24.24         24.27         4.69 o                         
   7   1   5         87.49        106.91         8.06 o                         
   8   1   5          9.85         17.56         4.44 o                         
   9   1   5         49.64         39.88         5.42 o                         
  -9   2   5        128.49        134.49         8.99 o                         
  -8   2   5        192.64        190.99         9.15 o                         
  -7   2   5          8.85          4.38         5.67 o                         
  -6   2   5         78.84         89.95         8.50 o                         
  -5   2   5        484.81        463.84        16.28 o                         
  -4   2   5        666.27        612.43        21.99 o                         
  -3   2   5        961.32        921.89        24.73 o                         
  -2   2   5        423.09        428.51        13.29 o                         
  -1   2   5        524.11        507.22        13.16 o                         
   0   2   5       3742.79       3755.86        83.11 o                         
   1   2   5        508.43        494.62        15.26 o                         
   2   2   5        427.43        429.55        13.48 o                         
   3   2   5       1100.23       1038.49        21.64 o                         
   4   2   5        726.00        693.37        23.07 o                         
   5   2   5        492.35        452.85        15.32 o                         
   6   2   5         74.67         86.95         9.00 o                         
   7   2   5          6.55         12.54         5.86 o                         
   8   2   5        194.82        202.28         8.79 o                         
   9   2   5        126.00        132.33         8.61 o                         
  -9   3   5         14.24         19.49         4.64 o                         
  -8   3   5        139.18        160.60        11.47 o                         
  -7   3   5         91.99         89.62         8.31 o                         
  -6   3   5        754.25        709.93        19.92 o                         
  -5   3   5        531.22        522.44        15.25 o                         
  -4   3   5         26.52         27.52         5.60 o                         
  -3   3   5        206.67        216.11        11.85 o                         
  -2   3   5        337.68        319.77        11.39 o                         
  -1   3   5        896.98        966.98        31.37 o                         
   0   3   5         18.48         31.31         4.32 o                         
   1   3   5        760.56        837.72        24.87 o                         
   2   3   5        371.65        351.23        15.68 o                         
   3   3   5        202.58        191.12        11.07 o                         
   4   3   5         34.37         28.67         7.07 o                         
   5   3   5        488.28        494.32        16.59 o                         
   6   3   5        762.82        756.62        21.06 o                         
   7   3   5         93.16         90.63         8.88 o                         
   8   3   5        135.47        154.70         8.25 o                         
   9   3   5         17.86         13.77         4.07 o                         
  -9   4   5         35.49         41.27         7.08 o                         
  -8   4   5        135.80        130.27        13.84 o                         
  -7   4   5         88.26         96.63        10.44 o                         
  -6   4   5         32.32         29.44         6.05 o                         
  -5   4   5        502.53        523.44        14.08 o                         
  -4   4   5        506.01        524.35        17.63 o                         
  -3   4   5       1505.78       1462.02        34.25 o                         
  -2   4   5        471.28        505.17        15.07 o                         
  -1   4   5        281.06        298.39        12.05 o                         
   0   4   5       1527.06       1463.07        34.40 o                         
   1   4   5        317.70        350.18         9.72 o                         
   2   4   5        432.32        448.69        13.89 o                         
   3   4   5       1565.56       1560.23        41.09 o                         
   4   4   5        562.21        595.35        17.01 o                         
   5   4   5        508.95        519.21        14.57 o                         
   6   4   5         33.61         34.62        11.97 o                         
   7   4   5         99.87        118.60         9.04 o                         
   8   4   5        135.73        125.19        12.70 o                         
   9   4   5         43.26         46.12         6.27 o                         
  -9   5   5         53.08         45.87         8.13 o                         
  -8   5   5         22.94         34.75        11.71 o                         
  -7   5   5        152.30        155.12        12.51 o                         
  -6   5   5        403.84        399.07        15.20 o                         
  -5   5   5        230.41        221.74        10.00 o                         
  -4   5   5        150.70        169.65        11.78 o                         
  -3   5   5         33.55         22.99         6.27 o                         
  -2   5   5       1066.69       1031.99        24.28 o                         
  -1   5   5        645.75        654.79        18.00 o                         
   0   5   5        804.00        884.24        22.78 o                         
   1   5   5        605.67        621.43        14.80 o                         
   2   5   5       1067.16       1039.04        32.38 o                         
   3   5   5         25.37         25.55         4.95 o                         
   4   5   5        157.14        173.10         8.35 o                         
   5   5   5        253.49        234.49         9.56 o                         
   6   5   5        412.75        428.64        14.71 o                         
   7   5   5        173.40        176.06         9.99 o                         
   8   5   5         21.50         19.59         4.96 o                         
   9   5   5         55.96         49.34         5.56 o                         
  -9   6   5          0.52         -2.67         4.34 o                         
  -8   6   5         30.75         16.15         5.06 o                         
  -7   6   5        196.46        208.08        13.14 o                         
  -6   6   5        166.21        190.11        10.73 o                         
  -5   6   5        297.92        275.31        10.05 o                         
  -4   6   5        798.61        776.06        19.20 o                         
  -3   6   5        352.96        334.29        12.42 o                         
  -2   6   5        278.25        261.98        10.80 o                         
  -1   6   5       2157.43       2341.07        44.46 o                         
   0   6   5        430.31        437.16        11.03 o                         
   1   6   5       2104.74       2341.17        58.66 o                         
   2   6   5        332.86        341.22        12.55 o                         
   3   6   5        373.09        350.15        18.22 o                         
   4   6   5        819.97        805.94        21.81 o                         
   5   6   5        295.29        285.52        10.64 o                         
   6   6   5        165.73        197.71        10.76 o                         
   7   6   5        199.13        201.71        10.49 o                         
   8   6   5         25.34         23.42         5.28 o                         
   9   6   5          0.60          3.42         4.50 o                         
  -8   7   5         42.70         53.97         8.48 o                         
  -7   7   5        440.05        434.19        29.71 o                         
  -6   7   5        289.80        288.14        10.02 o                         
  -5   7   5        734.99        758.54        18.89 o                         
  -4   7   5        427.20        436.76        13.13 o                         
  -3   7   5        103.71         93.80         9.75 o                         
  -2   7   5        435.29        431.46        12.19 o                         
  -1   7   5        381.63        411.76        13.27 o                         
   0   7   5       1211.57       1188.54        29.83 o                         
   1   7   5        479.65        493.47        16.37 o                         
   2   7   5        477.10        488.29        17.47 o                         
   3   7   5        105.66         97.75         8.27 o                         
   4   7   5        432.24        462.87        16.66 o                         
   5   7   5        667.71        729.91        24.03 o                         
   6   7   5        298.19        296.48        11.80 o                         
   7   7   5        419.92        419.65        29.68 o                         
   8   7   5         43.05         41.57         7.60 o                         
  -8   8   5          2.60         -2.20         5.38 o                         
  -7   8   5         27.52         23.64         9.52 o                         
  -6   8   5         18.93         22.78         7.35 o                         
  -5   8   5        386.23        362.71        11.88 o                         
  -4   8   5        575.00        592.87        16.06 o                         
  -3   8   5        449.85        433.82        12.88 o                         
  -2   8   5         19.96         19.55         4.31 o                         
  -1   8   5        204.34        209.44         8.95 o                         
   0   8   5        645.47        615.76        17.45 o                         
   1   8   5        194.09        214.57        10.95 o                         
   2   8   5         17.24         12.31         5.15 o                         
   3   8   5        431.70        405.53        22.11 o                         
   4   8   5        562.07        595.60        21.12 o                         
   5   8   5        372.90        343.32        12.75 o                         
   6   8   5         15.26         13.83         4.70 o                         
   7   8   5         30.18         25.52         6.74 o                         
   8   8   5          1.83          1.18         4.30 o                         
  -8   9   5         32.38         12.59         6.60 o                         
  -7   9   5         12.43         27.75        19.34 o                         
  -6   9   5        136.27        137.44         7.80 o                         
  -5   9   5        411.99        394.59        12.73 o                         
  -4   9   5        158.15        168.08         8.82 o                         
  -3   9   5        257.40        245.95        10.49 o                         
  -2   9   5        195.83        203.80         8.55 o                         
  -1   9   5       1034.89       1044.56        23.69 o                         
   0   9   5        673.52        677.47        17.16 o                         
   1   9   5        977.44        993.75        23.99 o                         
   2   9   5        213.51        210.49        10.74 o                         
   3   9   5        266.90        253.61        11.97 o                         
   4   9   5        146.82        136.33        10.13 o                         
   5   9   5        416.65        399.69        13.13 o                         
   6   9   5        129.89        129.35         8.97 o                         
   7   9   5         14.61          7.25         5.30 o                         
   8   9   5         32.23         10.15         4.72 o                         
  -7  10   5         23.29         16.01         6.16 o                         
  -6  10   5         83.78         75.27         6.99 o                         
  -5  10   5          8.90         14.35         4.64 o                         
  -4  10   5         61.97         55.44         7.40 o                         
  -3  10   5        251.69        255.84        10.78 o                         
  -2  10   5        269.96        271.88        12.28 o                         
  -1  10   5          0.72         -1.49         4.19 o                         
   0  10   5         48.24         51.14         6.46 o                         
   1  10   5          4.12          0.09         4.48 o                         
   2  10   5        259.27        255.98        11.71 o                         
   3  10   5        276.91        264.11        13.42 o                         
   4  10   5         54.00         54.34        14.12 o                         
   5  10   5         10.24          7.88         5.78 o                         
   6  10   5         79.28         69.37         8.97 o                         
   7  10   5         21.57         17.92        13.51 o                         
  -7  11   5          4.69          7.68        10.75 o                         
  -6  11   5         31.73         22.23         4.35 o                         
  -5  11   5         28.47         17.90         4.77 o                         
  -4  11   5         64.68         55.77         7.95 o                         
  -3  11   5        173.02        179.28        11.41 o                         
  -2  11   5         29.57         44.70         6.83 o                         
  -1  11   5         38.10         42.02         5.63 o                         
   0  11   5         10.01          2.89         4.25 o                         
   1  11   5         42.91         51.08         9.25 o                         
   2  11   5         10.62         19.76         6.57 o                         
   3  11   5        185.81        174.67        23.95 o                         
   4  11   5         68.16         69.67        12.14 o                         
   5  11   5         27.83         22.02         5.85 o                         
   6  11   5         34.74         40.22         9.41 o                         
   7  11   5          6.24         10.13         8.29 o                         
  -6  12   5         23.85         14.99         3.82 o                         
  -5  12   5         21.07         18.88         6.03 o                         
  -4  12   5         74.95         75.73         8.78 o                         
  -3  12   5         15.18         15.73         4.65 o                         
  -2  12   5        106.48        112.83         8.45 o                         
  -1  12   5         84.53         75.60        10.06 o                         
   0  12   5         26.90         36.76         5.59 o                         
   1  12   5         73.45         52.01         6.07 o                         
   2  12   5        100.11         99.94        11.92 o                         
   3  12   5         13.99          4.57         6.81 o                         
   4  12   5         74.28         78.37        11.85 o                         
   5  12   5         22.16         13.16         6.47 o                         
   6  12   5         22.85         16.27         8.90 o                         
  -6  13   5          6.51         -1.99         6.60 o                         
  -5  13   5         24.27         29.73         6.60 o                         
  -4  13   5         35.79         25.52         5.32 o                         
  -3  13   5         49.35         47.82         8.92 o                         
  -2  13   5         91.17         95.23         8.30 o                         
  -1  13   5        266.63        254.47         9.75 o                         
   0  13   5          0.62         -3.51         4.37 o                         
   1  13   5        244.38        240.12         9.39 o                         
   2  13   5         96.47        104.29         8.96 o                         
   3  13   5         51.69         51.27         9.19 o                         
   4  13   5         37.38         43.39         9.35 o                         
   5  13   5         17.98         10.99         5.13 o                         
   6  13   5          6.09         -1.54         8.90 o                         
  -5  14   5          5.03          5.13         2.93 o                         
  -4  14   5          7.94          9.43         3.01 o                         
  -3  14   5          4.63          6.74         4.17 o                         
  -2  14   5         20.33         13.24         5.14 o                         
  -1  14   5          2.45          8.76         4.95 o                         
   0  14   5        451.80        500.56        14.02 o                         
   1  14   5          4.07          9.80         4.81 o                         
   2  14   5         22.12         13.15         5.08 o                         
   3  14   5          4.74          8.99         5.25 o                         
   4  14   5          8.68         17.21         9.99 o                         
   5  14   5          4.02         10.66         5.86 o                         
  -4  15   5         19.97          9.67         3.46 o                         
  -3  15   5         37.13         34.25         5.54 o                         
  -2  15   5         81.45         91.36         7.44 o                         
  -1  15   5          3.00          4.68         3.44 o                         
   0  15   5         52.53         58.01         6.09 o                         
   1  15   5          1.09          2.63         4.48 o                         
   2  15   5         75.12         70.78         7.91 o                         
   3  15   5         37.06         32.66        10.13 o                         
   4  15   5         19.71         18.33         5.34 o                         
  -2  16   5          3.83          9.23        11.29 o                         
  -1  16   5         27.61         52.93        10.01 o                         
   0  16   5         15.25          6.24         4.08 o                         
   1  16   5         25.95         28.09        11.05 o                         
   2  16   5          4.78         13.20        11.36 o                         
   0   0   6        750.35        777.46        27.35 o                         
   1   0   6       1374.08       1420.10        33.58 o                         
   2   0   6        802.72        838.79        21.56 o                         
   3   0   6        944.66        973.42        28.58 o                         
   4   0   6         26.02         29.03         5.83 o                         
   5   0   6        214.41        210.86         9.51 o                         
   6   0   6        787.44        818.15        17.74 o                         
   7   0   6          4.76          4.56         4.68 o                         
   8   0   6         92.69         99.94         8.07 o                         
   9   0   6        142.62        152.00         7.45 o                         
  -9   1   6          5.90          3.38         4.04 o                         
  -8   1   6         54.60         65.40         7.67 o                         
  -7   1   6         38.22         33.04         5.33 o                         
  -6   1   6        148.31        144.06        10.56 o                         
  -5   1   6        329.35        315.94        14.78 o                         
  -4   1   6        136.80        177.43        27.33 o                         
  -3   1   6       2805.98       2848.66        73.89 o                         
  -2   1   6        463.14        464.26        13.89 o                         
  -1   1   6      11167.84      10963.52       240.25 o                         
   0   1   6       2860.98       2960.46        66.47 o                         
   1   1   6      11410.31      11073.72       242.55 o                         
   2   1   6        523.48        552.44        16.32 o                         
   3   1   6       2781.67       2760.70        63.54 o                         
   4   1   6        136.46        158.32        10.03 o                         
   5   1   6        346.87        331.56        18.79 o                         
   6   1   6        159.94        183.73         8.76 o                         
   7   1   6         33.81         48.74         7.87 o                         
   8   1   6         54.22         79.53         9.70 o                         
   9   1   6          5.43          8.07         3.83 o                         
  -9   2   6         79.46         79.95         9.00 o                         
  -8   2   6        111.51        100.50         9.69 o                         
  -7   2   6        185.87        203.50        10.72 o                         
  -6   2   6        233.98        232.27        12.43 o                         
  -5   2   6        368.53        406.04        16.45 o                         
  -4   2   6        196.10        226.44        19.46 o                         
  -3   2   6       2062.61       2150.52        50.53 o                         
  -2   2   6       1006.25       1000.45        25.03 o                         
  -1   2   6       3238.37       3219.90        71.99 o                         
   0   2   6         32.26         27.56         3.95 o                         
   1   2   6       3182.39       3189.55        83.07 o                         
   2   2   6       1033.37       1034.41        28.89 o                         
   3   2   6       2146.83       2159.27        44.33 o                         
   4   2   6        243.40        254.05        17.65 o                         
   5   2   6        408.19        448.70        14.19 o                         
   6   2   6        256.56        261.71         8.96 o                         
   7   2   6        196.91        206.55        11.96 o                         
   8   2   6        123.16        128.68        12.44 o                         
   9   2   6         86.51         75.13         6.51 o                         
  -9   3   6         33.45         47.98         8.34 o                         
  -8   3   6          1.72         -1.13         5.92 o                         
  -7   3   6         63.17         74.82         9.37 o                         
  -6   3   6        205.67        205.67        14.41 o                         
  -5   3   6         34.61         42.70         6.60 o                         
  -4   3   6       1124.00       1019.63        28.29 o                         
  -3   3   6        630.60        751.18        29.82 o                         
  -2   3   6        375.47        403.62        13.11 o                         
  -1   3   6        895.28        797.45        38.30 o                         
   0   3   6         38.49         26.67         4.70 o                         
   1   3   6        930.71        893.66        29.63 o                         
   2   3   6        337.17        347.66        12.93 o                         
   3   3   6        619.32        680.49        21.45 o                         
   4   3   6       1140.91       1042.14        28.28 o                         
   5   3   6         44.66         60.10        11.92 o                         
   6   3   6        198.49        207.38        10.14 o                         
   7   3   6         75.80         92.78         8.27 o                         
   8   3   6          0.50          7.67         6.83 o                         
   9   3   6         34.28         39.00         7.20 o                         
  -9   4   6          3.26          3.23         6.69 o                         
  -8   4   6         57.53         68.31        11.01 o                         
  -7   4   6        301.24        310.17        15.50 o                         
  -6   4   6         21.37         24.90         5.91 o                         
  -5   4   6        168.78        158.18        11.07 o                         
  -4   4   6       1064.04       1023.28        24.00 o                         
  -3   4   6        500.49        434.68        24.70 o                         
  -2   4   6        753.01        803.41        21.79 o                         
  -1   4   6       1508.63       1666.97        43.24 o                         
   0   4   6       1235.83       1253.55        36.60 o                         
   1   4   6       1781.64       1998.28        42.77 o                         
   2   4   6        680.41        709.39        20.22 o                         
   3   4   6        431.30        423.54        15.11 o                         
   4   4   6       1039.26        995.43        21.75 o                         
   5   4   6        160.34        127.53         8.89 o                         
   6   4   6         30.85         29.72         5.29 o                         
   7   4   6        288.99        285.17        10.96 o                         
   8   4   6         62.49         77.02         7.78 o                         
   9   4   6          2.06          2.76         3.59 o                         
  -9   5   6         39.14         37.03         6.98 o                         
  -8   5   6        165.69        161.13         9.99 o                         
  -7   5   6         70.26         68.98        13.75 o                         
  -6   5   6        158.52        156.32        15.92 o                         
  -5   5   6        437.92        390.94        11.39 o                         
  -4   5   6         58.08         56.46         6.93 o                         
  -3   5   6        315.66        281.20        25.18 o                         
  -2   5   6       1520.60       1575.53        49.20 o                         
   0   5   6        235.48        211.55         9.42 o                         
   1   5   6         39.90         51.47         4.99 o                         
   2   5   6       1443.86       1493.18        42.24 o                         
   3   5   6        252.15        275.82        15.88 o                         
   4   5   6         47.77         53.54         5.55 o                         
   5   5   6        462.83        432.44        12.72 o                         
   6   5   6        182.49        175.03        12.15 o                         
   7   5   6         65.00         77.72         9.59 o                         
   8   5   6        170.38        148.34         8.32 o                         
   9   5   6         39.17         44.96         7.30 o                         
  -8   6   6         28.03         28.99         6.91 o                         
  -7   6   6         48.65         76.57        15.08 o                         
  -6   6   6        258.56        238.66        12.41 o                         
  -5   6   6         73.51         64.03         6.23 o                         
  -4   6   6        725.51        714.24        18.31 o                         
  -3   6   6        131.09        137.16        11.49 o                         
  -2   6   6       1047.35        927.14        25.74 o                         
  -1   6   6        166.18        147.73         9.21 o                         
   0   6   6        601.45        567.75        14.81 o                         
   1   6   6        159.02        156.28         6.86 o                         
   2   6   6       1094.03       1005.99        28.83 o                         
   3   6   6        126.83        137.80        10.48 o                         
   4   6   6        743.15        742.84        18.45 o                         
   5   6   6         64.83         70.64         7.78 o                         
   6   6   6        223.28        215.32        11.09 o                         
   7   6   6         52.59         62.65         7.86 o                         
   8   6   6         25.34         25.54         5.13 o                         
  -8   7   6        113.82        119.90         9.42 o                         
  -7   7   6         26.21          2.61         6.96 o                         
  -6   7   6        126.33        136.63        10.18 o                         
  -5   7   6         88.44         96.92         8.70 o                         
  -4   7   6        216.55        230.24        13.11 o                         
  -3   7   6        596.76        582.33        14.80 o                         
  -2   7   6        302.18        277.89        10.70 o                         
  -1   7   6        758.74        834.08        25.39 o                         
   0   7   6        127.79        118.38        10.23 o                         
   1   7   6        880.94        952.63        27.60 o                         
   2   7   6        320.90        301.94        18.04 o                         
   3   7   6        623.82        632.22        25.65 o                         
   4   7   6        210.84        229.19        10.61 o                         
   5   7   6         90.74         86.47         7.84 o                         
   6   7   6        121.15        132.42         9.36 o                         
   7   7   6         26.50         15.89         5.27 o                         
   8   7   6        113.73        119.45         8.02 o                         
  -8   8   6         37.72         19.37         5.68 o                         
  -7   8   6         54.40         37.91        13.97 o                         
  -6   8   6         65.08         78.52         8.14 o                         
  -5   8   6        160.42        154.68         9.71 o                         
  -4   8   6         95.98         82.81         8.20 o                         
  -3   8   6        510.12        509.23        14.64 o                         
  -2   8   6        261.42        249.86        11.26 o                         
  -1   8   6       1023.70       1009.80        22.38 o                         
   0   8   6        275.15        281.34        10.31 o                         
   1   8   6        974.88        915.72        22.88 o                         
   2   8   6        294.46        296.75        14.30 o                         
   3   8   6        528.01        526.09        18.55 o                         
   4   8   6        102.80        104.43        11.08 o                         
   5   8   6        167.16        188.97        11.65 o                         
   6   8   6         64.25         84.55        12.01 o                         
   7   8   6         56.64         47.28        10.57 o                         
   8   8   6         34.40         21.98         6.27 o                         
  -8   9   6        127.69        130.73        16.73 o                         
  -7   9   6         66.28         63.35        19.34 o                         
  -6   9   6         93.18         60.99        11.63 o                         
  -5   9   6        318.06        308.13        11.56 o                         
  -4   9   6         94.30         98.72         9.44 o                         
  -3   9   6         27.39         18.28         4.92 o                         
  -2   9   6         13.52         11.08         5.01 o                         
  -1   9   6         62.43         65.37         8.11 o                         
   0   9   6         92.93         99.60         7.87 o                         
   1   9   6         42.98         32.20         4.85 o                         
   2   9   6         11.50         13.60         5.41 o                         
   3   9   6         24.67         23.32         5.86 o                         
   4   9   6        102.24         99.22         9.49 o                         
   5   9   6        306.35        304.69        11.46 o                         
   6   9   6         84.06         87.48        10.57 o                         
   7   9   6         62.44         57.56         8.40 o                         
   8   9   6        130.61        120.97         8.57 o                         
  -7  10   6         15.46          9.32         6.56 o                         
  -6  10   6         19.73         25.49         4.81 o                         
  -5  10   6         47.59         32.72         5.83 o                         
  -4  10   6         50.81         48.97         7.08 o                         
  -3  10   6        213.38        221.27        10.60 o                         
  -2  10   6        408.10        418.15        13.62 o                         
  -1  10   6         13.39         10.48         5.05 o                         
   0  10   6        270.15        275.89        10.23 o                         
   1  10   6         13.14          9.73         5.57 o                         
   2  10   6        378.22        381.89        15.29 o                         
   3  10   6        199.43        210.03        12.27 o                         
   4  10   6         35.31         26.01         6.27 o                         
   5  10   6         41.09         42.18         6.63 o                         
   6  10   6         20.19         21.63         5.54 o                         
   7  10   6         16.74         11.57         5.53 o                         
  -7  11   6         21.28         61.71        17.19 o                         
  -6  11   6         11.47         13.96         4.29 o                         
  -5  11   6         23.34         24.58         5.79 o                         
  -4  11   6         61.54         83.74         8.66 o                         
  -3  11   6        226.39        224.02        10.35 o                         
  -2  11   6         41.51         39.10         6.29 o                         
  -1  11   6        349.55        334.69        11.36 o                         
   0  11   6        107.54         87.59         8.77 o                         
   1  11   6        361.96        357.56        11.07 o                         
   2  11   6         43.33         47.55         9.16 o                         
   3  11   6        204.07        199.63        12.59 o                         
   4  11   6         56.90         52.57        12.90 o                         
   5  11   6         26.70         20.31         9.44 o                         
   6  11   6         11.19         12.63         5.76 o                         
   7  11   6         21.47         27.17         6.47 o                         
  -6  12   6         24.55          9.28         4.93 o                         
  -5  12   6          1.97          3.45         3.93 o                         
  -4  12   6        131.09        134.74        19.45 o                         
  -3  12   6         37.53         36.16         8.55 o                         
  -2  12   6        217.66        223.19        10.28 o                         
  -1  12   6         93.47        117.83         7.92 o                         
   0  12   6        404.11        427.83        12.03 o                         
   1  12   6         99.11        123.26         7.78 o                         
   2  12   6        224.58        218.26        12.94 o                         
   3  12   6         47.08         41.30         7.75 o                         
   4  12   6        138.12        132.44         9.68 o                         
   5  12   6          2.12         -0.24         5.18 o                         
   6  12   6         19.82          7.06         8.90 o                         
  -5  13   6          3.79          1.52         3.24 o                         
  -4  13   6         31.18         31.25         5.56 o                         
  -3  13   6         74.20         89.27         8.90 o                         
  -2  13   6         17.80          8.41         4.68 o                         
  -1  13   6        130.90        130.75         7.68 o                         
   0  13   6        173.84        167.92         7.72 o                         
   1  13   6        142.82        139.11         8.25 o                         
   2  13   6         17.99         17.07         5.28 o                         
   3  13   6         66.68         82.64        14.92 o                         
   4  13   6         26.28         24.00         7.03 o                         
   5  13   6          3.82         -4.21         5.14 o                         
  -5  14   6         49.70         50.35         4.91 o                         
  -4  14   6         21.18         25.28         6.40 o                         
  -3  14   6        121.20        119.68         7.54 o                         
  -2  14   6         33.10         29.85         7.85 o                         
  -1  14   6          2.26         -2.18         4.61 o                         
   0  14   6         80.42         68.51         7.89 o                         
   1  14   6          6.79         -0.06         5.10 o                         
   2  14   6         28.18         18.89         5.11 o                         
   3  14   6        118.26        108.00        12.04 o                         
   4  14   6         22.89         21.54         7.08 o                         
   5  14   6         48.76         59.17         9.95 o                         
  -4  15   6         27.32         30.81         4.99 o                         
  -3  15   6          7.20          3.78         2.88 o                         
  -2  15   6          5.85         10.15         7.23 o                         
  -1  15   6          1.32          1.92         3.31 o                         
   0  15   6         14.02          8.60         4.00 o                         
   1  15   6          0.64          6.74         7.20 o                         
   2  15   6          7.21          1.67         6.54 o                         
   3  15   6          7.29          4.79         5.13 o                         
   4  15   6         27.50         48.51        15.04 o                         
  -2  16   6         12.59         14.20        10.44 o                         
  -1  16   6          2.01          9.29         4.41 o                         
   0  16   6        150.62        137.63         9.03 o                         
   1  16   6          2.40         -7.78         9.37 o                         
   2  16   6         13.82          1.23        11.36 o                         
   1   0   7          2.63          4.39         2.74 o                         
   2   0   7          4.33         -1.25         3.34 o                         
   3   0   7        148.35        145.43        11.18 o                         
   4   0   7        163.27        157.45        13.60 o                         
   5   0   7        139.60        146.07         9.71 o                         
   6   0   7          0.33          5.19         4.98 o                         
   7   0   7        494.96        515.77        15.42 o                         
   8   0   7        225.34        225.84        10.81 o                         
   9   0   7         59.17         57.16         5.87 o                         
  -9   1   7         39.65         38.37         6.34 o                         
  -8   1   7         17.19         27.30         5.24 o                         
  -7   1   7        160.40        162.23         9.24 o                         
  -6   1   7         55.91         81.36         7.79 o                         
  -5   1   7        422.40        433.37        14.16 o                         
  -4   1   7         97.69         98.72        10.15 o                         
  -3   1   7        634.95        651.40        21.39 o                         
  -2   1   7       3734.31       3717.97        86.59 o                         
  -1   1   7        674.57        697.62        19.16 o                         
   0   1   7       1148.56       1263.86        30.51 o                         
   1   1   7        676.17        727.17        18.87 o                         
   2   1   7       3895.59       4023.07       100.13 o                         
   3   1   7        606.58        618.74        17.90 o                         
   4   1   7         91.06        116.02         9.25 o                         
   5   1   7        456.17        473.14        13.92 o                         
   6   1   7         53.85         72.47         9.70 o                         
   7   1   7        174.30        175.69         9.35 o                         
   8   1   7         13.35         23.40         8.11 o                         
   9   1   7         46.38         32.69         4.81 o                         
  -9   2   7          2.74         -0.78         4.17 o                         
  -8   2   7         72.92         84.76         8.07 o                         
  -7   2   7         46.51         54.39         7.31 o                         
  -6   2   7        126.06        144.78         8.71 o                         
  -5   2   7        125.31         95.35        11.08 o                         
  -4   2   7        708.92        721.28        20.24 o                         
  -3   2   7       1184.54       1267.41        73.07 o                         
  -2   2   7         79.69        113.86         7.41 o                         
  -1   2   7        985.00        928.53        24.71 o                         
   0   2   7       4807.79       4613.06       102.91 o                         
   1   2   7       1032.41       1019.90        28.39 o                         
   2   2   7         65.56         89.91        11.71 o                         
   3   2   7       1235.86       1266.96        42.54 o                         
   4   2   7        771.73        795.81        31.02 o                         
   5   2   7        125.07        125.20         8.09 o                         
   6   2   7        137.21        163.04        10.65 o                         
   7   2   7         42.33         24.91         8.55 o                         
   8   2   7         73.22         84.17         7.24 o                         
   9   2   7          2.07          3.26         3.76 o                         
  -9   3   7         49.82         60.82         7.82 o                         
  -8   3   7         20.81         14.37         4.73 o                         
  -7   3   7         12.33         25.27         6.87 o                         
  -6   3   7        249.19        254.81        13.43 o                         
  -5   3   7        235.91        252.67        14.54 o                         
  -4   3   7        531.65        504.09        15.57 o                         
  -3   3   7        280.06        281.14        23.49 o                         
  -2   3   7       1499.05       1688.30        46.79 o                         
  -1   3   7        624.99        650.35        21.90 o                         
   0   3   7          6.27          5.58         5.15 o                         
   1   3   7        688.91        693.53        21.25 o                         
   2   3   7       1476.51       1537.82        38.06 o                         
   3   3   7        282.59        272.76        11.85 o                         
   4   3   7        558.87        548.82        16.12 o                         
   5   3   7        231.25        243.37        10.31 o                         
   6   3   7        256.40        259.45        10.93 o                         
   7   3   7         15.00          9.69         4.64 o                         
   8   3   7         23.21         23.61         4.83 o                         
   9   3   7         48.60         59.27         6.60 o                         
  -9   4   7         27.18         27.08         5.23 o                         
  -8   4   7         46.10         44.12         7.09 o                         
  -7   4   7        120.68        136.80         9.38 o                         
  -6   4   7        146.06        139.74        12.70 o                         
  -5   4   7        276.19        261.07        12.65 o                         
  -4   4   7        379.07        370.85        11.78 o                         
  -3   4   7        372.45        421.97        25.79 o                         
  -2   4   7       1844.41       2034.02        68.26 o                         
  -1   4   7        228.85        244.94        11.74 o                         
   0   4   7       1285.03       1343.56        33.17 o                         
   1   4   7        218.55        225.36        19.73 o                         
   2   4   7       1901.18       1955.50        99.56 o                         
   3   4   7        314.33        314.91        13.89 o                         
   4   4   7        364.02        353.27        11.13 o                         
   5   4   7        291.05        300.81        11.75 o                         
   6   4   7        141.75        149.93         9.44 o                         
   7   4   7        112.45        140.30        10.54 o                         
   8   4   7         36.12         58.63         8.90 o                         
   9   4   7         27.95         33.17         5.18 o                         
  -9   5   7          1.76          9.00        11.46 o                         
  -8   5   7         68.39         69.38        10.57 o                         
  -7   5   7        130.45        153.34         9.82 o                         
  -6   5   7         12.84         12.32         5.80 o                         
  -5   5   7        205.92        181.01        10.76 o                         
  -4   5   7        159.13        140.62         8.42 o                         
  -3   5   7        428.75        400.06        13.41 o                         
  -2   5   7       1691.62       1618.95        60.96 o                         
  -1   5   7       1067.91       1115.66        33.31 o                         
   0   5   7        342.86        352.87        15.14 o                         
   1   5   7       1059.10       1035.83        23.79 o                         
   2   5   7       1812.72       1783.07        47.46 o                         
   3   5   7        439.44        420.26        12.34 o                         
   4   5   7        170.46        168.19         9.84 o                         
   5   5   7        226.27        244.21        12.05 o                         
   6   5   7         15.63         13.68         5.68 o                         
   7   5   7        124.86        149.38        13.25 o                         
   8   5   7         66.60         64.67         8.49 o                         
   9   5   7          1.37          5.32         4.27 o                         
  -8   6   7         15.34          3.28         5.26 o                         
  -7   6   7        111.23        149.79        17.33 o                         
  -6   6   7         68.10        106.16        10.81 o                         
  -5   6   7        108.81        103.98         9.61 o                         
  -4   6   7         93.83         81.97         8.36 o                         
  -3   6   7        376.95        363.67        15.67 o                         
  -2   6   7        284.84        236.64        11.54 o                         
  -1   6   7        237.72        217.88        16.55 o                         
   0   6   7        608.59        564.08        23.35 o                         
   1   6   7        226.74        219.52        13.74 o                         
   2   6   7        267.31        248.25        13.00 o                         
   3   6   7        348.42        359.23        12.74 o                         
   4   6   7         96.37         99.25         7.31 o                         
   5   6   7         99.44         87.89         7.57 o                         
   6   6   7         70.35         95.99         9.16 o                         
   7   6   7        109.35        120.38        10.04 o                         
   8   6   7         17.99         14.71         5.81 o                         
  -8   7   7        100.73         97.78        10.96 o                         
  -7   7   7         19.82         11.11         8.75 o                         
  -6   7   7         18.42         13.81         5.45 o                         
  -5   7   7        285.45        280.35        10.87 o                         
  -4   7   7        388.86        400.59        16.54 o                         
  -3   7   7        101.04         98.63         9.72 o                         
  -2   7   7        487.81        505.05        14.89 o                         
  -1   7   7        234.61        261.10        14.93 o                         
   0   7   7          9.51         20.55         5.21 o                         
   1   7   7        269.46        290.88        14.44 o                         
   2   7   7        403.61        428.40        21.67 o                         
   3   7   7         99.44        110.30         8.69 o                         
   4   7   7        354.33        358.80        12.17 o                         
   5   7   7        290.57        278.42        12.55 o                         
   6   7   7         16.42         13.41         4.68 o                         
   7   7   7         16.87          9.12         4.72 o                         
   8   7   7        102.03         90.19         7.58 o                         
  -8   8   7          2.16          2.76         7.37 o                         
  -7   8   7         77.85         88.68        13.50 o                         
  -6   8   7         31.25         33.99         5.75 o                         
  -5   8   7         77.87         94.55         8.55 o                         
  -4   8   7        283.26        293.74        14.00 o                         
  -3   8   7         43.36         40.21         7.47 o                         
  -2   8   7         31.68         26.81         5.25 o                         
  -1   8   7        120.70        118.87        10.18 o                         
   0   8   7       1569.99       1496.91        32.63 o                         
   1   8   7        143.63        145.11         8.16 o                         
   2   8   7         30.48         26.91         5.57 o                         
   3   8   7         45.86         39.78         6.95 o                         
   4   8   7        252.03        253.79        11.35 o                         
   5   8   7         94.97        115.68         8.44 o                         
   6   8   7         25.96         22.68         5.06 o                         
   7   8   7         82.53         84.89         8.80 o                         
   8   8   7          1.46          4.74         4.47 o                         
  -7   9   7        161.97        152.00        13.87 o                         
  -6   9   7         48.21         47.38         5.76 o                         
  -5   9   7        134.69        163.48         8.54 o                         
  -4   9   7         20.09         24.58         5.92 o                         
  -3   9   7        161.72        152.08        11.60 o                         
  -2   9   7         67.26         49.52         7.23 o                         
  -1   9   7        132.28        116.85         8.81 o                         
   0   9   7        151.04        159.38         7.93 o                         
   1   9   7        139.95        124.42        13.31 o                         
   2   9   7         58.90         56.27         9.62 o                         
   3   9   7        174.95        153.49        10.64 o                         
   4   9   7         23.15         28.05         9.29 o                         
   5   9   7        127.04        136.23        12.32 o                         
   6   9   7         53.26         42.41         7.84 o                         
   7   9   7        161.76        147.94         9.50 o                         
  -7  10   7          4.19          9.69         7.19 o                         
  -6  10   7          2.51          4.46         4.43 o                         
  -5  10   7         84.83         88.08         7.76 o                         
  -4  10   7        128.99        125.17        13.85 o                         
  -3  10   7        488.47        464.89        18.01 o                         
  -2  10   7         79.19         87.96         8.66 o                         
  -1  10   7        127.22        135.96         9.31 o                         
   0  10   7       1431.97       1413.43        31.76 o                         
   1  10   7        134.32        126.49        11.85 o                         
   2  10   7         86.31        109.04        10.13 o                         
   3  10   7        473.31        459.59        18.24 o                         
   4  10   7        117.68        103.98         8.81 o                         
   5  10   7         84.78         80.24         9.17 o                         
   6  10   7          4.06          7.40         4.94 o                         
   7  10   7          5.81         12.90         5.75 o                         
  -6  11   7        108.24        104.66         7.67 o                         
  -5  11   7         47.57         65.91         9.08 o                         
  -4  11   7         38.22         32.23         6.06 o                         
  -3  11   7        259.63        266.31        12.95 o                         
  -2  11   7        319.16        354.90        15.44 o                         
  -1  11   7        239.19        248.24        11.56 o                         
   0  11   7        130.62        118.55         7.60 o                         
   1  11   7        243.76        256.02         9.49 o                         
   2  11   7        364.94        375.25        16.67 o                         
   3  11   7        250.18        239.80        13.90 o                         
   4  11   7         40.26         36.61         8.05 o                         
   5  11   7         41.88         42.07         7.93 o                         
   6  11   7        105.90        115.54         9.97 o                         
  -6  12   7          8.00          4.20         4.32 o                         
  -5  12   7         83.33         82.88        11.07 o                         
  -4  12   7          9.79          0.38        11.51 o                         
  -3  12   7          9.02          8.46         4.10 o                         
  -2  12   7         13.10          0.47         4.64 o                         
  -1  12   7         42.63         24.73         5.04 o                         
   0  12   7        378.44        361.40        11.57 o                         
   1  12   7         35.80         32.20         5.51 o                         
   2  12   7         14.70          7.99         5.43 o                         
   3  12   7          8.54         -1.30        14.89 o                         
   4  12   7          8.20          3.73         5.64 o                         
   5  12   7         81.52         75.29         8.65 o                         
   6  12   7          9.23         16.27         9.21 o                         
  -5  13   7         26.70         26.83         5.98 o                         
  -4  13   7          6.23          9.37         3.68 o                         
  -3  13   7         49.50         33.73         6.53 o                         
  -2  13   7        105.16        126.67         8.01 o                         
  -1  13   7        168.08        145.56         7.98 o                         
   0  13   7         55.93         71.63         8.94 o                         
   1  13   7        194.18        175.56         9.65 o                         
   2  13   7         99.59         94.21        10.93 o                         
   3  13   7         53.31         29.87         7.83 o                         
   4  13   7          4.68         -0.89         4.90 o                         
   5  13   7         24.10         14.21         6.03 o                         
  -4  14   7         24.25         32.30         4.95 o                         
  -3  14   7          2.45          4.90         3.07 o                         
  -2  14   7         52.44         52.31         6.16 o                         
  -1  14   7         39.66         46.03         6.00 o                         
   0  14   7         82.81         97.54         7.34 o                         
   1  14   7         41.67         35.45         7.20 o                         
   2  14   7         49.80         54.70        10.74 o                         
   3  14   7          2.79          1.17         5.21 o                         
   4  14   7         25.77         22.09         5.25 o                         
  -3  15   7         20.53         20.82         3.89 o                         
  -2  15   7         34.24         45.36         7.18 o                         
  -1  15   7         15.55         13.35         5.18 o                         
   0  15   7         12.67         13.40         6.51 o                         
   1  15   7         17.59          3.62         6.86 o                         
   2  15   7         32.57         65.72        14.08 o                         
   3  15   7         24.68         25.67        18.27 o                         
  -1  16   7         24.07         13.26         4.72 o                         
   0  16   7          6.47         -0.29         4.98 o                         
   1  16   7         28.16          9.21         9.21 o                         
   0   0   8       1871.75       2011.63        66.97 o                         
   1   0   8          2.32          7.99         3.44 o                         
   2   0   8       1027.77       1088.99        32.61 o                         
   3   0   8        367.08        369.29        14.37 o                         
   4   0   8         21.56         32.44         5.58 o                         
   5   0   8        568.57        596.82        19.10 o                         
   6   0   8        265.41        302.46        11.39 o                         
   7   0   8          8.44          9.93         4.92 o                         
   8   0   8         84.58         78.30         7.89 o                         
   9   0   8         17.31         17.77         4.12 o                         
  -9   1   8         38.30         40.65         5.63 o                         
  -8   1   8         78.37         69.23         7.38 o                         
  -7   1   8        117.34        135.97         8.38 o                         
  -6   1   8        246.36        261.81         9.96 o                         
  -5   1   8         82.32         79.84         9.49 o                         
  -4   1   8        419.79        411.48        12.11 o                         
  -3   1   8       1426.21       1336.58        49.49 o                         
  -2   1   8       1820.26       1828.84        50.62 o                         
  -1   1   8       3418.53       3504.81        81.65 o                         
   0   1   8        301.26        303.34        11.19 o                         
   1   1   8       3615.81       3699.08        81.88 o                         
   2   1   8       1810.12       1839.18        50.80 o                         
   3   1   8       1389.89       1320.23        34.00 o                         
   4   1   8        394.72        405.12        12.66 o                         
   5   1   8         87.06         75.47         7.69 o                         
   6   1   8        249.01        242.35        10.78 o                         
   7   1   8        116.51        126.03         8.22 o                         
   8   1   8         81.26         73.34         7.24 o                         
   9   1   8         34.76         30.94         4.88 o                         
  -9   2   8         11.78          6.34         3.95 o                         
  -8   2   8          3.64          4.04         4.35 o                         
  -7   2   8        117.26        122.19         8.34 o                         
  -6   2   8        698.02        726.27        17.67 o                         
  -5   2   8        141.38        143.44        11.10 o                         
  -4   2   8        159.46        158.29         9.74 o                         
  -3   2   8        787.85        750.43        34.08 o                         
  -2   2   8        307.31        279.23        13.33 o                         
  -1   2   8        823.78        753.98        20.58 o                         
   0   2   8        388.00        387.03        12.99 o                         
   1   2   8        805.50        737.29        23.81 o                         
   2   2   8        319.35        293.40        14.41 o                         
   3   2   8        774.68        723.58        36.08 o                         
   4   2   8        165.72        178.44         8.79 o                         
   5   2   8        126.34        120.01        12.24 o                         
   6   2   8        686.32        735.73        19.04 o                         
   7   2   8        104.90        118.72         9.83 o                         
   8   2   8          2.78         -0.40         4.00 o                         
   9   2   8         10.06         12.43         4.51 o                         
  -9   3   8         18.22         23.66         9.99 o                         
  -8   3   8        187.94        201.68         9.48 o                         
  -7   3   8          0.29         -1.27         4.67 o                         
  -6   3   8        116.79        100.82         8.98 o                         
  -5   3   8         16.09         10.94         5.46 o                         
  -4   3   8        632.62        576.08        14.73 o                         
  -3   3   8        134.48        123.31        13.69 o                         
  -2   3   8        736.81        760.82        31.23 o                         
  -1   3   8         15.45         25.39         6.12 o                         
   0   3   8       1568.42       1706.63        59.24 o                         
   1   3   8         13.61          8.34         4.94 o                         
   2   3   8        735.92        718.36        34.60 o                         
   3   3   8        135.45        122.23         9.04 o                         
   4   3   8        641.15        579.92        16.01 o                         
   5   3   8         13.92          6.81         5.31 o                         
   6   3   8        134.36        127.74         8.57 o                         
   7   3   8          0.40         -0.55         4.45 o                         
   8   3   8        187.94        194.55         9.41 o                         
   9   3   8         17.95         15.06         5.41 o                         
  -9   4   8         18.79         13.05         5.10 o                         
  -8   4   8         61.65         45.03         8.49 o                         
  -7   4   8         13.40         19.00         7.58 o                         
  -6   4   8         18.07         13.92         6.64 o                         
  -5   4   8        252.93        201.35        12.63 o                         
  -4   4   8        304.34        296.45        10.65 o                         
  -3   4   8         52.14         49.55         5.86 o                         
  -2   4   8        131.89        100.76        17.92 o                         
  -1   4   8       3340.47       3249.85       112.05 o                         
   0   4   8         12.33          6.34        10.44 o                         
   1   4   8       3381.68       3246.60       105.34 o                         
   2   4   8        131.21        125.42        23.47 o                         
   3   4   8         48.21         59.27        12.47 o                         
   4   4   8        315.61        317.25        11.95 o                         
   5   4   8        266.39        251.94        18.48 o                         
   6   4   8         12.70          4.95         6.21 o                         
   7   4   8          7.87          8.83         4.44 o                         
   8   4   8         58.53         45.81         6.48 o                         
   9   4   8         15.41         12.63         3.76 o                         
  -8   5   8         18.37         19.76         5.01 o                         
  -7   5   8          1.18         -5.15         5.80 o                         
  -6   5   8          0.63         -5.61         5.61 o                         
  -5   5   8        132.97        122.32         9.26 o                         
  -4   5   8        337.45        345.79        11.38 o                         
  -3   5   8        827.80        804.62        19.48 o                         
  -2   5   8         29.18         28.83         5.80 o                         
  -1   5   8       1153.30       1202.85        42.00 o                         
   0   5   8         85.69         89.55        13.99 o                         
   1   5   8        977.86        930.64        39.40 o                         
   2   5   8         25.44         44.83        10.13 o                         
   3   5   8        765.67        752.82        19.02 o                         
   4   5   8        349.54        382.27        11.68 o                         
   5   5   8        132.33        125.03         9.04 o                         
   6   5   8          0.16          1.32         4.72 o                         
   7   5   8          1.72          4.85         4.43 o                         
   8   5   8         19.53         21.67         6.25 o                         
  -8   6   8         11.92         22.17        12.03 o                         
  -7   6   8         97.98        107.11        10.23 o                         
  -6   6   8        194.93        197.77        11.85 o                         
  -5   6   8        105.01         91.17         8.90 o                         
  -4   6   8         10.72         11.91         4.38 o                         
  -3   6   8        279.73        286.33        11.05 o                         
  -2   6   8         74.77         57.22         7.42 o                         
  -1   6   8        133.65        118.08         9.66 o                         
   0   6   8        779.61        721.77        23.68 o                         
   1   6   8        126.54        116.36        16.58 o                         
   2   6   8         59.56         36.53         6.86 o                         
   3   6   8        291.06        307.10        10.73 o                         
   4   6   8         11.71         10.28         5.23 o                         
   5   6   8        101.01        108.99         9.39 o                         
   6   6   8        193.14        200.59        10.68 o                         
   7   6   8        101.82         97.58         9.58 o                         
   8   6   8         10.41          8.82         4.04 o                         
  -8   7   8          4.03         -5.79         5.79 o                         
  -7   7   8         20.79         23.24         5.60 o                         
  -6   7   8         15.74         14.28         5.70 o                         
  -5   7   8        281.98        281.92        12.35 o                         
  -4   7   8        117.75         98.99         9.00 o                         
  -3   7   8        446.61        401.92        13.23 o                         
  -2   7   8         43.32         37.29         5.39 o                         
  -1   7   8         50.39         42.56         5.92 o                         
   0   7   8          1.46         -2.93         4.91 o                         
   1   7   8         80.04         55.30         9.47 o                         
   2   7   8         34.78         38.18         5.67 o                         
   3   7   8        484.96        480.59        14.69 o                         
   4   7   8        113.62         96.36         8.08 o                         
   5   7   8        287.93        298.72        14.59 o                         
   6   7   8         15.63         16.60         4.55 o                         
   7   7   8         18.81         17.69         4.56 o                         
   8   7   8          3.95          2.60         4.23 o                         
  -8   8   8          4.20          9.21         6.75 o                         
  -7   8   8          7.36          6.40         6.42 o                         
  -6   8   8         20.05         15.44         4.98 o                         
  -5   8   8        165.45        166.54         9.67 o                         
  -4   8   8         36.46         53.75         8.91 o                         
  -3   8   8         20.76         22.20         5.52 o                         
  -2   8   8        246.37        243.57         9.56 o                         
  -1   8   8         92.81         91.57         7.48 o                         
   0   8   8          6.43         11.44         7.11 o                         
   1   8   8        103.00         91.57         8.46 o                         
   2   8   8        264.48        253.23        11.02 o                         
   3   8   8         26.96         28.58         6.60 o                         
   4   8   8         35.63         33.52         7.42 o                         
   5   8   8        165.19        164.13         8.92 o                         
   6   8   8         26.89         23.58         5.35 o                         
   7   8   8          6.70          9.79         8.91 o                         
   8   8   8          3.97          9.89         4.77 o                         
  -7   9   8          0.48          1.88         7.10 o                         
  -6   9   8         25.80         18.84         4.77 o                         
  -5   9   8         32.97         21.69         7.22 o                         
  -4   9   8        399.02        432.22        14.56 o                         
  -3   9   8         86.71         82.92         7.51 o                         
  -2   9   8          8.42         15.16         7.81 o                         
  -1   9   8        129.19        126.08         9.20 o                         
   0   9   8         70.31         56.32         7.64 o                         
   1   9   8        122.89        120.86         8.31 o                         
   2   9   8          9.05          8.51         5.86 o                         
   3   9   8         91.97        108.89        10.38 o                         
   4   9   8        370.63        374.75        13.82 o                         
   5   9   8         25.52         27.85         6.22 o                         
   6   9   8         21.70         17.25         5.23 o                         
   7   9   8          0.30         -1.94         4.95 o                         
  -7  10   8         17.22          8.67        10.78 o                         
  -6  10   8         27.32         18.40         3.87 o                         
  -5  10   8        130.31        139.91        15.39 o                         
  -4  10   8         37.95         55.44         7.23 o                         
  -3  10   8        137.33        150.78         9.55 o                         
  -2  10   8        273.86        299.83        11.44 o                         
  -1  10   8        300.78        322.46        11.89 o                         
   0  10   8         10.69          6.02         4.61 o                         
   1  10   8        296.64        300.88        11.39 o                         
   2  10   8        283.65        285.10        13.92 o                         
   3  10   8        141.45        149.81        13.09 o                         
   4  10   8         44.48         45.78         6.72 o                         
   5  10   8        128.09        125.42         8.67 o                         
   6  10   8         24.24         27.39         5.63 o                         
   7  10   8         20.30         22.72         7.06 o                         
  -6  11   8         44.47         43.45         6.05 o                         
  -5  11   8        157.76        150.59         8.04 o                         
  -4  11   8        216.37        227.95        10.86 o                         
  -3  11   8        102.54        111.48         8.77 o                         
  -2  11   8         68.78         84.00         7.54 o                         
  -1  11   8        631.68        673.90        19.56 o                         
   0  11   8        252.49        260.62        10.59 o                         
   1  11   8        579.39        587.89        19.40 o                         
   2  11   8         69.04         75.89        10.61 o                         
   3  11   8         84.91         90.65        14.43 o                         
   4  11   8        210.63        230.74        14.09 o                         
   5  11   8        162.36        158.07        10.50 o                         
   6  11   8         45.33         76.45        18.42 o                         
  -6  12   8        113.66        119.34         7.45 o                         
  -5  12   8          4.19         -0.20         3.72 o                         
  -4  12   8         21.83         12.91         3.83 o                         
  -3  12   8         94.98         90.88         7.27 o                         
  -2  12   8         43.14         50.65         7.66 o                         
  -1  12   8        117.99         91.91         7.99 o                         
   0  12   8          0.94         -1.61         4.35 o                         
   1  12   8        114.92         69.98        10.32 o                         
   2  12   8         41.59         50.45        11.73 o                         
   3  12   8        105.00         87.20        11.93 o                         
   4  12   8         20.67         12.29         5.33 o                         
   5  12   8          4.44         -4.47         5.83 o                         
  -5  13   8         17.58         16.72         8.35 o                         
  -4  13   8          2.80          2.56         3.64 o                         
  -3  13   8         97.45        111.20         7.59 o                         
  -2  13   8         58.61         66.70        12.28 o                         
  -1  13   8          9.36         10.91         4.12 o                         
   0  13   8          0.00          7.26         5.10 o                         
   1  13   8         10.81          3.97         9.62 o                         
   2  13   8         57.78         47.41        13.51 o                         
   3  13   8        110.65        122.66        14.65 o                         
   4  13   8          2.48         -4.78         6.55 o                         
   5  13   8         18.95         23.19         7.06 o                         
  -4  14   8          4.41          0.66         2.98 o                         
  -3  14   8         43.00         45.72         7.95 o                         
  -2  14   8         91.49         90.41         8.77 o                         
  -1  14   8        165.08        182.42         8.62 o                         
   0  14   8        241.19        236.86         9.62 o                         
   1  14   8        151.02        163.97        15.97 o                         
   2  14   8        103.01        111.45        17.19 o                         
   3  14   8         53.24         59.39         9.09 o                         
   4  14   8          3.98          9.48         6.60 o                         
  -3  15   8         24.15         23.51         5.39 o                         
  -2  15   8          2.95          0.72         3.10 o                         
  -1  15   8         20.41         29.66         4.80 o                         
   0  15   8          0.21          1.82         4.21 o                         
   1  15   8         19.70         11.61         8.17 o                         
   2  15   8          3.09         -1.29         5.45 o                         
   3  15   8         23.92         15.97         6.75 o                         
   1   0   9       1799.79       1948.32        54.18 o                         
   2   0   9          1.62          4.37         6.74 o                         
   3   0   9         36.46         48.38         7.34 o                         
   4   0   9        108.98        106.20         9.29 o                         
   5   0   9          9.76         21.39         9.00 o                         
   6   0   9        159.12        168.68         9.93 o                         
   7   0   9         18.21         35.69         7.01 o                         
   8   0   9        349.37        320.14        10.72 o                         
   9   0   9          3.14         -3.82         5.32 o                         
  -9   1   9         33.97         20.47         4.81 o                         
  -8   1   9          6.01         10.58         4.23 o                         
  -7   1   9         10.87         13.75         4.26 o                         
  -6   1   9         41.84         51.23         5.72 o                         
  -5   1   9         30.89         65.70        22.41 o                         
  -4   1   9         32.39         18.80         4.33 o                         
  -3   1   9         77.20         75.11         8.09 o                         
  -2   1   9       1993.73       1976.43        67.95 o                         
  -1   1   9       2392.81       2436.82        68.18 o                         
   0   1   9       1197.44       1352.14        39.35 o                         
   1   1   9       2491.06       2613.89        88.60 o                         
   2   1   9       1893.67       1819.57        66.09 o                         
   3   1   9         85.86         85.22         8.92 o                         
   4   1   9         41.02         37.41         5.31 o                         
   5   1   9         25.47         17.37         4.69 o                         
   6   1   9         45.86         50.80         6.11 o                         
   7   1   9         13.65         17.20         4.62 o                         
   8   1   9          4.91          4.50         4.92 o                         
   9   1   9         35.79         32.39         8.58 o                         
  -9   2   9         32.19         22.15         6.75 o                         
  -8   2   9         69.20         71.06        12.41 o                         
  -7   2   9         98.75        104.31         9.27 o                         
  -6   2   9         25.89         14.82         5.14 o                         
  -5   2   9        241.53        227.51        10.19 o                         
  -4   2   9        491.53        474.67        14.40 o                         
  -3   2   9        121.11        116.21        12.60 o                         
  -2   2   9       1152.47       1141.83        44.18 o                         
  -1   2   9        545.46        548.49        20.48 o                         
   0   2   9       5863.08       5956.17       153.90 o                         
   1   2   9        559.93        549.88        26.16 o                         
   2   2   9       1175.55       1116.52        42.94 o                         
   3   2   9        122.11        101.57         8.96 o                         
   4   2   9        421.94        412.49        14.43 o                         
   5   2   9        224.50        214.64        10.94 o                         
   6   2   9         18.59         12.32         9.22 o                         
   7   2   9         91.17         87.17         7.59 o                         
   8   2   9         61.58         65.60         8.99 o                         
   9   2   9         29.87         23.99         5.44 o                         
  -8   3   9          7.56          2.89         4.58 o                         
  -7   3   9          8.61          9.69         5.01 o                         
  -6   3   9          6.98          6.74         4.68 o                         
  -5   3   9       1277.26       1257.45        29.72 o                         
  -4   3   9         18.60         18.29         4.77 o                         
  -3   3   9        225.79        223.07        10.39 o                         
  -2   3   9        421.26        390.30        28.86 o                         
  -1   3   9        584.07        578.15        32.24 o                         
   0   3   9         32.06         13.25         6.93 o                         
   1   3   9        632.62        623.24        37.30 o                         
   2   3   9        453.43        387.43        39.30 o                         
   3   3   9        256.51        247.56        10.88 o                         
   4   3   9         21.02         22.52         5.81 o                         
   5   3   9       1307.14       1337.65        29.99 o                         
   6   3   9          6.66         11.02         9.75 o                         
   7   3   9          8.09         17.05         4.46 o                         
   8   3   9          7.39          8.22         4.11 o                         
  -8   4   9         34.09         25.84         6.77 o                         
  -7   4   9         19.59         13.84         5.69 o                         
  -6   4   9        189.14        178.52        10.05 o                         
  -5   4   9         78.82         70.46         8.76 o                         
  -4   4   9        701.65        686.76        16.21 o                         
  -3   4   9        177.74        157.06         9.41 o                         
  -2   4   9        244.65        257.98        10.58 o                         
  -1   4   9        862.28        869.99        38.07 o                         
   0   4   9        554.91        503.08        25.51 o                         
   1   4   9        905.77        909.31        36.67 o                         
   2   4   9        234.68        261.87        13.36 o                         
   3   4   9        194.29        170.65        10.01 o                         
   4   4   9        695.75        653.22        18.01 o                         
   5   4   9         74.21         70.95         8.17 o                         
   6   4   9        204.54        201.62        10.22 o                         
   7   4   9         15.51         13.14         4.54 o                         
   8   4   9         41.98         36.78         5.96 o                         
  -8   5   9          6.86          7.39         5.06 o                         
  -7   5   9         62.53         49.84        10.09 o                         
  -6   5   9         71.64         75.95        10.06 o                         
  -5   5   9        153.96        138.78         9.34 o                         
  -4   5   9        120.09        120.35         8.05 o                         
  -3   5   9        206.70        211.57         9.71 o                         
  -2   5   9       1353.18       1316.07        32.56 o                         
  -1   5   9        177.59        174.66         9.70 o                         
   0   5   9        310.49        308.82        14.11 o                         
   1   5   9        214.02        169.05        15.20 o                         
   2   5   9       1334.37       1326.64        29.45 o                         
   3   5   9        249.74        267.35         9.81 o                         
   4   5   9        115.25        112.51         9.25 o                         
   5   5   9        161.50        159.93        13.86 o                         
   6   5   9         68.55         65.26         7.16 o                         
   7   5   9         63.88         72.06         9.82 o                         
   8   5   9          7.76          5.41         3.94 o                         
  -8   6   9         17.66         23.14         6.06 o                         
  -7   6   9         44.76         35.13         5.89 o                         
  -6   6   9         25.25         31.11         5.89 o                         
  -5   6   9         80.55         95.44         8.66 o                         
  -4   6   9        331.66        336.20        11.63 o                         
  -3   6   9        431.40        434.75        13.33 o                         
  -2   6   9         87.94        101.13         8.46 o                         
  -1   6   9        230.60        224.35        14.48 o                         
   0   6   9        158.94        141.36         9.83 o                         
   1   6   9        245.17        224.43        14.59 o                         
   2   6   9         95.87        108.93         9.96 o                         
   3   6   9        445.54        436.59        13.18 o                         
   4   6   9        331.53        348.23        11.52 o                         
   5   6   9         80.21         98.60         9.16 o                         
   6   6   9         27.61         33.66         8.74 o                         
   7   6   9         33.99         19.50         4.33 o                         
   8   6   9         17.44         16.76         5.63 o                         
  -8   7   9         26.64         19.04         6.75 o                         
  -7   7   9          8.66          9.01         6.28 o                         
  -6   7   9          7.11         10.56         5.63 o                         
  -5   7   9        105.94         96.40         8.96 o                         
  -4   7   9        300.28        279.85        11.66 o                         
  -3   7   9        414.40        411.03        13.08 o                         
  -2   7   9        605.25        595.31        15.93 o                         
  -1   7   9         84.38         81.88         8.33 o                         
   0   7   9          3.94          5.29         5.17 o                         
   1   7   9         86.39         84.01         8.15 o                         
   2   7   9        590.48        564.47        17.83 o                         
   3   7   9        423.44        408.87        13.13 o                         
   4   7   9        289.01        289.57        11.54 o                         
   5   7   9         94.75        101.50        11.61 o                         
   6   7   9          4.72          9.18         4.58 o                         
   7   7   9          8.09          4.39         4.60 o                         
   8   7   9         24.54         19.64         7.30 o                         
  -7   8   9         59.48         48.87         9.04 o                         
  -6   8   9        102.74        107.51         8.72 o                         
  -5   8   9        208.14        220.82        10.17 o                         
  -4   8   9        193.03        193.74         9.88 o                         
  -3   8   9        196.99        222.38         9.90 o                         
  -2   8   9          2.41          3.52         4.37 o                         
  -1   8   9        105.57         85.12         8.31 o                         
   0   8   9         15.17         10.43         8.38 o                         
   1   8   9        107.89        105.99         9.04 o                         
   2   8   9          1.03         -5.67         7.22 o                         
   3   8   9        178.31        195.59         9.99 o                         
   4   8   9        170.44        170.99        11.10 o                         
   5   8   9        209.15        208.86        10.89 o                         
   6   8   9        100.31        102.29         8.51 o                         
   7   8   9         54.40         47.35         8.02 o                         
  -7   9   9         24.56         22.49         6.59 o                         
  -6   9   9         38.62         34.56         5.32 o                         
  -5   9   9         76.54         68.84         7.86 o                         
  -4   9   9         55.32         41.69         7.17 o                         
  -3   9   9        430.60        425.51        13.21 o                         
  -2   9   9        259.45        255.71        15.78 o                         
  -1   9   9         87.03         88.33         7.97 o                         
   0   9   9          6.37          4.00         4.72 o                         
   1   9   9         74.77         73.34         9.00 o                         
   2   9   9        237.07        229.83        12.52 o                         
   3   9   9        411.28        397.49        14.98 o                         
   4   9   9         59.33         59.40        11.32 o                         
   5   9   9         61.16         63.85         9.45 o                         
   6   9   9         41.46         38.61         9.64 o                         
   7   9   9         23.61         29.54         9.47 o                         
  -6  10   9         34.97         26.72         4.35 o                         
  -5  10   9         47.02         41.82         6.20 o                         
  -4  10   9        233.90        258.31        12.72 o                         
  -3  10   9         61.36         68.13         8.13 o                         
  -2  10   9        107.63        104.83         9.31 o                         
  -1  10   9        491.77        463.61        15.65 o                         
   0  10   9        311.23        319.05        12.30 o                         
   1  10   9        504.39        500.32        15.80 o                         
   2  10   9        100.28         83.97        13.54 o                         
   3  10   9         74.30         89.18        12.23 o                         
   4  10   9        247.53        267.00        11.66 o                         
   5  10   9         50.56         48.85         8.04 o                         
   6  10   9         39.86         35.26        12.98 o                         
  -6  11   9         13.75          8.81         3.51 o                         
  -5  11   9          1.20          4.17         3.63 o                         
  -4  11   9          5.09          6.75         9.52 o                         
  -3  11   9          7.23          2.15         4.15 o                         
  -2  11   9        321.96        370.01        14.47 o                         
  -1  11   9         98.12        112.76         8.32 o                         
   0  11   9        314.65        323.73        12.48 o                         
   1  11   9        108.80         93.92         9.50 o                         
   2  11   9        297.59        343.82        18.34 o                         
   3  11   9         14.44          8.10         6.97 o                         
   4  11   9          4.21          9.54         9.00 o                         
   5  11   9          1.33          1.90         5.36 o                         
   6  11   9         15.37         15.28        12.43 o                         
  -5  12   9         31.52         29.72         6.14 o                         
  -4  12   9         55.49         58.94         6.27 o                         
  -3  12   9        178.49        188.04        18.27 o                         
  -2  12   9         94.12        116.75        10.18 o                         
  -1  12   9        143.56        158.79         8.99 o                         
   0  12   9          9.43         27.45         6.69 o                         
   1  12   9        152.55        158.56        10.57 o                         
   2  12   9         92.84        127.72        17.81 o                         
   3  12   9        172.82        156.16        15.85 o                         
   4  12   9         62.99         47.59        12.59 o                         
   5  12   9         38.57         45.96         8.75 o                         
  -5  13   9         15.56         19.68         7.37 o                         
  -4  13   9          5.52         10.08         3.49 o                         
  -3  13   9         14.82          5.58         3.42 o                         
  -2  13   9         23.55         17.79         7.31 o                         
  -1  13   9         65.92         65.89         7.67 o                         
   0  13   9          1.39          0.33         4.46 o                         
   1  13   9         72.95         70.51        11.46 o                         
   2  13   9         22.37         31.62        13.20 o                         
   3  13   9         11.79         -1.48         5.31 o                         
   4  13   9          6.11          4.11         9.06 o                         
   5  13   9         15.14         10.75         6.75 o                         
  -4  14   9         42.12         42.30         5.75 o                         
  -3  14   9          9.85         17.24         6.45 o                         
  -2  14   9         15.58          8.71         3.86 o                         
  -1  14   9         90.36         77.06         8.10 o                         
   0  14   9        104.49        117.26        12.15 o                         
   1  14   9         92.19         89.47        20.22 o                         
   2  14   9         17.59         28.32         8.92 o                         
   3  14   9         11.06         42.68        18.73 o                         
   4  14   9         41.84         46.67        10.13 o                         
  -2  15   9          1.94          2.29         2.66 o                         
  -1  15   9          4.23         -1.95         3.02 o                         
   0  15   9         19.42         39.19         7.38 o                         
   1  15   9          4.84         16.89         7.37 o                         
   0   0  10          0.64         17.19        11.36 o                         
   1   0  10        757.51        718.99        32.13 o                         
   2   0  10        130.16        108.67        10.51 o                         
   3   0  10        855.46        800.27        18.43 o                         
   4   0  10         76.63         89.23         7.73 o                         
   5   0  10        134.82        128.14         8.61 o                         
   6   0  10         59.45         73.69        12.59 o                         
   7   0  10          5.62          2.44         4.18 o                         
   8   0  10         33.01         37.44         7.55 o                         
  -8   1  10        102.16        108.95         8.59 o                         
  -7   1  10        111.65        115.08         8.05 o                         
  -6   1  10         58.39         62.78         7.26 o                         
  -5   1  10         53.16         62.01         8.54 o                         
  -4   1  10        239.76        223.45         9.48 o                         
  -3   1  10        104.90        107.62         8.69 o                         
  -2   1  10        570.30        535.96        14.71 o                         
  -1   1  10         18.19         18.29         9.11 o                         
   0   1  10        672.51        624.38        28.85 o                         
   1   1  10          3.68         13.51        11.67 o                         
   2   1  10        531.72        531.64        16.04 o                         
   3   1  10        139.99        124.44         9.32 o                         
   4   1  10        268.23        250.78         9.77 o                         
   5   1  10         56.59         59.82         7.19 o                         
   6   1  10         57.86         69.92         8.39 o                         
   7   1  10        102.87         99.88        11.50 o                         
   8   1  10        115.10        117.81         8.94 o                         
  -8   2  10         32.62         19.03         4.61 o                         
  -7   2  10         18.18         13.49         5.03 o                         
  -6   2  10          0.55          1.50         4.38 o                         
  -5   2  10          4.86         12.46         4.53 o                         
  -4   2  10         46.12         47.01         6.16 o                         
  -3   2  10        211.63        194.21         8.81 o                         
  -2   2  10       1798.52       1665.25        31.17 o                         
  -1   2  10       1030.09       1016.99        51.54 o                         
   0   2  10        831.31        803.68        34.35 o                         
   1   2  10       1097.67       1040.20        41.70 o                         
   2   2  10       1770.62       1696.40        36.27 o                         
   3   2  10        184.69        192.44        10.13 o                         
   4   2  10         40.95         36.19         5.38 o                         
   5   2  10          8.44          7.59         4.47 o                         
   6   2  10          2.40          2.54         4.46 o                         
   7   2  10         20.97         22.52         5.34 o                         
   8   2  10         30.46         20.72         5.18 o                         
  -8   3  10          3.33          2.28         5.11 o                         
  -7   3  10         31.02         26.35         6.09 o                         
  -6   3  10        254.64        268.58        10.44 o                         
  -5   3  10        235.97        231.08        10.77 o                         
  -4   3  10        828.95        825.79        17.67 o                         
  -3   3  10         60.10         78.60         9.63 o                         
  -2   3  10        460.66        460.43        13.13 o                         
  -1   3  10       1189.10       1151.29        30.42 o                         
   0   3  10        433.88        442.96        17.05 o                         
   1   3  10       1245.83       1234.44        25.92 o                         
   2   3  10        495.84        504.19        15.50 o                         
   3   3  10         59.67         56.33         7.66 o                         
   4   3  10        819.52        843.88        22.77 o                         
   5   3  10        273.69        289.25        10.93 o                         
   6   3  10        248.78        271.29        12.82 o                         
   7   3  10         33.78         28.50         5.11 o                         
   8   3  10          5.00          0.56         3.99 o                         
  -8   4  10         34.50         27.99        15.35 o                         
  -7   4  10         66.66         81.44         8.37 o                         
  -6   4  10        171.91        202.24        10.16 o                         
  -5   4  10        158.22        171.93         9.27 o                         
  -4   4  10        882.94        785.56        18.28 o                         
  -3   4  10         25.09         18.11         4.51 o                         
  -2   4  10        177.24        165.21         8.48 o                         
  -1   4  10        726.10        701.59        16.80 o                         
   0   4  10         81.75         78.08         8.57 o                         
   1   4  10        689.39        654.34        15.91 o                         
   2   4  10        135.40        140.32        11.69 o                         
   3   4  10         17.68         26.23         5.43 o                         
   4   4  10        877.96        822.33        20.66 o                         
   5   4  10        133.75        139.24         9.43 o                         
   6   4  10        158.07        176.11         9.86 o                         
   7   4  10         61.72         61.21         7.52 o                         
   8   4  10         37.55         44.43         6.54 o                         
  -8   5  10         34.08         26.49         6.08 o                         
  -7   5  10         16.82         14.82         4.99 o                         
  -6   5  10         39.88         37.13         5.47 o                         
  -5   5  10         58.73         73.80         7.77 o                         
  -4   5  10        132.91        125.38         8.15 o                         
  -3   5  10        562.99        553.29        14.94 o                         
  -2   5  10        294.43        273.21        12.22 o                         
  -1   5  10       1327.47       1265.00        24.97 o                         
   0   5  10        177.06        143.02        10.89 o                         
   1   5  10       1360.38       1297.22        28.49 o                         
   2   5  10        305.53        290.35        11.15 o                         
   3   5  10        535.85        484.90        16.52 o                         
   4   5  10        166.01        176.98         9.73 o                         
   5   5  10         70.00         81.15         9.40 o                         
   6   5  10         32.56         40.01         6.34 o                         
   7   5  10         16.92         18.37         4.75 o                         
   8   5  10         28.08         17.55         3.94 o                         
  -8   6  10          6.11          0.61         7.06 o                         
  -7   6  10         24.64         24.71         8.24 o                         
  -6   6  10        104.89        143.08         9.73 o                         
  -5   6  10        276.97        293.04        11.73 o                         
  -4   6  10         33.41         27.07         4.43 o                         
  -3   6  10        570.67        538.66        26.68 o                         
  -2   6  10         84.24         90.94         8.10 o                         
  -1   6  10          1.08         11.33         4.52 o                         
   0   6  10        967.34        890.56        21.51 o                         
   1   6  10          1.09          6.35         5.49 o                         
   2   6  10         62.54         59.26         8.72 o                         
   3   6  10        574.73        544.77        17.75 o                         
   4   6  10         27.46         19.41         5.66 o                         
   5   6  10        266.84        259.18        11.66 o                         
   6   6  10        117.64        144.71         9.38 o                         
   7   6  10         23.03         22.02         4.15 o                         
   8   6  10          5.56          7.66         4.03 o                         
  -7   7  10         31.58         24.01         8.96 o                         
  -6   7  10         40.11         66.51         8.84 o                         
  -5   7  10        164.67        182.77         9.73 o                         
  -4   7  10         15.44         14.47         7.72 o                         
  -3   7  10        413.50        406.43        12.77 o                         
  -2   7  10        147.38        144.03        15.33 o                         
  -1   7  10        768.21        777.24        20.86 o                         
   0   7  10        297.59        317.73        12.46 o                         
   1   7  10        738.04        725.72        19.63 o                         
   2   7  10        163.09        181.60        11.45 o                         
   3   7  10        405.66        413.45        14.41 o                         
   4   7  10         19.80         23.71         7.07 o                         
   5   7  10        159.30        187.37        10.22 o                         
   6   7  10         49.80         72.69        10.24 o                         
   7   7  10         29.86         35.88         6.60 o                         
  -7   8  10          1.59         -3.84         5.86 o                         
  -6   8  10         12.04          7.44         4.27 o                         
  -5   8  10          4.63          0.88         4.05 o                         
  -4   8  10        180.70        188.73         9.61 o                         
  -3   8  10        362.07        358.71        11.65 o                         
  -2   8  10       1247.85       1269.00        28.31 o                         
  -1   8  10        405.10        406.44        15.76 o                         
   0   8  10         18.13         19.74         6.05 o                         
   1   8  10        447.14        425.93        15.06 o                         
   2   8  10       1208.94       1197.11        28.02 o                         
   3   8  10        333.61        320.94        13.05 o                         
   4   8  10        187.10        195.32        17.32 o                         
   5   8  10          6.41          6.73         4.93 o                         
   6   8  10         11.92         10.55         4.33 o                         
   7   8  10          1.53          9.90         4.45 o                         
  -7   9  10          6.48          4.39         6.56 o                         
  -6   9  10         98.19         97.42         7.31 o                         
  -5   9  10          4.78          9.10         5.30 o                         
  -4   9  10        280.26        304.13        17.19 o                         
  -3   9  10        474.10        492.64        14.10 o                         
  -2   9  10        130.70        115.87         8.63 o                         
  -1   9  10        181.54        188.52         9.90 o                         
   0   9  10         78.96         71.24         8.06 o                         
   1   9  10        173.23        162.47        10.41 o                         
   2   9  10        147.38        149.08        11.37 o                         
   3   9  10        475.67        459.20        16.22 o                         
   4   9  10        287.03        296.88        19.95 o                         
   5   9  10          9.06         14.79         6.92 o                         
   6   9  10         97.92        104.32        10.24 o                         
   7   9  10          5.24         11.14        10.75 o                         
  -6  10  10         34.16         19.59        10.07 o                         
  -5  10  10         19.73         15.14         4.30 o                         
  -4  10  10         11.20          6.84         4.13 o                         
  -3  10  10         20.50         12.44         4.13 o                         
  -2  10  10         60.32         73.73         7.90 o                         
  -1  10  10        234.73        254.13        12.22 o                         
   0  10  10        515.53        529.67        18.96 o                         
   1  10  10        229.78        212.89        13.11 o                         
   2  10  10         62.52         79.18        13.57 o                         
   3  10  10         26.30         13.71         9.22 o                         
   4  10  10         13.06         15.66         6.51 o                         
   5  10  10         23.19         15.49         5.19 o                         
   6  10  10         37.95         30.61        13.01 o                         
  -6  11  10          0.19          1.03         3.83 o                         
  -5  11  10         33.30         38.41         5.76 o                         
  -4  11  10         22.71         26.83        11.26 o                         
  -3  11  10         49.54         66.58         7.91 o                         
  -2  11  10        110.82        120.56         8.54 o                         
  -1  11  10         17.40         43.60        13.82 o                         
   0  11  10         14.41         11.58         4.89 o                         
   1  11  10         21.98         37.81         8.67 o                         
   2  11  10        113.16        102.60        11.70 o                         
   3  11  10         56.94         71.02        25.64 o                         
   4  11  10         32.53         25.79         6.40 o                         
   5  11  10         27.23         34.62         9.35 o                         
   6  11  10          0.44         -7.06         7.06 o                         
  -5  12  10         19.08         22.99         4.49 o                         
  -4  12  10         16.46         19.88        10.48 o                         
  -3  12  10         53.49         49.75         6.35 o                         
  -2  12  10         31.27         27.11         8.02 o                         
  -1  12  10          9.36         11.33         5.29 o                         
   0  12  10         17.59         15.87         4.98 o                         
   1  12  10          9.97         26.01        13.44 o                         
   2  12  10         31.49         29.44        10.39 o                         
   3  12  10         49.90         27.40         6.89 o                         
   4  12  10         13.07         22.58        13.36 o                         
   5  12  10         22.24         17.19         6.75 o                         
  -4  13  10          7.16          5.21         2.91 o                         
  -3  13  10         11.50          6.89         3.10 o                         
  -2  13  10         93.39         84.30         6.26 o                         
  -1  13  10         45.27         35.52         6.46 o                         
   0  13  10         82.96         83.76        10.62 o                         
   1  13  10         45.75         49.38        13.82 o                         
   2  13  10         93.15        109.30        12.90 o                         
   3  13  10         10.51          4.61         5.83 o                         
   4  13  10          7.02         13.20         5.83 o                         
  -3  14  10         26.10          9.19         3.81 o                         
  -2  14  10         46.20         49.92         5.29 o                         
  -1  14  10         34.67         43.81         7.33 o                         
   0  14  10         34.57         27.56         6.16 o                         
   1  14  10         34.45         48.13         7.95 o                         
   2  14  10         48.73         33.16         9.21 o                         
   3  14  10         26.30         23.03         8.90 o                         
  -1  15  10          1.12          2.25         3.78 o                         
   0  15  10          0.99         -4.43         5.00 o                         
   1   0  11         37.13         10.91         4.20 o                         
   2   0  11       1532.11       1407.70        25.12 o                         
   3   0  11       1444.99       1458.90        29.47 o                         
   4   0  11        976.60        957.71        38.86 o                         
   5   0  11          0.70          1.37         4.73 o                         
   6   0  11         36.45         21.06         4.74 o                         
   7   0  11         90.13        102.74         7.92 o                         
   8   0  11         32.94         28.26         4.82 o                         
  -8   1  11         16.61         15.54         9.81 o                         
  -7   1  11         23.21         19.98         4.32 o                         
  -6   1  11         22.50         33.28         6.70 o                         
  -5   1  11         68.24         57.51         7.20 o                         
  -4   1  11         48.22         54.84         8.91 o                         
  -3   1  11         61.57         61.16         7.49 o                         
  -2   1  11        214.32        210.16         7.84 o                         
  -1   1  11        851.57        800.67        15.80 o                         
   0   1  11          8.43         10.22         4.31 o                         
   1   1  11        836.42        758.83        15.65 o                         
   2   1  11        178.48        161.12         7.79 o                         
   3   1  11         64.68         58.18         6.66 o                         
   4   1  11         49.46         60.51         7.44 o                         
   5   1  11         65.47         58.76         8.35 o                         
   6   1  11         30.89         41.43         7.95 o                         
   7   1  11         29.26         41.86         7.01 o                         
   8   1  11         16.55         11.62         4.62 o                         
  -8   2  11         99.33        102.97        14.50 o                         
  -7   2  11         40.92         39.16         5.47 o                         
  -6   2  11         78.04         69.74         7.10 o                         
  -5   2  11         65.42         54.44         6.60 o                         
  -4   2  11        413.75        431.06        12.45 o                         
  -3   2  11        624.38        627.28        15.05 o                         
  -2   2  11         52.22         48.09         4.58 o                         
  -1   2  11        689.91        669.63        14.76 o                         
   0   2  11        850.61        740.37        17.27 o                         
   1   2  11        695.93        664.73        15.08 o                         
   2   2  11         64.03         77.48         8.22 o                         
   3   2  11        630.98        607.69        16.79 o                         
   4   2  11        412.98        416.53        14.37 o                         
   5   2  11         62.77         49.22         7.51 o                         
   6   2  11         75.20         66.40         7.20 o                         
   7   2  11         42.32         51.47         6.28 o                         
   8   2  11        103.22        103.23        13.77 o                         
  -8   3  11          9.37         14.10         6.60 o                         
  -7   3  11        223.23        211.23        11.38 o                         
  -6   3  11        114.00        119.28         8.89 o                         
  -5   3  11        139.02        126.31         9.54 o                         
  -4   3  11        135.21        161.42         9.06 o                         
  -3   3  11        132.46        132.03         8.56 o                         
  -2   3  11        283.36        279.20         9.38 o                         
  -1   3  11        237.70        236.69         8.66 o                         
   0   3  11        103.85         90.77         6.87 o                         
   1   3  11        264.33        252.87         8.93 o                         
   2   3  11        338.98        312.74        10.39 o                         
   3   3  11        128.85        129.72         9.02 o                         
   4   3  11        138.69        158.63        11.56 o                         
   5   3  11        148.68        147.89        10.91 o                         
   6   3  11        135.95        142.21        19.49 o                         
   7   3  11        228.93        219.70         9.71 o                         
   8   3  11         10.26          9.02         4.33 o                         
  -8   4  11         15.95         11.66         5.94 o                         
  -7   4  11         29.34         29.11         8.53 o                         
  -6   4  11          3.75          2.75         5.71 o                         
  -5   4  11        304.45        319.89        11.97 o                         
  -4   4  11         59.99         61.22         7.08 o                         
  -3   4  11        325.29        304.19        14.52 o                         
  -2   4  11        116.58        127.55         9.61 o                         
  -1   4  11         37.23         29.63         4.36 o                         
   0   4  11        299.67        324.36         9.82 o                         
   1   4  11         31.24         29.08         5.82 o                         
   2   4  11        118.42        114.77        10.99 o                         
   3   4  11        340.98        336.33        14.63 o                         
   4   4  11         59.24         70.26         8.59 o                         
   5   4  11        297.56        304.69        12.88 o                         
   6   4  11          4.53         16.94         8.69 o                         
   7   4  11         31.01         37.79         5.83 o                         
   8   4  11         14.71         18.88         6.91 o                         
  -8   5  11          3.57          3.48         5.43 o                         
  -7   5  11         34.88         25.23         5.21 o                         
  -6   5  11          3.66          3.15         6.84 o                         
  -5   5  11        197.36        220.07        13.97 o                         
  -4   5  11        208.84        207.24         8.82 o                         
  -3   5  11        331.09        327.85        11.27 o                         
  -2   5  11       1434.08       1376.56        27.50 o                         
  -1   5  11        179.64        176.95        10.45 o                         
   0   5  11        534.03        554.42        13.07 o                         
   1   5  11        181.54        183.85        10.37 o                         
   2   5  11       1363.59       1293.16        29.65 o                         
   3   5  11        348.06        349.33        12.97 o                         
   4   5  11        207.88        198.03        11.58 o                         
   5   5  11        215.50        231.15        11.66 o                         
   6   5  11          2.35          0.48         6.34 o                         
   7   5  11         33.76         24.70         5.26 o                         
   8   5  11          4.95          8.54         4.30 o                         
  -7   6  11         50.08         41.14        14.74 o                         
  -6   6  11        112.81        107.95        11.64 o                         
  -5   6  11        136.06        142.04         9.20 o                         
  -4   6  11        862.90        846.38        20.07 o                         
  -3   6  11        637.26        648.80        17.15 o                         
  -2   6  11        148.82        161.04        10.48 o                         
  -1   6  11        185.95        196.36         9.59 o                         
   0   6  11        166.47        164.15         8.20 o                         
   1   6  11        189.85        194.92         8.99 o                         
   2   6  11        134.13        129.27         9.03 o                         
   3   6  11        651.25        644.26        19.07 o                         
   4   6  11        795.98        737.29        22.59 o                         
   5   6  11        126.67        133.44         9.68 o                         
   6   6  11        116.02         98.08        10.69 o                         
   7   6  11         50.73         63.74         7.36 o                         
  -7   7  11         28.16         43.36        10.20 o                         
  -6   7  11         12.54          6.65         4.94 o                         
  -5   7  11          5.78          5.55         4.39 o                         
  -4   7  11         48.30         38.11         5.28 o                         
  -3   7  11        341.34        339.76        11.97 o                         
  -2   7  11        660.56        683.24        17.74 o                         
  -1   7  11        307.65        320.77        11.11 o                         
   0   7  11          0.85          1.36         5.94 o                         
   1   7  11        328.12        337.14        12.08 o                         
   2   7  11        669.76        687.69        18.17 o                         
   3   7  11        363.00        364.88        13.53 o                         
   4   7  11         47.61         50.20         8.43 o                         
   5   7  11          2.90         10.56         4.83 o                         
   6   7  11         10.57          5.60         4.32 o                         
   7   7  11         23.56         41.93         8.37 o                         
  -7   8  11          1.01         -4.00         5.68 o                         
  -6   8  11          7.83          5.44         4.64 o                         
  -5   8  11          9.13          3.01         4.42 o                         
  -4   8  11        158.37        179.18        10.37 o                         
  -3   8  11        384.11        374.86        12.27 o                         
  -2   8  11        225.29        227.91        10.17 o                         
  -1   8  11        424.13        426.13        14.20 o                         
   0   8  11         15.50          9.22         4.62 o                         
   1   8  11        421.58        423.01        13.08 o                         
   2   8  11        259.39        265.28        11.32 o                         
   3   8  11        392.21        405.33        16.72 o                         
   4   8  11        187.37        203.59        10.79 o                         
   5   8  11         11.70         10.10         6.35 o                         
   6   8  11          6.37          5.50         4.18 o                         
   7   8  11          0.68          2.93         4.60 o                         
  -6   9  11         61.65         70.34         7.57 o                         
  -5   9  11         13.38          9.62         3.71 o                         
  -4   9  11         33.25         31.17         5.36 o                         
  -3   9  11          0.75          1.93         3.87 o                         
  -2   9  11        296.02        298.82        11.57 o                         
  -1   9  11         21.28         20.81         6.09 o                         
   0   9  11        155.91        140.54         9.32 o                         
   1   9  11         15.92         16.49         4.56 o                         
   2   9  11        292.27        301.68        15.02 o                         
   3   9  11          0.95         -2.40         5.80 o                         
   4   9  11         38.67         27.24         7.47 o                         
   5   9  11         16.63          3.66         5.08 o                         
   6   9  11         63.92         79.86         8.56 o                         
  -6  10  11         11.32          8.95         4.27 o                         
  -5  10  11          3.03          6.46         3.40 o                         
  -4  10  11         78.67         86.12        11.17 o                         
  -3  10  11         91.88         89.08         7.79 o                         
  -2  10  11         40.64         34.73         7.27 o                         
  -1  10  11        287.08        269.63        11.21 o                         
   0  10  11         20.08          9.91         4.69 o                         
   1  10  11        251.10        253.19        12.14 o                         
   2  10  11         38.14         27.73         9.98 o                         
   3  10  11         91.71         85.05        15.66 o                         
   4  10  11         89.57         90.90        13.05 o                         
   5  10  11          2.38          7.27         4.82 o                         
   6  10  11         11.15          7.20         5.25 o                         
  -5  11  11          2.25          0.41         3.23 o                         
  -4  11  11         18.34          9.28         3.43 o                         
  -3  11  11         62.89         67.41        10.38 o                         
  -2  11  11         36.28         60.95         7.49 o                         
  -1  11  11         97.38        111.18         8.51 o                         
   0  11  11        305.25        335.88        13.88 o                         
   1  11  11         86.62         96.55        11.18 o                         
   3  11  11         66.09         52.81        13.82 o                         
   4  11  11         14.25          1.54         6.45 o                         
   5  11  11          1.37          6.45         6.14 o                         
  -4  12  11         63.83         68.80         8.12 o                         
  -3  12  11         11.32          5.74         3.16 o                         
  -2  12  11        113.37        114.34         7.23 o                         
  -1  12  11         20.86         29.94         5.18 o                         
   0  12  11         16.01         20.58         5.41 o                         
   1  12  11         15.92         28.19        10.36 o                         
   3  12  11         12.66         10.44         5.83 o                         
   4  12  11         66.27         63.86        11.67 o                         
  -4  13  11          3.98          3.26         2.78 o                         
  -3  13  11          8.39         10.94         3.01 o                         
  -2  13  11         11.93          8.75         3.13 o                         
  -1  13  11         19.33         11.86         3.20 o                         
   0  13  11         10.12          4.16         3.50 o                         
   1  13  11         17.53         13.82         7.06 o                         
   2  13  11         13.03          0.00         5.22 o                         
   3  13  11          5.88         11.36         8.90 o                         
   4  13  11          3.38         -0.31         5.22 o                         
  -2  14  11         32.66         17.96         3.27 o                         
  -1  14  11         16.99         13.06         3.94 o                         
   0  14  11         31.35         32.13        10.68 o                         
   1  14  11         16.57         19.57        25.33 o                         
   2  14  11         32.54         31.93        10.75 o                         
   0   0  12        992.27        904.33        24.39 o                         
   1   0  12        101.16        104.34         7.28 o                         
   2   0  12          2.13          2.89         3.57 o                         
   3   0  12        400.25        374.37        11.00 o                         
   4   0  12        208.49        188.51         9.47 o                         
   5   0  12        202.51        201.13        11.31 o                         
   6   0  12         12.86         12.29         4.74 o                         
   7   0  12          4.62         -0.35         3.91 o                         
   8   0  12          1.44         -4.20         4.20 o                         
  -8   1  12         73.11         74.70         9.26 o                         
  -7   1  12         28.00         21.17         5.03 o                         
  -6   1  12         93.47        110.85         8.56 o                         
  -5   1  12        229.59        244.21        11.31 o                         
  -4   1  12         91.11        107.78         7.91 o                         
  -3   1  12        429.73        399.11        11.64 o                         
  -2   1  12        371.15        348.94         9.85 o                         
  -1   1  12         20.73         29.33         4.90 o                         
   0   1  12       1089.68       1058.13        19.67 o                         
   1   1  12         33.09         45.53         4.98 o                         
   2   1  12        365.01        349.16         9.88 o                         
   3   1  12        441.32        420.48        11.90 o                         
   4   1  12         75.46         86.18         8.28 o                         
   5   1  12        223.45        222.51        11.76 o                         
   6   1  12         77.66         86.49         9.20 o                         
   7   1  12         24.88         27.56         5.10 o                         
   8   1  12         73.41         84.15         7.47 o                         
  -8   2  12         17.59         14.08         4.94 o                         
  -7   2  12          3.93          1.33         4.23 o                         
  -6   2  12         34.20         20.56         5.22 o                         
  -5   2  12        441.13        447.84        14.38 o                         
  -4   2  12        166.12        177.81         8.32 o                         
  -3   2  12        332.86        339.66        12.58 o                         
  -2   2  12        399.05        399.22        10.68 o                         
  -1   2  12        275.68        243.77         8.42 o                         
   0   2  12          2.98          1.36         3.70 o                         
   1   2  12        251.44        232.42         8.40 o                         
   2   2  12        409.33        406.71        12.31 o                         
   3   2  12        308.43        316.71        16.31 o                         
   4   2  12        194.33        207.37        10.69 o                         
   5   2  12        443.94        475.98        16.64 o                         
   6   2  12         37.66         47.44        16.43 o                         
   7   2  12          2.54          5.41         3.92 o                         
   8   2  12         19.52         18.27         3.92 o                         
  -8   3  12          3.03          5.07         5.29 o                         
  -7   3  12         41.62         38.08         9.05 o                         
  -6   3  12         17.35         34.27         6.08 o                         
  -5   3  12        103.51        110.19         9.31 o                         
  -4   3  12         38.02         38.91         4.90 o                         
  -3   3  12         67.64         61.05         7.82 o                         
  -2   3  12         10.98          8.05         3.84 o                         
  -1   3  12        147.76        135.20         7.33 o                         
   0   3  12         11.60         10.40         3.73 o                         
   1   3  12        138.23        121.57         7.12 o                         
   2   3  12         27.40         20.30         4.81 o                         
   3   3  12         71.03         77.94         9.54 o                         
   4   3  12         34.39         29.37         6.91 o                         
   5   3  12        108.69        121.55        10.02 o                         
   6   3  12         16.57         24.79        15.39 o                         
   7   3  12         52.74         49.11         6.00 o                         
   8   3  12          2.63         -1.76         3.77 o                         
  -7   4  12         43.07         38.92         7.98 o                         
  -6   4  12         16.89         16.89         5.65 o                         
  -5   4  12        198.16        200.21         9.92 o                         
  -4   4  12         54.74         60.00         5.80 o                         
  -3   4  12         39.06         43.73         8.91 o                         
  -2   4  12        532.35        514.79        12.74 o                         
  -1   4  12         73.42         81.11         7.69 o                         
   0   4  12        232.65        220.71         8.24 o                         
   1   4  12         65.90         67.11         6.48 o                         
   2   4  12        550.34        536.76        14.57 o                         
   3   4  12         49.84         55.43        11.60 o                         
   4   4  12         69.08         76.01         8.42 o                         
   5   4  12        204.32        225.04        11.29 o                         
   6   4  12         15.75         12.05         5.23 o                         
   7   4  12         39.96         35.15         5.97 o                         
  -7   5  12         48.07         34.28         8.59 o                         
  -6   5  12         96.10         95.00         9.08 o                         
  -5   5  12        453.67        523.76        14.87 o                         
  -4   5  12        210.66        230.70         9.06 o                         
  -3   5  12        111.65        117.87         8.00 o                         
  -2   5  12         54.28         52.12         6.03 o                         
  -1   5  12        658.19        647.79        14.93 o                         
   0   5  12       1007.30       1012.54        20.16 o                         
   1   5  12        658.73        666.24        16.72 o                         
   2   5  12         45.04         42.15         5.98 o                         
   3   5  12        108.65        111.34         9.31 o                         
   4   5  12        206.14        219.76        12.81 o                         
   5   5  12        470.74        530.06        19.73 o                         
   6   5  12        101.52        103.53         9.71 o                         
   7   5  12         57.73         49.59         5.78 o                         
  -7   6  12         16.04          6.88         5.32 o                         
  -6   6  12         40.30         43.61        11.51 o                         
  -5   6  12         89.09         89.57         8.80 o                         
  -4   6  12        140.49        154.76         8.58 o                         
  -3   6  12        168.05        162.92         8.63 o                         
  -2   6  12         29.47         33.70         6.87 o                         
  -1   6  12         75.29         74.71         6.59 o                         
   0   6  12         86.63         80.92         7.57 o                         
   1   6  12         79.88         94.52         7.42 o                         
   2   6  12         30.71         43.95         6.18 o                         
   3   6  12        167.03        171.34         9.93 o                         
   4   6  12        151.64        174.37        12.58 o                         
   5   6  12         97.98         96.33         9.89 o                         
   6   6  12         37.23         40.92         6.64 o                         
   7   6  12         13.26          3.52         4.05 o                         
  -7   7  12         12.02         15.02        16.89 o                         
  -6   7  12         74.83         87.47         8.39 o                         
  -5   7  12         15.70          9.69         5.90 o                         
  -4   7  12        105.77        103.77         8.17 o                         
  -3   7  12        178.13        153.84         8.48 o                         
  -2   7  12       1232.88       1218.69        28.48 o                         
  -1   7  12        292.11        303.52        10.68 o                         
   0   7  12       1206.04       1184.46        27.20 o                         
   1   7  12        303.74        309.41        10.79 o                         
   2   7  12       1309.58       1291.95        28.44 o                         
   3   7  12        166.27        153.57         9.76 o                         
   4   7  12        104.64        111.05        10.37 o                         
   5   7  12         11.68         -2.75         5.31 o                         
   6   7  12         72.46         81.19        11.52 o                         
   7   7  12         14.44          9.28         3.65 o                         
  -6   8  12          3.14          4.36         5.22 o                         
  -5   8  12        100.72        106.28         7.54 o                         
  -4   8  12         97.48         95.63         9.89 o                         
  -3   8  12         44.48         47.27         6.27 o                         
  -2   8  12         28.10         22.83         4.00 o                         
  -1   8  12        727.21        695.36        19.75 o                         
   0   8  12          9.21         -1.73         4.55 o                         
   1   8  12        685.23        660.28        17.35 o                         
   2   8  12         42.64         48.95         7.72 o                         
   4   8  12         97.16        106.19        10.16 o                         
   5   8  12         96.74        131.96        10.84 o                         
   6   8  12          3.73          5.59         3.83 o                         
  -6   9  12         11.79          9.95         3.93 o                         
  -5   9  12         67.02         75.27         6.46 o                         
  -4   9  12         46.89         45.42         7.09 o                         
  -3   9  12         35.04         21.64         3.82 o                         
  -2   9  12        362.08        395.83        13.36 o                         
  -1   9  12        143.26        143.37        11.72 o                         
   0   9  12          1.05         -3.27         5.18 o                         
   1   9  12        128.39        144.91        13.47 o                         
   2   9  12        331.26        359.44        13.57 o                         
   3   9  12         29.68         18.94         6.92 o                         
   4   9  12         50.89         57.04        10.58 o                         
   5   9  12         59.50         82.66        18.73 o                         
   6   9  12         12.97         22.06         7.90 o                         
  -4  10  12         52.82         47.99         6.58 o                         
  -2  10  12         54.51         57.18        12.13 o                         
  -1  10  12         24.20         21.45         7.42 o                         
   0  10  12        176.36        179.62         9.33 o                         
   1  10  12         30.17         40.21        17.15 o                         
   2  10  12         55.18         53.12         9.70 o                         
   3  10  12         20.58         11.22         8.65 o                         
   4  10  12         48.70         47.47        14.74 o                         
   5  10  12         20.87         53.30         8.45 o                         
  -5  11  12         21.71         29.88         6.34 o                         
  -4  11  12         16.96          8.57         3.20 o                         
  -3  11  12         25.48         47.46        13.51 o                         
  -2  11  12          6.49          3.82         3.71 o                         
  -1  11  12        163.76         96.71        16.58 o                         
   0  11  12         44.55         52.25         7.12 o                         
   1  11  12        139.88         97.23        11.36 o                         
   2  11  12          6.27         -2.82         5.39 o                         
   4  11  12         19.67         10.75         5.83 o                         
   5  11  12         17.72         35.31        11.05 o                         
  -4  12  12         35.31         30.43         9.36 o                         
  -3  12  12         65.75         66.81         5.89 o                         
  -2  12  12          5.08          2.17         3.30 o                         
  -1  12  12         42.91         35.28         9.69 o                         
   0  12  12         84.17         95.38         8.00 o                         
   1  12  12         42.27         35.82         6.23 o                         
   2  12  12          5.84         -0.31         5.53 o                         
   3  12  12         59.29         54.34        10.44 o                         
   4  12  12         32.49         18.73         5.83 o                         
  -3  13  12         25.87         27.77         4.47 o                         
  -2  13  12         13.31         22.85         7.49 o                         
  -1  13  12         24.01         17.12         3.68 o                         
   0  13  12          0.14         -2.03         3.71 o                         
   1  13  12         20.68         18.64         7.06 o                         
   2  13  12         16.82         15.35         8.29 o                         
  -1  14  12         25.66         14.36         3.16 o                         
   0  14  12          0.22          6.96         4.35 o                         
   1  14  12         27.52         13.51         5.22 o                         
   1   0  13        177.88        185.72         9.08 o                         
   2   0  13        342.39        314.77         9.25 o                         
   3   0  13         18.64         18.85         4.87 o                         
   4   0  13         54.47         41.18         8.93 o                         
   5   0  13         10.70         15.65         4.62 o                         
   6   0  13          2.29          1.46        11.20 o                         
   7   0  13          2.24         -3.65         3.65 o                         
  -7   1  13         47.29         69.93         6.71 o                         
  -6   1  13         23.03         36.20         7.42 o                         
  -5   1  13         43.07         36.98         5.82 o                         
  -4   1  13         87.16        106.38         7.23 o                         
  -3   1  13        255.81        235.61         8.97 o                         
  -2   1  13        122.35        127.09         7.65 o                         
  -1   1  13        349.75        349.64         9.69 o                         
   0   1  13       1830.77       1831.03        31.15 o                         
   1   1  13        298.23        295.41         9.32 o                         
   2   1  13        135.20        142.23         7.92 o                         
   3   1  13        258.50        238.47         9.21 o                         
   4   1  13         96.00        117.99         9.53 o                         
   5   1  13         52.78         65.15         8.79 o                         
   6   1  13         16.84          5.41         7.84 o                         
   7   1  13         51.37         57.99         6.84 o                         
  -7   2  13         22.53         17.31         6.47 o                         
  -6   2  13          4.18          5.62         5.11 o                         
  -5   2  13         92.92         92.62         9.26 o                         
  -4   2  13         72.21         71.55         7.12 o                         
  -3   2  13        282.28        276.62        10.17 o                         
  -2   2  13        170.83        170.00         9.72 o                         
  -1   2  13        427.18        442.67        11.04 o                         
   0   2  13          0.13          2.34         3.72 o                         
   1   2  13        423.57        411.68        11.01 o                         
   2   2  13        150.45        153.42         8.62 o                         
   3   2  13        307.39        316.70        10.16 o                         
   4   2  13         69.60         75.77        10.98 o                         
   5   2  13         90.94         86.64         9.28 o                         
   6   2  13          8.25          1.90         5.99 o                         
   7   2  13         21.05         21.11         4.31 o                         
  -7   3  13          7.68          6.10         4.60 o                         
  -6   3  13        227.07        244.48        15.67 o                         
  -5   3  13          9.85          5.95         4.51 o                         
  -4   3  13         22.44         18.64         4.28 o                         
  -3   3  13        529.44        544.51        14.00 o                         
  -2   3  13        379.25        395.43        10.63 o                         
  -1   3  13        429.92        401.77        10.84 o                         
   0   3  13        239.56        234.76         8.24 o                         
   1   3  13        395.92        373.69        10.49 o                         
   2   3  13        356.49        353.17        12.32 o                         
   3   3  13        569.09        564.22        14.89 o                         
   4   3  13         21.37         21.56         4.87 o                         
   5   3  13          8.90          9.70         5.72 o                         
   6   3  13        220.29        221.11        11.11 o                         
   7   3  13          7.66          8.20         3.65 o                         
  -7   4  13          3.48         -1.91         4.67 o                         
  -6   4  13         17.95         14.65         6.12 o                         
  -5   4  13         55.38         62.80         9.07 o                         
  -4   4  13          0.87         -0.04         3.75 o                         
  -3   4  13        298.02        291.34         9.87 o                         
  -2   4  13        257.21        257.87         9.01 o                         
  -1   4  13        701.45        688.03        17.30 o                         
   0   4  13         16.69         11.92         6.13 o                         
   1   4  13        727.97        723.24        18.08 o                         
   2   4  13        229.61        215.79        10.59 o                         
   3   4  13        323.04        305.55        12.12 o                         
   4   4  13          1.21         -4.66         6.38 o                         
   5   4  13         63.89         66.19         8.78 o                         
   6   4  13         22.83         25.60         9.53 o                         
   7   4  13          4.04         -1.41         3.80 o                         
  -7   5  13         17.74          7.68         4.99 o                         
  -6   5  13         44.50         35.57         6.22 o                         
  -5   5  13         19.17         10.81         4.69 o                         
  -4   5  13        266.86        297.91        10.23 o                         
  -3   5  13         37.65         38.52         4.89 o                         
  -2   5  13        304.83        307.91        10.96 o                         
  -1   5  13        746.08        783.30        17.72 o                         
   0   5  13        689.20        700.31        15.38 o                         
   1   5  13        712.92        758.01        18.90 o                         
   2   5  13        286.86        271.31        10.38 o                         
   3   5  13         37.18         38.19         7.50 o                         
   4   5  13        283.91        304.53        13.23 o                         
   5   5  13         16.48         17.40         7.52 o                         
   6   5  13         52.58         40.01         8.23 o                         
   7   5  13         20.40          5.60         3.45 o                         
  -7   6  13         44.71         10.75         7.98 o                         
  -6   6  13          2.46          2.00         4.89 o                         
  -5   6  13        116.78        128.12        11.36 o                         
  -4   6  13        175.19        198.34         9.84 o                         
  -3   6  13        200.17        194.86         8.80 o                         
  -2   6  13        213.12        218.75         9.98 o                         
  -1   6  13        239.26        214.96         8.98 o                         
   0   6  13         28.72         43.22         6.00 o                         
   1   6  13        276.92        250.93         9.56 o                         
   2   6  13        231.54        225.40         9.54 o                         
   3   6  13        181.32        187.05         9.93 o                         
   4   6  13        207.48        261.91        12.23 o                         
   5   6  13        103.98        112.06        16.58 o                         
   6   6  13          2.27         -0.02         4.85 o                         
   7   6  13         42.46         30.40         6.07 o                         
  -6   7  13         29.06         15.55         7.86 o                         
  -5   7  13        186.49        151.87         8.37 o                         
  -4   7  13         81.30        118.34         8.22 o                         
  -3   7  13        216.29        230.74         9.21 o                         
  -2   7  13        131.86        125.37        10.85 o                         
  -1   7  13        263.43        264.86        11.44 o                         
   0   7  13         12.07          8.36         3.94 o                         
   1   7  13        258.54        266.10         9.97 o                         
   2   7  13        139.79        137.30         8.17 o                         
   3   7  13        198.20        217.75        10.72 o                         
   4   7  13         80.94        116.69        11.30 o                         
   5   7  13        189.12        172.00        10.19 o                         
   6   7  13         31.80         28.77         7.52 o                         
  -6   8  13        102.05         99.76        12.43 o                         
  -5   8  13         21.82         20.15         3.57 o                         
  -4   8  13         80.19         59.86         8.07 o                         
  -3   8  13         14.81         10.66         3.71 o                         
  -2   8  13        112.06        103.50         7.50 o                         
  -1   8  13         41.23         28.31         5.11 o                         
   0   8  13        473.66        496.54        14.05 o                         
   1   8  13         28.79         33.33         5.29 o                         
   2   8  13         92.73         91.14         8.49 o                         
   3   8  13         10.14         -2.24         4.63 o                         
   4   8  13         67.93         68.01         9.59 o                         
   5   8  13         22.24         16.79        10.47 o                         
   6   8  13        104.01         93.42         8.09 o                         
  -5   9  13         20.20         23.58         5.30 o                         
  -4   9  13         16.49          8.46         3.63 o                         
  -3   9  13         97.06        106.33         8.32 o                         
  -2   9  13        193.06        194.33         9.12 o                         
  -1   9  13        347.00        354.65        11.52 o                         
   0   9  13        309.17        310.72        10.62 o                         
   1   9  13        383.04        375.80        12.63 o                         
   2   9  13        185.80        191.41        10.57 o                         
   3   9  13         89.81         85.44        10.88 o                         
   4   9  13         16.41         14.51         4.62 o                         
   5   9  13         19.42         10.03         4.73 o                         
  -5  10  13         34.49         27.48         5.08 o                         
  -4  10  13         10.28         11.86         5.11 o                         
  -3  10  13        113.60        124.67         8.02 o                         
  -2  10  13         94.17         98.44        10.90 o                         
  -1  10  13         45.37         54.10         5.99 o                         
   0  10  13          0.39          1.17         4.11 o                         
   1  10  13         33.57         42.30         6.18 o                         
   2  10  13         94.84         89.24         9.43 o                         
   3  10  13        113.52        117.16        12.41 o                         
   4  10  13         10.73          0.97         4.97 o                         
   5  10  13         33.67         33.14        14.33 o                         
  -4  11  13         50.54         47.44         6.84 o                         
  -3  11  13         24.40         24.59         5.49 o                         
  -2  11  13          8.94         16.06         7.11 o                         
  -1  11  13         83.74        101.75         7.73 o                         
   0  11  13         21.51         22.95         6.82 o                         
   1  11  13         91.38        102.86        12.66 o                         
   2  11  13         10.15         12.81         5.90 o                         
   3  11  13         20.61         30.09        10.75 o                         
   4  11  13         51.24         47.59        10.44 o                         
  -3  12  13         17.37         12.14         2.83 o                         
  -2  12  13          2.67         -0.82         3.03 o                         
  -1  12  13         35.72         35.46         5.01 o                         
   0  12  13         40.53         25.65         4.79 o                         
   1  12  13         42.22         65.70         7.92 o                         
   2  12  13          1.69         -2.76         5.53 o                         
   3  12  13         15.02         10.44         5.22 o                         
  -2  13  13          7.27          0.99         2.93 o                         
  -1  13  13         25.98         23.82         4.05 o                         
   0  13  13         16.03          8.79         3.67 o                         
   1  13  13         26.56         17.29         4.64 o                         
   2  13  13          7.62          3.38         4.61 o                         
   0   0  14        969.19       1030.24        27.81 o                         
   1   0  14          1.96          1.71         3.72 o                         
   2   0  14        116.80        130.32         7.35 o                         
   3   0  14        175.39        168.75         8.36 o                         
   4   0  14        289.13        328.37        10.68 o                         
   5   0  14        119.07        129.01         9.44 o                         
   6   0  14         15.25         10.93         4.20 o                         
   7   0  14          0.08          6.37         3.58 o                         
  -7   1  14         19.86         14.36         3.96 o                         
  -6   1  14         65.72         59.01         7.40 o                         
  -5   1  14         50.77         51.43         8.86 o                         
  -4   1  14         64.90         74.47         6.94 o                         
  -3   1  14        141.89        164.23        10.86 o                         
  -2   1  14        363.49        341.54         9.88 o                         
  -1   1  14         26.55         21.12         3.87 o                         
   0   1  14        309.57        353.67        10.08 o                         
   1   1  14         27.31         24.99         3.85 o                         
   2   1  14        400.61        378.54        10.83 o                         
   3   1  14        150.27        177.98         8.18 o                         
   4   1  14         76.75         86.60         8.02 o                         
   5   1  14         55.58         60.12         8.54 o                         
   6   1  14         70.61         74.60         7.74 o                         
   7   1  14         21.98         21.11         4.62 o                         
  -7   2  14         63.98         75.50         7.61 o                         
  -6   2  14         11.92          8.46         4.18 o                         
  -5   2  14          6.88          4.53         4.41 o                         
  -4   2  14        100.86         97.92         7.02 o                         
  -3   2  14        384.19        359.76        10.67 o                         
  -2   2  14          6.38          6.68         3.54 o                         
  -1   2  14        463.74        451.04        11.24 o                         
   0   2  14       1198.94       1270.67        24.74 o                         
   1   2  14        456.30        437.97        11.15 o                         
   2   2  14          6.60          2.08         3.81 o                         
   3   2  14        374.13        341.88        10.94 o                         
   4   2  14        113.45        110.37         8.91 o                         
   5   2  14          8.55          6.81         4.66 o                         
   6   2  14         12.38         10.82         4.99 o                         
   7   2  14         62.40         64.52         6.85 o                         
  -7   3  14         68.62         62.09         7.65 o                         
  -6   3  14         22.52         27.86         9.36 o                         
  -5   3  14          4.62         -0.01         6.12 o                         
  -4   3  14        155.85        146.98         7.32 o                         
  -3   3  14        363.88        370.46        11.08 o                         
  -2   3  14       1551.93       1595.24        29.58 o                         
  -1   3  14        240.71        248.45         8.60 o                         
   0   3  14        204.74        201.31         7.81 o                         
   1   3  14        231.08        256.75         8.61 o                         
   2   3  14       1567.92       1594.72        31.93 o                         
   3   3  14        358.98        368.66        11.38 o                         
   4   3  14        163.80        143.98         9.00 o                         
   5   3  14          2.36          1.57         4.88 o                         
   6   3  14         23.96         21.05         8.46 o                         
   7   3  14         77.49         78.13         8.08 o                         
  -7   4  14        206.45        191.03        17.50 o                         
  -6   4  14         13.40          2.85         4.74 o                         
  -5   4  14        146.33        153.57        12.29 o                         
  -4   4  14         62.77         68.43         6.11 o                         
  -3   4  14         46.52         47.95         5.94 o                         
  -2   4  14        163.29        178.84         8.32 o                         
  -1   4  14        356.13        343.66        11.40 o                         
   0   4  14         33.54         32.28         4.36 o                         
   1   4  14        341.11        348.89        11.48 o                         
   2   4  14        172.67        205.32         8.93 o                         
   3   4  14         48.01         40.83         6.51 o                         
   4   4  14         79.87         77.78         9.05 o                         
   5   4  14        143.43        149.27        13.39 o                         
   6   4  14         15.01          8.11         4.12 o                         
   7   4  14        196.68        155.35        12.04 o                         
  -6   5  14         10.13         12.06         9.93 o                         
  -5   5  14        179.31        179.60         9.24 o                         
  -4   5  14         70.24         94.63         7.15 o                         
  -3   5  14         38.35         40.06         5.86 o                         
  -2   5  14        114.90        123.25         7.70 o                         
  -1   5  14        252.79        272.54         9.92 o                         
   0   5  14       1427.26       1406.07        28.64 o                         
   1   5  14        274.29        292.96        10.16 o                         
   2   5  14         97.80        114.69        11.12 o                         
   3   5  14         31.08         39.07         6.09 o                         
   4   5  14         67.71         79.99        10.77 o                         
   5   5  14        153.28        147.94        10.05 o                         
   6   5  14          8.95         10.45         3.87 o                         
  -6   6  14         85.26         77.47        12.18 o                         
  -5   6  14         17.24         10.88         3.88 o                         
  -4   6  14        122.68        137.31         9.35 o                         
  -3   6  14         20.46         15.69         5.28 o                         
  -2   6  14         18.09         17.79         4.29 o                         
  -1   6  14         23.79         35.66         5.12 o                         
   0   6  14         88.91         76.95         8.10 o                         
   1   6  14         21.36          8.47         4.37 o                         
   2   6  14         18.31         16.76         4.18 o                         
   3   6  14         23.65         23.00         4.63 o                         
   4   6  14        136.39        173.50        10.99 o                         
   5   6  14         16.36         10.08         4.18 o                         
   6   6  14         86.62         88.19         7.47 o                         
  -6   7  14         24.66         13.06         5.22 o                         
  -5   7  14         15.54         21.39         5.42 o                         
  -4   7  14        198.32        193.78         9.01 o                         
  -3   7  14        196.16        209.66         9.10 o                         
  -2   7  14        157.18        167.82         8.76 o                         
  -1   7  14         67.69         81.02         6.57 o                         
   0   7  14        296.41        302.19         9.88 o                         
   1   7  14         62.41         66.90         6.43 o                         
   2   7  14        156.32        166.16         8.48 o                         
   3   7  14        223.99        257.88        10.50 o                         
   4   7  14        199.14        188.48        15.41 o                         
   5   7  14         18.07         25.07        10.25 o                         
   6   7  14         24.72         12.75         3.74 o                         
  -5   8  14         43.96         58.90         5.85 o                         
  -4   8  14          6.08         -1.05         3.35 o                         
  -3   8  14         39.64         29.84         6.54 o                         
  -2   8  14          4.68          1.60         3.74 o                         
  -1   8  14         19.23         18.96         3.98 o                         
   0   8  14          3.98          1.06         3.61 o                         
   1   8  14         23.92         25.96         4.54 o                         
   2   8  14          6.70          6.33         5.36 o                         
   3   8  14         34.90         29.46        10.06 o                         
   4   8  14          6.93          9.80         5.90 o                         
   5   8  14         43.03         48.64        10.44 o                         
  -5   9  14          4.67          4.78         3.34 o                         
  -4   9  14         43.89         53.27         6.02 o                         
  -3   9  14         23.33         22.84        10.15 o                         
  -2   9  14        197.07        204.68        11.90 o                         
  -1   9  14         33.46         33.52         5.85 o                         
   0   9  14         17.53         20.38         6.76 o                         
   1   9  14         33.81         30.80         5.66 o                         
   2   9  14        201.41        220.85        10.95 o                         
   3   9  14         24.92         14.38         6.02 o                         
   4   9  14         41.60         26.11         6.71 o                         
   5   9  14          3.44          2.19         4.27 o                         
  -4  10  14         76.30         78.99         5.86 o                         
  -3  10  14         28.54         38.86         5.78 o                         
  -2  10  14         20.11         14.40         3.64 o                         
  -1  10  14         47.40         41.55         4.80 o                         
   0  10  14          0.48         -1.36         3.56 o                         
   1  10  14         38.37         21.55         4.72 o                         
   2  10  14         16.85          8.48         4.63 o                         
   3  10  14         28.18         32.24        11.05 o                         
  -3  11  14          5.89          6.23         2.86 o                         
  -2  11  14         66.67         65.42         5.66 o                         
  -1  11  14         68.40         64.09         6.15 o                         
   0  11  14         32.55         19.03         4.87 o                         
   1  11  14         66.73         58.03         8.00 o                         
   2  11  14         62.20         72.48         9.36 o                         
   3  11  14          6.01          0.31         5.53 o                         
  -2  12  14          4.36          7.73         7.44 o                         
  -1  12  14         37.20         37.30         4.96 o                         
   0  12  14         93.29        127.19         9.82 o                         
   1  12  14         39.31         43.46         7.49 o                         
   2  12  14          5.00         -2.76         7.37 o                         
   1   0  15       2220.21       2101.45        37.74 o                         
   2   0  15        160.76        173.45         8.85 o                         
   3   0  15         18.47          3.23         3.89 o                         
   4   0  15         49.42         49.95         6.30 o                         
   5   0  15         92.71         83.28        11.15 o                         
   6   0  15          5.55          6.08         3.60 o                         
   7   0  15         88.93         85.34         8.10 o                         
  -7   1  15         10.72         15.00         7.15 o                         
  -6   1  15         62.50         72.92         7.48 o                         
  -5   1  15         53.60         67.06         8.00 o                         
  -4   1  15        272.48        313.39         9.60 o                         
  -3   1  15        117.92        131.50         7.77 o                         
  -2   1  15        148.67        153.87         7.85 o                         
  -1   1  15        105.58        111.25         9.57 o                         
   0   1  15        103.36        100.36         6.23 o                         
   1   1  15        108.03        113.02         6.59 o                         
   2   1  15        153.11        155.66         7.73 o                         
   3   1  15        143.40        166.69         8.04 o                         
   4   1  15        263.44        274.68        10.61 o                         
   5   1  15         56.76         71.98         8.70 o                         
   6   1  15         62.29         67.44         6.24 o                         
   7   1  15         12.13         11.55         4.22 o                         
  -6   2  15         55.77         45.33         9.38 o                         
  -5   2  15        218.96        220.52         9.29 o                         
  -4   2  15         34.69         56.38         6.32 o                         
  -3   2  15         97.76        102.70         7.49 o                         
  -2   2  15          6.71          4.38         3.73 o                         
  -1   2  15        239.72        244.76         8.62 o                         
   0   2  15          6.58         12.64         3.50 o                         
   1   2  15        290.02        288.37         8.84 o                         
   2   2  15          6.86          6.77         3.83 o                         
   3   2  15        100.66        105.18         7.84 o                         
   4   2  15         32.75         61.89         8.64 o                         
   5   2  15        217.65        215.96        10.44 o                         
   6   2  15         60.57         41.01         8.09 o                         
  -6   3  15          2.81         -2.84         6.13 o                         
  -5   3  15         26.38         23.49         4.71 o                         
  -4   3  15         24.77         19.14         3.65 o                         
  -3   3  15        134.42        136.01         7.22 o                         
  -2   3  15        163.34        175.03         7.81 o                         
  -1   3  15        966.94       1020.20        19.78 o                         
   0   3  15         88.25         87.67         6.42 o                         
   1   3  15        861.11        883.94        22.74 o                         
   2   3  15        152.57        162.19         9.92 o                         
   3   3  15        122.75        116.01         7.68 o                         
   4   3  15         24.03         12.34         3.92 o                         
   5   3  15         23.02         22.05         8.49 o                         
   6   3  15          4.43          2.89         3.90 o                         
  -6   4  15        156.78        156.42        11.13 o                         
  -5   4  15         20.86         11.04         4.18 o                         
  -4   4  15         39.33         56.44         6.95 o                         
  -3   4  15        120.17        120.14         6.89 o                         
  -2   4  15         55.57         55.31         5.63 o                         
  -1   4  15         38.65         51.08         5.34 o                         
   0   4  15        309.75        340.46         9.89 o                         
   1   4  15         29.59         38.02         8.01 o                         
   2   4  15         68.72         66.98        12.53 o                         
   3   4  15        113.14        108.13         9.11 o                         
   4   4  15         37.40         64.22         8.85 o                         
   5   4  15         16.73          5.72         3.92 o                         
   6   4  15        164.66        169.07         9.04 o                         
  -6   5  15         47.00         47.28        12.28 o                         
  -5   5  15         68.06         74.68         7.30 o                         
  -4   5  15        275.61        285.83        13.13 o                         
  -3   5  15         89.23        107.72         7.10 o                         
  -2   5  15        133.27        164.04         8.17 o                         
  -1   5  15         59.68         64.00         6.52 o                         
   0   5  15         26.63         30.60         8.31 o                         
   1   5  15         45.55         32.71         5.14 o                         
   2   5  15        125.70        154.85         9.65 o                         
   3   5  15         94.49        116.38         8.59 o                         
   4   5  15        277.27        272.78        21.01 o                         
   5   5  15         71.32         74.37        14.71 o                         
   6   5  15         44.02         45.56         6.99 o                         
  -6   6  15         12.17          5.44         5.38 o                         
  -5   6  15         45.52         41.15         8.61 o                         
  -4   6  15         26.65         10.64         3.78 o                         
  -3   6  15         87.04         68.00         6.79 o                         
  -2   6  15         28.56         24.12         6.41 o                         
  -1   6  15        621.94        634.51        16.09 o                         
   0   6  15         13.38         18.03         3.93 o                         
   1   6  15        580.52        601.01        15.93 o                         
   2   6  15         32.00         32.58         5.41 o                         
   3   6  15         97.42         96.80         9.33 o                         
   4   6  15         27.95         19.81         7.78 o                         
   5   6  15         37.65         44.34         8.83 o                         
   6   6  15         12.89          5.97         3.83 o                         
  -5   7  15         11.92          7.10         4.26 o                         
  -4   7  15        196.06        210.01         8.56 o                         
  -3   7  15         98.15         89.14         6.59 o                         
  -2   7  15         94.93        104.97        11.17 o                         
  -1   7  15         49.35         37.36         6.14 o                         
   0   7  15         28.60         31.90         4.45 o                         
   1   7  15         51.03         51.79         6.44 o                         
   2   7  15         96.02        105.47         7.88 o                         
   3   7  15         84.66         96.28         9.20 o                         
   4   7  15        190.21        206.70        10.45 o                         
   5   7  15         11.73         14.75         6.87 o                         
  -5   8  15         63.28         58.79         7.29 o                         
  -4   8  15          7.91          5.95         3.30 o                         
  -3   8  15         38.19         56.21         5.55 o                         
  -2   8  15         28.62         36.90         7.49 o                         
  -1   8  15         20.02         15.58         5.63 o                         
   0   8  15         11.68          5.78         4.04 o                         
   1   8  15         30.92         20.58         4.94 o                         
   2   8  15         22.66         21.97        10.82 o                         
   3   8  15         39.24         45.81         9.29 o                         
   4   8  15          5.88         19.77        11.33 o                         
   5   8  15         62.61         64.83         6.67 o                         
  -4   9  15         10.38          6.91         3.04 o                         
  -3   9  15         77.26         75.14         6.11 o                         
  -2   9  15        100.00        100.66         6.48 o                         
  -1   9  15        118.70        124.62        10.72 o                         
   0   9  15          2.08          4.15         3.68 o                         
   1   9  15        130.44        125.41         7.73 o                         
   2   9  15        107.84        100.18         7.66 o                         
   3   9  15         80.47         58.49        11.50 o                         
   4   9  15         12.05          4.18         4.95 o                         
  -3  10  15         29.29         26.10         8.60 o                         
  -2  10  15         43.38         33.02         5.97 o                         
  -1  10  15         25.28         19.27         4.52 o                         
   0  10  15         13.17         14.03         7.62 o                         
   1  10  15         28.75         32.92         7.53 o                         
   2  10  15         33.79         33.93         8.96 o                         
  -2  11  15         21.80         23.74         5.19 o                         
  -1  11  15         47.02         37.65         5.51 o                         
   0  11  15        100.64         94.15         9.67 o                         
   1  11  15         52.39         40.83        11.97 o                         
   2  11  15         22.04         13.82         5.83 o                         
   0  12  15         26.81         36.12         6.56 o                         
   0   0  16        818.28        850.01        24.28 o                         
   1   0  16         42.07         50.39         5.58 o                         
   2   0  16         20.07         21.72         5.19 o                         
   3   0  16          3.41         13.66         5.51 o                         
   4   0  16        167.41        188.39         9.49 o                         
   5   0  16         74.14         55.71         8.46 o                         
   6   0  16        165.37        151.51         7.08 o                         
  -6   1  16         26.72         16.84         3.46 o                         
  -5   1  16        124.03        117.34         7.01 o                         
  -4   1  16          9.77          3.33         5.77 o                         
  -3   1  16        553.02        562.34        13.59 o                         
  -2   1  16        262.98        316.79        10.04 o                         
  -1   1  16        324.74        308.84         9.17 o                         
   0   1  16         22.96         27.00         4.47 o                         
   1   1  16        328.47        315.75         9.37 o                         
   2   1  16        258.57        307.50         9.92 o                         
   3   1  16        498.56        527.57        13.53 o                         
   4   1  16         12.57         11.38         4.49 o                         
   5   1  16        104.74        104.24         7.62 o                         
   6   1  16         24.60         18.56         4.32 o                         
  -6   2  16         90.66         70.65         8.38 o                         
  -5   2  16        115.58        111.86         7.52 o                         
  -4   2  16          7.64          5.99         5.27 o                         
  -3   2  16         25.64         17.26         4.58 o                         
  -2   2  16         92.80        104.51         6.94 o                         
  -1   2  16         38.16         32.87         4.32 o                         
   0   2  16         39.17         29.03         4.20 o                         
   1   2  16         35.31         39.11         5.65 o                         
   2   2  16         95.88        116.97         7.02 o                         
   3   2  16         34.23         23.09         4.32 o                         
   4   2  16          4.69          7.34         6.91 o                         
   5   2  16        109.70        123.62         7.74 o                         
   6   2  16         89.25         75.65         6.42 o                         
  -6   3  16         14.38         14.91         4.31 o                         
  -5   3  16          6.91          1.11         3.57 o                         
  -4   3  16         86.03         82.67         6.10 o                         
  -3   3  16         75.23         91.27         6.68 o                         
  -2   3  16        318.79        337.45        10.14 o                         
  -1   3  16         10.26         13.75         3.69 o                         
   0   3  16          0.08          1.84         3.72 o                         
   1   3  16         13.87         30.31         6.73 o                         
   2   3  16        313.71        316.76        10.08 o                         
   3   3  16         81.00        106.64         7.87 o                         
   4   3  16         84.89         90.83         9.85 o                         
   5   3  16          7.74          2.59         3.66 o                         
   6   3  16         14.95         16.57         5.85 o                         
  -6   4  16          3.59         -2.78         4.28 o                         
  -5   4  16         69.84         88.34         7.21 o                         
  -4   4  16         29.06         32.22         4.29 o                         
  -3   4  16         62.01         53.29         5.67 o                         
  -2   4  16         39.35         35.19         4.96 o                         
  -1   4  16        303.53        296.64         9.51 o                         
   0   4  16        115.91        138.80        10.01 o                         
   1   4  16        312.57        306.86        10.20 o                         
   2   4  16         35.55         43.19         5.70 o                         
   3   4  16         57.58         67.02         7.91 o                         
   4   4  16         33.37         35.79         4.87 o                         
   5   4  16         76.98         95.43         8.07 o                         
   6   4  16          4.10         -2.78         3.13 o                         
  -5   5  16          1.99         -1.51         3.84 o                         
  -4   5  16         24.18         15.90         3.72 o                         
  -3   5  16         47.88         45.66        10.22 o                         
  -2   5  16        139.78        163.88         7.99 o                         
  -1   5  16         32.19         31.94         7.06 o                         
   0   5  16          8.27          5.89         3.89 o                         
   1   5  16         30.20         15.99         4.29 o                         
   2   5  16        137.43        150.46         9.55 o                         
   3   5  16         41.62         33.43         5.50 o                         
   4   5  16         19.77         10.85        11.51 o                         
   5   5  16          5.24         -1.97         3.71 o                         
  -5   6  16         47.85         63.30        14.85 o                         
  -4   6  16        117.09        118.98         7.89 o                         
  -3   6  16         54.09         64.76         5.99 o                         
  -2   6  16          3.23          5.80         3.72 o                         
  -1   6  16         28.41         32.04         6.54 o                         
   0   6  16        158.39        183.67         9.84 o                         
   1   6  16         22.68         42.41         7.12 o                         
   2   6  16          1.83          0.45         5.34 o                         
   3   6  16         54.41         57.99         8.23 o                         
   4   6  16        111.01        118.45        15.91 o                         
   5   6  16         51.08         63.18         7.18 o                         
  -5   7  16         47.09         45.50         6.68 o                         
  -4   7  16          1.36         -0.56         4.24 o                         
  -3   7  16        184.96        189.99         7.36 o                         
  -2   7  16         36.28         32.20         5.03 o                         
  -1   7  16         23.57         13.25         4.13 o                         
   0   7  16          7.18          7.38         4.51 o                         
   1   7  16         25.30         21.17         4.60 o                         
   2   7  16         30.90         36.88         5.38 o                         
   3   7  16        168.18        160.64         8.60 o                         
   4   7  16          1.22          8.18         8.71 o                         
   5   7  16         49.28         53.18         9.82 o                         
  -4   8  16         26.48         34.33         7.15 o                         
  -3   8  16         97.05         89.04         6.19 o                         
  -2   8  16         45.43         45.72         5.31 o                         
  -1   8  16         54.87         45.29         5.54 o                         
   0   8  16         42.21         50.47         5.85 o                         
   1   8  16         57.52         55.62         6.25 o                         
   2   8  16         49.57         43.61         5.81 o                         
   3   8  16        100.06         94.05         9.38 o                         
   4   8  16         28.71         18.81        11.05 o                         
  -3   9  16         26.39         26.10         5.16 o                         
  -2   9  16         61.45         58.61         5.66 o                         
  -1   9  16        182.23        187.40         8.80 o                         
   0   9  16         18.77         20.84         5.44 o                         
   1   9  16        183.45        194.29         8.31 o                         
   2   9  16         63.76         54.77         9.00 o                         
   3   9  16         26.86         27.94        11.05 o                         
  -2  10  16         30.22         39.89         5.68 o                         
  -1  10  16         78.49         62.74         8.95 o                         
   0  10  16         78.22         90.67        11.12 o                         
   1  10  16         79.67         67.41         8.50 o                         
   2  10  16         28.91         42.43         7.71 o                         
  -1  11  16         68.71         78.13         6.42 o                         
   0  11  16         20.91         13.53         4.09 o                         
   1  11  16         70.54         82.19         8.47 o                         
   1   0  17         13.92         10.32         3.91 o                         
   2   0  17        263.95        288.49         9.75 o                         
   3   0  17        653.34        655.59        24.28 o                         
   4   0  17         41.26         53.85         6.15 o                         
   5   0  17        187.37        167.83         7.89 o                         
  -5   1  17         36.31         52.69         5.72 o                         
  -4   1  17         35.42         39.14         5.57 o                         
  -3   1  17         31.38         27.26         6.86 o                         
  -2   1  17         45.86         55.64         6.12 o                         
  -1   1  17        150.37        171.24         7.23 o                         
   0   1  17        199.30        223.82         8.47 o                         
   1   1  17        166.39        185.72         7.80 o                         
   2   1  17         49.74         64.39         6.52 o                         
   3   1  17         31.02         30.36         5.25 o                         
   4   1  17         38.05         54.38         7.28 o                         
   5   1  17         41.49         52.57         6.42 o                         
  -5   2  17          7.93          5.46         3.90 o                         
  -4   2  17         33.44         26.76         6.57 o                         
  -3   2  17         89.21         92.70         6.29 o                         
  -2   2  17        158.41        176.75         7.80 o                         
  -1   2  17        383.59        353.42         9.53 o                         
   0   2  17        131.36        148.28         7.25 o                         
   1   2  17        368.73        346.53        10.35 o                         
   2   2  17        173.48        197.19         8.01 o                         
   3   2  17        100.55         84.61         7.33 o                         
   4   2  17         35.93         37.25         4.86 o                         
   5   2  17          4.31          4.56         3.56 o                         
  -5   3  17         22.13         25.10         7.04 o                         
  -4   3  17         13.91         11.48         3.24 o                         
  -3   3  17        130.69        142.40         6.92 o                         
  -2   3  17         25.72         36.61         7.25 o                         
  -1   3  17         47.35         56.45         5.60 o                         
   0   3  17        359.38        402.02        11.76 o                         
   1   3  17         48.81         57.10         5.77 o                         
   2   3  17         28.92         35.61         4.91 o                         
   3   3  17        103.73        119.57         7.46 o                         
   4   3  17         14.46         16.90         3.47 o                         
   5   3  17         23.59         29.38         4.81 o                         
  -5   4  17         55.66         53.39         8.04 o                         
  -4   4  17         60.67         61.59         5.97 o                         
  -3   4  17        108.82        113.14         6.11 o                         
  -2   4  17         31.50         39.51         6.21 o                         
  -1   4  17         34.83         24.02         3.89 o                         
   0   4  17         54.52         70.14         7.14 o                         
   1   4  17         40.25         44.66        10.32 o                         
   2   4  17         44.27         42.85         8.41 o                         
   3   4  17        104.95        108.97         8.49 o                         
   4   4  17         58.21         49.60         5.71 o                         
   5   4  17         53.78         50.51         5.90 o                         
  -5   5  17          0.21         -2.52         3.56 o                         
  -4   5  17         24.67         30.17         4.67 o                         
  -3   5  17         74.83         60.72         5.97 o                         
  -2   5  17         31.25         30.08         4.47 o                         
  -1   5  17         77.05         49.12        11.05 o                         
   0   5  17          1.89          0.83         4.60 o                         
   1   5  17         71.40         82.79         8.77 o                         
   2   5  17         30.12         32.35         6.04 o                         
   3   5  17         70.20         59.22         7.25 o                         
   4   5  17         18.60         19.56         6.17 o                         
   5   5  17          0.39         -0.05         3.77 o                         
  -4   6  17         18.32         19.61         3.71 o                         
  -3   6  17          1.24         -2.79         3.47 o                         
  -2   6  17          8.44          9.27         3.32 o                         
  -1   6  17        150.34        164.80         8.05 o                         
   0   6  17          0.07         -1.26         3.37 o                         
   1   6  17        159.91        152.14         7.21 o                         
   2   6  17         15.67         25.79         4.61 o                         
   3   6  17          1.66          3.97         3.50 o                         
   4   6  17         19.69         13.79         3.77 o                         
  -4   7  17        111.31        109.26         6.38 o                         
  -3   7  17         12.90         32.45         9.57 o                         
  -2   7  17         12.81         11.86         3.82 o                         
  -1   7  17          8.81         12.85         3.95 o                         
   0   7  17         75.05         64.05         5.72 o                         
   1   7  17          6.23          9.20         4.09 o                         
   2   7  17         15.22         17.51         3.69 o                         
   3   7  17         14.49         23.37         5.62 o                         
   4   7  17        117.44        110.29         6.85 o                         
  -3   8  17         59.51         66.82         6.61 o                         
  -2   8  17         21.21         22.42         5.30 o                         
  -1   8  17         80.09         79.65         6.07 o                         
   0   8  17          7.18          8.73         3.67 o                         
   1   8  17         78.64         71.96         6.77 o                         
   2   8  17         18.92         15.99         4.04 o                         
   3   8  17         59.14         65.60         7.41 o                         
  -2   9  17         71.67         61.49         7.61 o                         
  -1   9  17          2.63          1.42         3.35 o                         
   0   9  17         97.12        116.30         7.24 o                         
   1   9  17          1.53          4.48         3.69 o                         
   2   9  17         69.05         61.05         7.08 o                         
   0  10  17         43.05         24.34         5.74 o                         
   1  10  17         64.12         68.77        14.12 o                         
   0   0  18        159.43        182.03        12.12 o                         
   1   0  18        104.50         99.76         9.97 o                         
   2   0  18         14.06          5.40         3.29 o                         
   3   0  18         23.81         17.36         6.36 o                         
   4   0  18         37.49         61.79         6.29 o                         
   5   0  18          2.93          5.27         3.18 o                         
  -5   1  18         21.98         29.14        19.04 o                         
  -4   1  18         41.21         40.47         5.90 o                         
  -3   1  18         28.50         26.20         4.75 o                         
  -2   1  18        108.19        116.68         6.98 o                         
  -1   1  18         96.44        107.31        10.69 o                         
   0   1  18         16.93         13.07         3.80 o                         
   1   1  18         98.55        111.14         8.74 o                         
   2   1  18         94.77        103.26         6.49 o                         
   3   1  18         34.10         44.13         5.86 o                         
   4   1  18         38.71         25.26         4.29 o                         
   5   1  18         26.67         27.44         4.74 o                         
  -5   2  18         19.82         12.52         6.47 o                         
  -4   2  18         25.63         25.76         3.98 o                         
  -3   2  18         71.59         69.94         5.10 o                         
  -2   2  18         47.82         59.00         6.25 o                         
  -1   2  18        154.00        150.88         7.46 o                         
   0   2  18          9.45         19.73         8.22 o                         
   1   2  18        165.05        162.44         8.10 o                         
   2   2  18         46.92         55.41         7.17 o                         
   3   2  18         84.97         80.31         6.17 o                         
   4   2  18         18.36         15.67         3.24 o                         
   5   2  18         22.59         19.36         4.92 o                         
  -4   3  18         28.20         36.53         7.31 o                         
  -3   3  18         56.13         58.64         4.75 o                         
  -2   3  18         23.33         26.31         4.64 o                         
  -1   3  18         63.04         68.64         6.42 o                         
   0   3  18         61.51         63.15         6.54 o                         
   1   3  18         66.19         78.06         6.62 o                         
   2   3  18         16.05         34.86         5.46 o                         
   3   3  18         53.74         46.70         5.00 o                         
   4   3  18         24.02         23.28         6.29 o                         
  -4   4  18        112.08        113.24         6.43 o                         
  -3   4  18         24.58         28.84         5.31 o                         
  -2   4  18         29.20         47.98         6.56 o                         
  -1   4  18         65.00         74.73         6.96 o                         
   0   4  18        118.94        111.56         7.08 o                         
   1   4  18         72.14         82.94         6.30 o                         
   2   4  18         30.57         41.91         7.67 o                         
   3   4  18         26.45         21.27         3.78 o                         
   4   4  18        118.31        112.57         6.80 o                         
  -4   5  18         31.86         25.48         4.03 o                         
  -3   5  18         71.31         69.53         6.46 o                         
  -2   5  18         57.32         62.16         5.60 o                         
  -1   5  18          5.37         -0.17         3.58 o                         
   0   5  18         24.88         18.64         4.58 o                         
   1   5  18          7.74          7.31         3.33 o                         
   2   5  18         70.53         68.19         6.05 o                         
   3   5  18         71.98         70.54         5.37 o                         
   4   5  18         33.44         24.53         4.34 o                         
  -3   6  18         99.32        102.57         6.87 o                         
  -2   6  18         16.02         11.19         3.15 o                         
  -1   6  18         33.64         32.62         4.85 o                         
   0   6  18        184.62        168.15         7.06 o                         
   1   6  18         39.26         45.00         4.75 o                         
   2   6  18         17.84         17.56         4.96 o                         
   3   6  18        100.65         92.77         6.27 o                         
  -3   7  18         55.49         40.10         5.73 o                         
  -2   7  18         47.11         56.27         6.72 o                         
  -1   7  18         24.78         33.54         5.59 o                         
   0   7  18         67.37         61.55         6.18 o                         
   1   7  18         23.55         18.88         3.60 o                         
   2   7  18         46.03         51.26         6.62 o                         
   3   7  18         59.28         48.25         6.70 o                         
  -2   8  18         12.45         25.62         5.29 o                         
  -1   8  18          4.56          0.52         4.14 o                         
   0   8  18         38.98         19.46         4.80 o                         
   1   8  18          5.13          0.43         4.29 o                         
   2   8  18         10.79         11.10         4.89 o                         
   1   0  19          0.98          2.09         3.03 o                         
   2   0  19        214.01        190.86         7.10 o                         
   3   0  19          3.12          6.48         2.91 o                         
   4   0  19         84.16         95.35         5.29 o                         
  -4   1  19          1.78          2.41         3.23 o                         
  -3   1  19         11.40          4.58         2.68 o                         
  -2   1  19         18.09         16.33         4.06 o                         
  -1   1  19        142.97        140.75         6.34 o                         
   0   1  19        135.14        149.64         6.83 o                         
   1   1  19        133.99        127.23         7.34 o                         
   2   1  19         17.26         11.12         3.08 o                         
   3   1  19          8.40          2.05         2.90 o                         
   4   1  19          2.91          3.77         2.84 o                         
  -4   2  19         21.33         15.77         3.81 o                         
  -3   2  19         58.56         58.28         4.78 o                         
  -2   2  19         15.65         22.00         3.89 o                         
  -1   2  19         16.37         17.38         4.13 o                         
   0   2  19         11.64         16.69         4.06 o                         
   1   2  19         14.53         16.52         3.14 o                         
   2   2  19         17.92         19.52         7.76 o                         
   3   2  19         49.02         52.84         5.20 o                         
   4   2  19         22.20         24.72         6.06 o                         
  -3   3  19         44.49         50.34         5.07 o                         
  -2   3  19         37.58         47.27         5.16 o                         
  -1   3  19         88.68         80.76         8.25 o                         
   0   3  19        137.66        144.06         6.83 o                         
   1   3  19         98.57         86.28         6.51 o                         
   2   3  19         41.29         45.57         6.40 o                         
   3   3  19         43.96         42.17         6.43 o                         
  -3   4  19         76.25         78.11         5.52 o                         
  -2   4  19         63.27         74.23         5.19 o                         
  -1   4  19         37.74         33.40         5.09 o                         
   0   4  19         12.22         12.02         3.65 o                         
   1   4  19         39.88         35.58         5.79 o                         
   2   4  19         58.68         58.93         6.06 o                         
   3   4  19         86.91         79.97         6.32 o                         
  -3   5  19         42.19         33.28         3.84 o                         
  -2   5  19         64.73         66.64         5.23 o                         
  -1   5  19         20.91         38.19         5.49 o                         
   0   5  19          2.97          3.40         3.89 o                         
   1   5  19         21.31         22.84         3.68 o                         
   2   5  19         71.03         67.92         5.81 o                         
   3   5  19         40.14         40.52         6.38 o                         
  -2   6  19         89.90         82.82         5.20 o                         
  -1   6  19          7.62          6.16         3.03 o                         
   0   6  19         28.34         30.01         4.84 o                         
   1   6  19         10.12          7.31         3.77 o                         
   2   6  19         86.02         79.45         7.91 o                         
  -1   7  19         78.77         77.07         5.49 o                         
   0   7  19         48.29         53.18         6.34 o                         
   1   7  19         77.13         59.81         7.51 o                         
   0   0  20         51.84         70.84        18.27 o                         
   1   0  20         66.16         70.37         6.36 o                         
   2   0  20          1.47         -1.18         2.67 o                         
   3   0  20         79.64         74.07         5.11 o                         
  -3   1  20         41.74         31.81         4.10 o                         
  -2   1  20         37.11         32.23         4.30 o                         
  -1   1  20         62.64         60.02         5.61 o                         
   0   1  20         86.86         77.87         5.98 o                         
   1   1  20         64.49         65.89         5.05 o                         
   2   1  20         40.68         38.17         6.03 o                         
   3   1  20         43.47         32.47         4.00 o                         
  -2   2  20         37.19         22.48         4.26 o                         
  -1   2  20         42.23         53.65         5.83 o                         
   0   2  20          7.24          2.12         4.25 o                         
   1   2  20         47.89         54.79         5.35 o                         
   2   2  20         32.47         25.73         5.37 o                         
  -2   3  20         30.82         27.42         5.79 o                         
  -1   3  20        243.27        242.61         8.36 o                         
   0   3  20          0.27         -1.20         3.51 o                         
   1   3  20        249.89        238.68         8.19 o                         
   2   3  20         31.52         38.33         4.85 o                         
  -2   4  20         14.34          9.71         5.31 o                         
  -1   4  20         70.34         75.20         6.69 o                         
   0   4  20          9.09         18.58         5.61 o                         
   1   4  20         66.77         69.53         8.14 o                         
   2   4  20         18.43          6.58         4.89 o                         
   0   5  20         70.06         67.46         5.50 o                         
                                                                                
